# Supplementary material for: Transcriptomics of Desiccation Tolerance in the Streptophyte Green Alga Klebsormidium Reveal a Land Plant-Like Defense Reaction
Source: PLoS One. 2014 Oct 23;9(10):e110630. doi: 10.1371/journal.pone.0110630 (PMC4207709; doi:10.1371/journal.pone.0110630)
Supplement: Table S3 — Klebsormidium crenulatum contigs up-regulated upon strong desiccation. The white region displays the result of the expression analysis using the DeSeq program. The green and blue region give the accession number of the most similar protein in streptophytes (green) and chlorophytes (blue). Kcr-ID, sequence identifier; baseMean, mean normalized counts, averaged over all samples from both conditions; baseMeanA, mean normalized counts from condition A; baseMeanB, mean normalized counts from condition B; foldChange, fold change from condition A to B; log2FoldChange, the logarithm (to basis 2) of the fold change; pval, p value for the statistical significance of this change; padj; p value adjusted for multiple testing with the Benjamini-Hochberg procedure (see the R function p.adjust), which controls false discovery rate (FDR). Ath-ID Aradopsis thaliana; Mtr-ID, Medicago trunculata; Aca-ID, Aquilegia coerulea; Stu-ID, Solanum tuberosum; Mdo-ID, Malus domesticus; Ptr-ID, Populus trichocarpa; Egr-ID, Eucalyptos grandiflora; Tca-ID, Theobroma cacao; Ppa-ID, Physcomitrella patens; Sit-ID Selaginella italica; Cre_ID, Chlamydomonas reinhardtii; Csu_ID, Cocomycxa subellipsoidea; Mpu_ID, Micromonas pusilla; Olu_ID; Ostreococcus lucimarinus. (XLSX) [file pone.0110630.s005.xlsx]

## Sheet: all
Kcr-ID	baseMean	baseMeanA	baseMeanB	foldChange	log2FoldChange	pval	padj	Ath-ID	Mtr-ID	Aca-ID	Stu-ID	Mdo-ID	Ptr-ID	Egr-ID	Tca-ID	Ppa-ID	Sit-ID	Kcr_ID	Cre_ID	Csu_ID	Mpu_ID	Olu_ID
UN027167	2.18931	0	5.47327	Inf	Inf	0.0131949	0.0314166	ATCG00440.1 | Symbols: NDHC | NADH:ubiquinone/plastoquinone oxidoreductase	CU013530_41.1|PACid:23053528		PGSC0003DMP400026822|PACid:24406521			Eucgr.A02745.1|PACid:23564704			Si020778m|PACid:19693582	UN027177	Cre02.g146250.t1.2|PACid:27574304	14927|PACid:27391094	21333|PACid:27348943	45194|PACid:27413195
UN034964	3.11587	0	7.78968	Inf	Inf	0.00197074	0.00627352
UN022359	5.90614	0.158863	14.5271	91.4439	6.51482	4.05677e-05	0.000217213
UN036634	209.018	8.42455	509.909	60.5266	5.9195	1.7261e-17	8.97833e-16		Medtr1g006120.1|PACid:23045226		PGSC0003DMP400007240|PACid:24396356				Thecc1EG046411t1|PACid:27459533
UN043434	45.3133	2.117	110.108	52.0112	5.70075	1.45318e-17	7.67504e-16
UN036811	327.883	15.3541	796.675	51.8869	5.6973	1.30648e-25	1.61005e-23		Medtr1g006300.1|PACid:23045058			MDP0000376384|PACid:22637027			Thecc1EG046411t1|PACid:27459533
UN012067	825.968	39.2996	2005.97	51.043	5.67364	4.78109e-13	1.30859e-11		CU013530_22.1|PACid:23053520			MDP0000376384|PACid:22637027			Thecc1EG046411t1|PACid:27459533
UN034707	1296.52	66.3522	3141.76	47.3497	5.56528	4.0631e-19	2.66777e-17		Medtr3g035620.1|PACid:23009322		PGSC0003DMP400061125|PACid:24424191							UN034705			207707|PACid:27344010
UN020446	500.863	26.4759	1212.44	45.7941	5.51709	1.27868e-23	1.33022e-21		Medtr1g006010.1|PACid:23044726	Aquca_064_00051.1|PACid:22062029	PGSC0003DMP400058171|PACid:24419911	MDP0000499035|PACid:22667678	Potri.013G140100.1|PACid:26993611		Thecc1EG046409t1|PACid:27459574
UN000210	32.7157	2.03918	78.7304	38.6089	5.27086	1.4364e-17	7.6031e-16
UN026331	62.8779	3.96572	151.246	38.1384	5.25317	1.32123e-08	1.67903e-07		Medtr8g037100.1|PACid:23039558						Thecc1EG046411t1|PACid:27459533
UN028420	400.508	26.771	961.113	35.9013	5.16596	7.4047e-87	4.44856e-83	AT3G22840.1 | Symbols: ELIP1	AC233674_5.1|PACid:23040393	Aquca_017_00548.3|PACid:22031270	PGSC0003DMP400011430|PACid:24398857	MDP0000542944|PACid:22650883	Potri.008G157900.6|PACid:27036358	Eucgr.B01008.8|PACid:23566126	Thecc1EG020704t1|PACid:27452255	Pp1s172_69V6.1|PACid:18072249	Si031233m|PACid:19713450	UN028436	Cre03.g203750.t1.2|PACid:27576536	37672|PACid:27387927
UN031973	1016.17	69.3342	2436.41	35.1401	5.13505	7.3895e-69	1.61434e-65	AT1G44575.1 | Symbols: NPQ4	Medtr3g088040.1|PACid:23010888	Aquca_014_00220.1|PACid:22028648	PGSC0003DMP400030661|PACid:24394133	MDP0000289661|PACid:22646223	Potri.002G083500.4|PACid:27021483	Eucgr.F03789.1|PACid:23584975	Thecc1EG035119t1|PACid:27457903	Pp1s241_86V6.2|PACid:18048262	Si002574m|PACid:19676941	UN031952	Cre06.g260850.t1.2|PACid:27568393	45905|PACid:27389232	43701|PACid:27343823	16944|PACid:27416370
UN022671	95.0709	6.73499	227.575	33.7899	5.07852	1.79979e-39	7.09027e-37
UN035517	1507.49	116.258	3594.34	30.9168	4.95032	2.21563e-108	5.32438e-104		Medtr4g129360.1|PACid:23050159	Aquca_013_00798.1|PACid:22060049		MDP0000499035|PACid:22667678	Potri.013G140100.1|PACid:26993611		Thecc1EG046409t1|PACid:27459574
UN052587	92.5918	7.17004	220.725	30.7843	4.94412	1.57597e-38	6.01145e-36
UN028622	162.571	12.713	387.359	30.4696	4.9293	2.14403e-54	1.98166e-51	AT5G43340.1 | Symbols: PHT6	Medtr1g074940.1|PACid:23042430	Aquca_037_00049.1|PACid:22040475	PGSC0003DMP400004209|PACid:24397499	MDP0000075043|PACid:22642518	Potri.015G022800.1|PACid:27019736	Eucgr.K00323.1|PACid:23601784	Thecc1EG004051t1|PACid:27433722	Pp1s197_130V6.1|PACid:18043346	Si011876m|PACid:19694735	UN028637	Cre03.g164550.t1.2|PACid:27576943	29795|PACid:27391927	160296|PACid:27344541	26832|PACid:27417051
UN026579	318.272	25.1947	757.888	30.0813	4.91079	3.64043e-73	1.09354e-69	AT5G16150.3 | Symbols: GLT1	Medtr7g082270.1|PACid:23023348	Aquca_002_01156.1|PACid:22053869	PGSC0003DMP400045835|PACid:24424586	MDP0000300090|PACid:22682862	Potri.017G116400.1|PACid:26984730	Eucgr.F02507.1|PACid:23583342	Thecc1EG019409t2|PACid:27452158	Pp1s199_7V6.1|PACid:18051247	Si001650m|PACid:19677937	UN026581	Cre07.g314650.t1.2|PACid:27563831		61635|PACid:27345904	26240|PACid:27416357
UN030270	85.3523	6.8229	203.146	29.7742	4.89599	1.83086e-36	5.64069e-34
UN029908	633.865	51.2296	1507.82	29.4326	4.87934	4.40442e-85	2.11685e-81	AT4G35090.2 | Symbols: CAT2 | catalase 2 | chr4:16701105-16703215 REVERSE LENGTH=474		Aquca_015_00375.3|PACid:22041774	PGSC0003DMP400017481|PACid:24382303	MDP0000699607|PACid:22676908	Potri.005G251600.2|PACid:27027638	Eucgr.F01776.1|PACid:23582512	Thecc1EG000075t1|PACid:27433656	Pp1s3_465V6.1|PACid:18062680	Si035374m|PACid:19679442	UN029904	Cre12.g514400.t2.1|PACid:27581933	55478|PACid:27389323	69240|PACid:27338780	6612|PACid:27415471
UN034581	2.2578	0.184755	5.36736	29.0513	4.86053	0.0357329	0.0727216
UN037337	4.91512	0.404471	11.6811	28.8799	4.85199	0.08855	0.154144
UN000344	237.954	20.0484	564.813	28.1724	4.81621	6.43659e-63	9.66735e-60		CU013530_22.1|PACid:23053520			MDP0000614624|PACid:22635228			Thecc1EG046411t1|PACid:27459533
UN039680	1098.7	92.668	2607.76	28.1409	4.81459	5.16509e-100	6.20611e-96
UN054049	88.6393	7.52257	210.314	27.9578	4.80518	1.0358e-36	3.5058e-34
UN034134	1.86371	0.158863	4.42098	27.8289	4.79851	0.0792977	0.140583
UN035622	443.116	38.2259	1050.45	27.4801	4.78031	5.14079e-27	7.26697e-25		Medtr1g006120.1|PACid:23045226	Aquca_064_00051.1|PACid:22062029	PGSC0003DMP400058171|PACid:24419911		Potri.001G346000.2|PACid:27045084
UN026235	126.461	10.934	299.752	27.4146	4.77687	1.78527e-06	1.39021e-05		Medtr1g006300.1|PACid:23045058			MDP0000153963|PACid:22679991	Potri.001G247700.1|PACid:27048011	Eucgr.J01951.1|PACid:23599991	Thecc1EG041691t1|PACid:27428454
UN035223	190.165	16.9418	450.001	26.5615	4.73126	1.20006e-39	4.91149e-37		Medtr1g006010.1|PACid:23044726		PGSC0003DMP400035256|PACid:24400146
UN027306	503.017	45.1262	1189.85	26.3672	4.72067	2.77201e-80	1.11023e-76								Thecc1EG046411t1|PACid:27459533
UN022627	73.5743	6.62368	174	26.2694	4.71531	8.00316e-30	1.52638e-27		AC233207_1001.1|PACid:23041327				Potri.014G122500.1|PACid:27035581		Thecc1EG046411t1|PACid:27459533
UN027886	437.033	39.4865	1033.35	26.1698	4.70983	1.45665e-76	5.00068e-73	AT5G16150.3 | Symbols: GLT1	Medtr7g082270.1|PACid:23023348	Aquca_002_01156.1|PACid:22053869	PGSC0003DMP400045833|PACid:24424587	MDP0000313997|PACid:22647416	Potri.017G116400.1|PACid:26984730	Eucgr.F02507.1|PACid:23583342	Thecc1EG019409t2|PACid:27452158	Pp1s199_7V6.1|PACid:18051247	Si001650m|PACid:19677937	UN027904	Cre16.g674950.t1.2|PACid:27566980	30895|PACid:27394698	42987|PACid:27348574	43564|PACid:27420100
UN029065	63.737	6.02859	150.3	24.9312	4.63988	1.28724e-08	1.64018e-07		Medtr8g037100.1|PACid:23039558
UN021225	660.805	63.2284	1557.17	24.6277	4.62221	2.07294e-45	1.24537e-42		AC233207_1001.1|PACid:23041327						Thecc1EG046411t1|PACid:27459533
UN021455	1570.1	153.849	3694.49	24.0137	4.58579	3.23551e-96	2.59175e-92		CU013530_22.1|PACid:23053520			MDP0000614624|PACid:22635228			Thecc1EG046411t1|PACid:27459533
UN026857	23.5828	2.32194	55.4741	23.8913	4.57841	2.32833e-12	5.68619e-11		Medtr5g051040.1|PACid:23035065		PGSC0003DMP400064417|PACid:24424923							UN026864		63192|PACid:27386583
UN012967	206.532	21.219	484.501	22.8333	4.51307	2.95932e-54	2.6339e-51	AT1G66070.2 | Symbols: | Translation initiation factor eIF3 subunit | chr1:24596194-24597520 REVERSE LENGTH=226		Aquca_016_00172.1|PACid:22062655	PGSC0003DMP400058171|PACid:24419911	MDP0000499035|PACid:22667678	Potri.013G140100.1|PACid:26993611		Thecc1EG046409t1|PACid:27459574	Pp1s201_55V6.1|PACid:18047199	Si018257m|PACid:19690427	UN012892	Cre10.g433100.t1.2|PACid:27579252	13879|PACid:27389841	148648|PACid:27345334	45203|PACid:27413255
UN036598	2.37904	0.245608	5.57918	22.7158	4.50562	0.0351447	0.0717616	ATCG00020.1 | Symbols: PSBA | photosystem II reaction center protein A | chrC:383-1444 REVERSE LENGTH=353	Medtr4g051290.1|PACid:23048203	Aquca_006_00191.1|PACid:22036416	PGSC0003DMP400007506|PACid:24418255	MDP0000327226|PACid:22644512	Potri.013G143200.1|PACid:26995871	Eucgr.K02067.1|PACid:23603576	Thecc1EG046369t1|PACid:27459544		Si020824m|PACid:19697753
UN023857	25.4645	2.65649	59.6764	22.4644	4.48957	4.19727e-05	0.000223597	ATCG00300.1 | Symbols: YCF9 | YCF9 | chrC:35751-35939 FORWARD LENGTH=62	Medtr8g045210.1|PACid:23038330	Aquca_064_00069.1|PACid:22062034		MDP0000038094|PACid:22651365	Potri.003G067400.1|PACid:26996796	Eucgr.B02051.1|PACid:23567152	Thecc1EG046395t1|PACid:27459534	Pp1s2168_2V6.1|PACid:18049040	Si039577m|PACid:19684516	UN023851	Cre16.g677500.t1.2|PACid:27566305	32119|PACid:27393750	125829|PACid:27345871	19676|PACid:27413809
UN005076	262.814	27.935	615.131	22.0201	4.46075	6.73501e-59	8.51837e-56
UN022423	310.029	32.9634	725.629	22.0131	4.46029	8.39368e-20	5.9152e-18		CU013530_22.1|PACid:23053520			MDP0000614624|PACid:22635228
UN010825	60.9907	6.78107	142.305	20.9856	4.39133	3.31547e-19	2.18885e-17
UN026218	405.627	45.7604	945.427	20.6604	4.3688	1.2335e-66	2.11731e-63		Medtr4g129360.1|PACid:23050159	Aquca_064_00051.1|PACid:22062029	PGSC0003DMP400058171|PACid:24419911	MDP0000499035|PACid:22667678	Potri.013G140100.1|PACid:26993611		Thecc1EG046409t1|PACid:27459574
UN017207	183.916	20.7815	428.617	20.6249	4.36632	1.26451e-47	8.21284e-45		Medtr1g006010.1|PACid:23044726	Aquca_058_00010.4|PACid:22050977		MDP0000169791|PACid:22674573	Potri.001G260900.3|PACid:27043045	Eucgr.G03281.3|PACid:23589154	Thecc1EG005815t2|PACid:27433304
UN024721	1.40043	0.158863	3.26278	20.5383	4.36025	0.173231	0.266188	ATCG00750.1 | Symbols: RPS11 | ribosomal protein S11 | chrC:78960-79376 REVERSE LENGTH=138	Medtr3g108030.1|PACid:23012698				Potri.019G046800.1|PACid:27025878				Si024974m|PACid:19698216	UN024713	g5059.t1|PACid:27580965	27246|PACid:27393223	70906|PACid:27340949	88576|PACid:27420648
UN039689	1685.4	196.573	3918.63	19.9347	4.31721	7.45733e-33	1.79207e-30		AC233207_1001.1|PACid:23041327			MDP0000614624|PACid:22635228			Thecc1EG046411t1|PACid:27459533
UN019299	57.7705	6.74391	134.31	19.9158	4.31584	2.31949e-23	2.32249e-21
UN024627	11.8278	1.39817	27.4723	19.6488	4.29637	1.04533e-06	8.60578e-06
UN022624	162.809	19.3561	377.987	19.528	4.28748	4.06182e-42	1.91391e-39
UN000922	164.961	19.6576	382.917	19.4794	4.28387	3.34716e-17	1.67574e-15
UN018347	13.6178	1.64597	31.5755	19.1835	4.2618	1.01872e-06	8.40976e-06
UN031418	33.5406	4.11112	77.6849	18.8963	4.24003	1.72929e-15	6.96088e-14
UN025720	215.043	26.4534	497.927	18.8228	4.23441	0.000271242	0.00113518	AT4G35090.1 | Symbols: CAT2 | catalase 2 | chr4:16700937-16703215 REVERSE LENGTH=492		Aquca_015_00375.2|PACid:22041773	PGSC0003DMP400017481|PACid:24382303	MDP0000132452|PACid:22673633	Potri.005G100400.3|PACid:27029198	Eucgr.F03557.1|PACid:23584686	Thecc1EG000075t1|PACid:27433656	Pp1s292_18V6.1|PACid:18037400	Si016999m|PACid:19689613	UN025711	Cre01.g037350.t1.3|PACid:27578040		14861|PACid:27347768	38503|PACid:27416529
UN017615	3.27382	0.404471	7.57785	18.7352	4.22768	0.0145717	0.0341365	ATMG01360.1 | Symbols: COX1 | cytochrome oxidase | chrM:349830-351413 REVERSE LENGTH=527	Medtr1g006110.1|PACid:23045151	Aquca_023_00094.1|PACid:22023202	PGSC0003DMP400005340|PACid:24382283	MDP0000307283|PACid:22633623				Pp1s2633_1V6.1|PACid:18050711	Si020795m|PACid:19693594
UN022654	304.234	38.0984	703.438	18.4637	4.20662	8.32511e-58	9.09366e-55
UN035425	880.713	112.696	2032.74	18.0374	4.17292	6.42122e-29	1.12634e-26		Medtr4g129360.1|PACid:23050159		PGSC0003DMP400058171|PACid:24419911	MDP0000499035|PACid:22667678			Thecc1EG046409t1|PACid:27459574
UN018773	5.74859	0.739018	13.2629	17.9467	4.16565	0.00129567	0.00438355	ATCG00160.1 | Symbols: RPS2 | ribosomal protein S2 | chrC:15013-15723 REVERSE LENGTH=236	Medtr4g051110.1|PACid:23047521	Aquca_019_00206.1|PACid:22055544	PGSC0003DMP400030864|PACid:24400928	MDP0000769330|PACid:22637599	Potri.019G028700.1|PACid:27026711	Eucgr.H00775.1|PACid:23590153	Thecc1EG046378t1|PACid:27459573	Pp1s207_90V6.1|PACid:18041154
UN039398	928.501	119.629	2141.81	17.9038	4.1622	6.74659e-24	7.27029e-22		AC233207_1001.1|PACid:23041327			MDP0000614624|PACid:22635228			Thecc1EG046411t1|PACid:27459533
UN025031	1.41596	0.184755	3.26278	17.6601	4.14242	0.173137	0.266061
UN019535	29.8943	3.93763	68.8293	17.4799	4.12762	0.00987546	0.0245823
UN044319	81.9298	10.7942	188.633	17.4755	4.12726	3.77023e-24	4.15607e-22	AT5G19500.1 | Symbols: | Tryptophan/tyrosine permease | chr5:6579019-6581699 FORWARD LENGTH=505	Medtr5g088730.1|PACid:23031398	Aquca_009_00056.1|PACid:22034903	PGSC0003DMP400047685|PACid:24407553	MDP0000264271|PACid:22669451	Potri.001G224900.1|PACid:27048375	Eucgr.B03764.1|PACid:23569158	Thecc1EG040958t1|PACid:27429482	Pp1s138_69V6.1|PACid:18060481	Si029775m|PACid:19712039	UN044319	Cre13.g572200.t1.2|PACid:27573389	52816|PACid:27389951	10653|PACid:27341229	10137|PACid:27414327
UN033636	4.20553	0.554264	9.68242	17.469	4.12672	0.0205402	0.0456869
UN034981	732.781	97.1899	1686.17	17.3492	4.1168	2.54998e-72	6.80872e-69	AT1G34630.1 | Symbols: | BEST Arabidopsis thaliana protein match is: Mitochondrial import inner membrane translocase subunit Tim17/Tim22/Tim23 family protein (TAIR:AT5G51150.1); Has 323 Blast hits to 315 proteins in 124 species: Archae - 0; Bacteria - 0; Metazoa - 95; Fungi - 110; Plants - 73; Viruses - 0; Other Eukaryotes - 45 (source: NCBI BLink). | chr1:12685317-12687435 FORWARD LENGTH=481	Medtr2g044600.1|PACid:23017666	Aquca_010_00200.1|PACid:22046906	PGSC0003DMP400011361|PACid:24385991	MDP0000139824|PACid:22681451	Potri.002G096500.1|PACid:27024079	Eucgr.B00022.1|PACid:23565067	Thecc1EG034905t1|PACid:27456708	Pp1s369_18V6.1|PACid:18036924	Si035508m|PACid:19680735	UN034977	g1290.t1|PACid:27578235	24798|PACid:27391542	70212|PACid:27344312	44757|PACid:27414460
UN011846	112.016	14.9107	257.674	17.2811	4.11113	2.56317e-33	6.41619e-31		AC233207_1001.1|PACid:23041327			MDP0000656516|PACid:22647959	Potri.001G415900.1|PACid:27042541	Eucgr.G02714.1|PACid:23588409	Thecc1EG020801t1|PACid:27453928
UN019262	1.83103	0.245608	4.20915	17.1377	4.0991	0.249718	0.357755
UN052525	27.3082	3.69085	62.7342	16.9972	4.08723	1.09795e-11	2.42507e-10	AT1G12640.1 | Symbols: | MBOAT (membrane bound O-acyl transferase) family protein | chr1:4303586-4305666 REVERSE LENGTH=462		Aquca_013_00416.3|PACid:22060152	PGSC0003DMP400022165|PACid:24393127	MDP0000077736|PACid:22660358	Potri.001G110100.1|PACid:27041352	Eucgr.E00532.1|PACid:23577270	Thecc1EG031576t1|PACid:27445298	Pp1s279_54V6.1|PACid:18051187	Si016961m|PACid:19688312
UN000591	12.2422	1.66967	28.1009	16.8302	4.07298	0.00174259	0.00563533	ATCG00430.1 | Symbols: PSBG | photosystem II reaction center protein G | chrC:49257-49934 REVERSE LENGTH=225	Medtr7g021790.1|PACid:23024871	Aquca_020_00487.1|PACid:22025901	PGSC0003DMP400012373|PACid:24388811	MDP0000313179|PACid:22677523	Potri.018G044700.1|PACid:27010329	Eucgr.A02746.1|PACid:23564705	Thecc1EG046387t1|PACid:27459549	Pp1s224_39V6.1|PACid:18053388	Si020825m|PACid:19697765	UN000591	Cre12.g492300.t1.2|PACid:27581154	52404|PACid:27393588
UN020230	302.299	41.2439	693.882	16.8239	4.07244	1.6516e-54	1.58759e-51
UN019789	2.93764	0.404471	6.73739	16.6573	4.05808	0.030512	0.0636874
UN036546	287.537	39.847	659.071	16.54	4.04789	3.20565e-11	6.52287e-10		Medtr4g129360.1|PACid:23050159		PGSC0003DMP400057495|PACid:24418421
UN052118	67.241	9.48159	153.88	16.2294	4.02054	9.8331e-10	1.56179e-08		Medtr8g037100.1|PACid:23039558									UN052106	Cre03.g171300.t1.2|PACid:27576557	28454|PACid:27387433	45056|PACid:27344886	37603|PACid:27415982
UN026069	243.396	34.3916	556.904	16.193	4.0173	9.44244e-16	3.9258e-14
UN038841	4.32677	0.615117	9.89425	16.0852	4.00766	0.00608707	0.0163184	ATCG00650.1 | Symbols: RPS18 | ribosomal protein S18 | chrC:67917-68222 FORWARD LENGTH=101	Medtr4g051350.1|PACid:23049244	Aquca_064_00069.1|PACid:22062034	PGSC0003DMP400066921|PACid:24426278		Potri.003G067400.1|PACid:26996796	Eucgr.E01044.1|PACid:23577749	Thecc1EG046395t1|PACid:27459534		Si020828m|PACid:19697754	UN038842	Cre06.g250800.t1.3|PACid:27568621	64249|PACid:27389631	54237|PACid:27344869	28758|PACid:27417482
UN052625	144.586	20.5718	330.607	16.0708	4.00637	6.4198e-17	3.09167e-15		AC233207_1001.1|PACid:23041327				Potri.019G099100.4|PACid:27026479	Eucgr.G01603.1|PACid:23587153	Thecc1EG019833t3|PACid:27453869
UN033275	410.413	58.9205	937.651	15.9138	3.99221	6.88331e-58	7.8768e-55	AT5G57010.1 | Symbols: | calmodulin-binding family protein | chr5:23068207-23070203 FORWARD LENGTH=495	Medtr8g085900.1|PACid:23039499	Aquca_001_00045.1|PACid:22043267	PGSC0003DMP400015609|PACid:24401728	MDP0000695737|PACid:22665676	Potri.003G218800.1|PACid:26998066	Eucgr.K02062.1|PACid:23603570	Thecc1EG040035t1|PACid:27426899	Pp1s91_220V6.2|PACid:18073141	Si000740m|PACid:19677892
UN044161	102.09	14.8645	232.928	15.6701	3.96994	6.38256e-14	1.99973e-12	ATCG00490.1 | Symbols: RBCL | ribulose-bisphosphate carboxylases | chrC:54958-56397 FORWARD LENGTH=479	Medtr7g021770.1|PACid:23021485	Aquca_006_00192.1|PACid:22036391	PGSC0003DMP400055787|PACid:24397476	MDP0000597996|PACid:22633008	Potri.T005800.1|PACid:27003357	Eucgr.C03525.1|PACid:23572922	Thecc1EG046389t1|PACid:27459566		Si020845m|PACid:19697712
UN054735	8.82058	1.2968	20.1062	15.5046	3.95462	0.000196236	0.000857564		CU013530_22.1|PACid:23053520			MDP0000614624|PACid:22635228			Thecc1EG046411t1|PACid:27459533
UN010597	41.4827	6.11885	94.5284	15.4487	3.94942	1.44198e-12	3.65144e-11
UN028404	22.8721	3.38775	52.0986	15.3785	3.94284	0.000106569	0.000506562
UN019851	877.653	130.283	1998.71	15.3413	3.93934	4.34649e-69	1.0445e-65
UN033014	580.577	86.6138	1321.52	15.2576	3.93146	2.00315e-65	3.20918e-62
UN020822	1007.24	153.108	2288.43	14.9465	3.90173	7.3315e-67	1.35526e-63		Medtr1g006300.1|PACid:23045058			MDP0000376384|PACid:22637027			Thecc1EG046411t1|PACid:27459533			UN020818	Cre10.g436600.t1.2|PACid:27580191	17957|PACid:27386201	3826|PACid:27343966	16978|PACid:27416190
UN009939	5.88496	0.895687	13.3689	14.9258	3.89974	0.00128507	0.00435072
UN033439	54.9993	8.37745	124.932	14.9129	3.89849	4.07541e-05	0.00021791	ATCG00580.1 | Symbols: PSBE | photosystem II reaction center protein E | chrC:64071-64322 REVERSE LENGTH=83	Medtr4g034660.1|PACid:23050922	Aquca_019_00089.1|PACid:22055633	PGSC0003DMP400009416|PACid:24424066		Potri.011G095300.1|PACid:27002862	Eucgr.G02234.1|PACid:23587840			Si020864m|PACid:19697771	UN033434	Cre16.g663800.t1.2|PACid:27567262	33617|PACid:27391912	27793|PACid:27339195	14537|PACid:27412961
UN029751	116.462	17.8432	264.391	14.8174	3.88922	5.36536e-06	3.67965e-05		Medtr1g006300.1|PACid:23045058						Thecc1EG046411t1|PACid:27459533
UN020094	169.429	26.2561	384.188	14.6323	3.87109	6.57932e-33	1.59705e-30	AT5G20140.2 | Symbols: | SOUL heme-binding family protein | chr5:6799066-6800892 REVERSE LENGTH=395	Medtr2g054130.1|PACid:23014581	Aquca_001_00726.2|PACid:22043795	PGSC0003DMP400001974|PACid:24379097	MDP0000145420|PACid:22628274	Potri.018G071600.2|PACid:27009901	Eucgr.C01104.1|PACid:23570681	Thecc1EG037981t3|PACid:27425783	Pp1s243_57V6.1|PACid:18061778	Si006578m|PACid:19703838	UN020093	Cre07.g321350.t1.2|PACid:27563912
UN039592	1384.77	216.495	3137.18	14.4908	3.85706	1.53004e-68	3.06402e-65		Medtr4g129360.1|PACid:23050159		PGSC0003DMP400035256|PACid:24400146	MDP0000499035|PACid:22667678	Potri.013G140100.1|PACid:26993611		Thecc1EG046409t1|PACid:27459574
UN024353	480.4	75.64	1087.54	14.3779	3.84578	1.44493e-57	1.5097e-54	AT2G25530.1 | Symbols: | AFG1-like ATPase family protein | chr2:10863059-10866597 FORWARD LENGTH=655	Medtr1g012370.1|PACid:23044227	Aquca_001_00860.3|PACid:22042843	PGSC0003DMP400035562|PACid:24394068	MDP0000299243|PACid:22649455	Potri.006G252300.1|PACid:27004565	Eucgr.C02791.1|PACid:23572251	Thecc1EG037021t1|PACid:27428284	Pp1s75_231V6.1|PACid:18068276	Si034549m|PACid:19681690	UN024339	Cre01.g000350.t1.3|PACid:27577893	52836|PACid:27389922	59728|PACid:27340818	119689|PACid:27415008
UN037420	106.075	16.8649	239.891	14.2243	3.83029	1.72612e-28	2.81363e-26
UN031458	108.83	17.3794	246.007	14.1551	3.82325	6.43705e-11	1.23751e-09	AT3G46970.1 | Symbols: ATPHS2	Medtr4g082960.1|PACid:23050204	Aquca_009_00755.3|PACid:22033876	PGSC0003DMP400049369|PACid:24387562	MDP0000189934|PACid:22676400	Potri.009G041800.1|PACid:26987842	Eucgr.B03166.3|PACid:23568430	Thecc1EG018712t1|PACid:27454276	Pp1s30_182V6.1|PACid:18038645	Si034019m|PACid:19679688	UN031446	Cre16.g684300.t1.2|PACid:27567576		28818|PACid:27339310	41246|PACid:27418475
UN018317	356.605	57.1044	805.855	14.112	3.81885	1.03131e-51	8.26117e-49		CU013530_22.1|PACid:23053520			MDP0000614624|PACid:22635228
UN026335	365.846	58.6737	826.604	14.0881	3.81641	1.90703e-51	1.47832e-48				PGSC0003DMP400018948|PACid:24414419
UN034957	268.612	43.1501	606.805	14.0627	3.8138	1.28985e-33	3.33295e-31
UN036625	274.779	44.1495	620.724	14.0596	3.81348	2.81271e-48	1.87756e-45
UN002739	157.524	25.4256	355.67	13.9887	3.80618	3.45132e-36	1.03673e-33
UN019974	0.979514	0.158863	2.21049	13.9144	3.79851	0.365032	0.48339
UN021275	65.8088	10.8755	148.209	13.6277	3.76848	1.39533e-20	1.06787e-18		Medtr3g035650.1|PACid:23010391		PGSC0003DMP400058171|PACid:24419911							UN021273	Cre07.g332800.t1.2|PACid:27563892	64739|PACid:27393450
UN022198	609.298	100.8	1372.05	13.6116	3.76676	5.08586e-59	6.78991e-56
UN022508	50.4386	8.34731	113.576	13.6062	3.7662	9.92096e-19	6.1288e-17
UN025257	2.43199	0.404471	5.47327	13.5319	3.75829	0.0634279	0.116934
UN029719	13.3332	2.22174	30.0005	13.5032	3.75523	1.78441e-06	1.39021e-05
UN017876	1.45248	0.245608	3.26278	13.2845	3.73167	0.172918	0.265781
UN018958	675.913	114.652	1517.8	13.2384	3.72666	1.21028e-36	3.93032e-34		AC233207_1001.1|PACid:23041327
UN031790	63.6307	10.8327	142.828	13.1849	3.72082	9.90461e-08	1.02461e-06
UN009305	42.6469	7.28706	95.6866	13.131	3.71491	4.59555e-11	9.09684e-10
UN018796	28.1966	4.82308	63.2569	13.1155	3.7132	8.87325e-08	9.28311e-07	ATCG00540.1 | Symbols: PETA | photosynthetic electron transfer A | chrC:61657-62619 FORWARD LENGTH=320	Medtr4g034760.1|PACid:23051016	Aquca_064_00075.1|PACid:22062041	PGSC0003DMP400005233|PACid:24379626	MDP0000605612|PACid:22656009	Potri.016G094200.1|PACid:27011678	Eucgr.E01113.1|PACid:23577830	Thecc1EG046392t1|PACid:27459539	Pp1s141_29V6.3|PACid:18041519	Si020836m|PACid:19697747	UN018793	g9639.t1|PACid:27570507		1594|PACid:27339493	49824|PACid:27418454
UN024783	3.99149	0.687235	8.94788	13.0201	3.70267	0.0198908	0.0444566	ATCG00750.1 | Symbols: RPS11 | ribosomal protein S11 | chrC:78960-79376 REVERSE LENGTH=138	Medtr3g108030.1|PACid:23012698				Potri.010G032600.1|PACid:26980283				Si024974m|PACid:19698216	UN024776	g17751.t1|PACid:27572245	23979|PACid:27388742	55549|PACid:27342521	30412|PACid:27413049
UN030461	562.77	97.0691	1261.32	12.9941	3.69978	1.24435e-55	1.24595e-52
UN000830	200.628	34.6186	449.642	12.9884	3.69916	5.78902e-09	7.92232e-08	ATCG00720.1 | Symbols: PETB | photosynthetic electron transfer B | chrC:74841-76292 FORWARD LENGTH=215	Medtr4g051370.1|PACid:23051382	Aquca_024_00064.1|PACid:22051413			Potri.013G137300.1|PACid:26996029	Eucgr.D01001.1|PACid:23574749	Thecc1EG046398t1|PACid:27459551	Pp1s27_267V6.1|PACid:18070758	Si024707m|PACid:19697934	UN000830		21174|PACid:27391869	44239|PACid:27346726	32458|PACid:27414375
UN015564	194.789	33.6493	436.498	12.972	3.69733	3.71106e-24	4.1097e-22
UN003022	113.541	19.6279	254.411	12.9617	3.69619	7.0596e-29	1.21178e-26									Pp1s173_72V6.1|PACid:18050898
UN026873	69.0212	11.9542	154.622	12.9345	3.69315	1.09994e-19	7.63951e-18		AC233207_1001.1|PACid:23041327			MDP0000155205|PACid:22673977	Potri.010G030200.1|PACid:26982934	Eucgr.A02723.1|PACid:23564681	Thecc1EG004436t2|PACid:27435916
UN026118	280.744	48.6954	628.818	12.9133	3.69079	3.66221e-45	2.09539e-42
UN034111	4.79479	0.834834	10.7347	12.8585	3.68465	0.0346917	0.0709874
UN022275	1.41011	0.245608	3.15687	12.8533	3.68406	0.294441	0.408105
UN034206	209.343	36.5737	468.498	12.8097	3.67916	7.74976e-33	1.84391e-30									Pp1s99_95V6.1|PACid:18054107		UN034211	Cre08.g365900.t1.2|PACid:27563114	65904|PACid:27386665	53102|PACid:27342361	31645|PACid:27416527
UN017044	59.7409	10.6634	133.357	12.5061	3.64456	1.42834e-11	3.10309e-10
UN038599	473.557	86.4762	1054.18	12.1904	3.60767	8.4305e-53	6.98598e-50
UN041732	349.2	63.9829	777.027	12.1443	3.60221	4.14238e-45	2.31501e-42									Pp1s6_153V6.1|PACid:18038902
UN021952	484.325	88.8317	1077.56	12.1304	3.60056	6.51993e-06	4.35102e-05	ATCG00280.1 | Symbols: PSBC | photosystem II reaction center protein C | chrC:33720-35141 FORWARD LENGTH=473	Medtr4g051180.1|PACid:23052780	Aquca_064_00066.1|PACid:22062065	PGSC0003DMP400030162|PACid:24399897		Potri.014G188300.1|PACid:27034904	Eucgr.H01947.1|PACid:23591337	Thecc1EG046381t1|PACid:27459531		Si020853m|PACid:19697728	UN021951		65361|PACid:27387451
UN037561	287.76	52.78	640.229	12.1301	3.60053	1.19238e-09	1.86671e-08	AT2G27490.2 | Symbols: ATCOAE | dephospho-CoA kinase family | chr2:11748087-11749009 REVERSE LENGTH=232	Medtr2g014120.1|PACid:23018327	Aquca_017_00215.1|PACid:22031913	PGSC0003DMP400048319|PACid:24409757	MDP0000266097|PACid:22641557	Potri.010G206900.1|PACid:26978520	Eucgr.K03458.3|PACid:23605204	Thecc1EG004597t1|PACid:27433442	Pp1s30_37V6.1|PACid:18038790	Si004328m|PACid:19676381	UN037569	Cre03.g181350.t1.3|PACid:27576678	54266|PACid:27387881	8751|PACid:27343086
UN026122	141.052	25.9733	313.671	12.0767	3.59415	1.55289e-31	3.27346e-29
UN042812	36.5565	6.75517	81.2586	12.0291	3.58846	1.02834e-12	2.67735e-11	ATMG01360.1 | Symbols: COX1 | cytochrome oxidase | chrM:349830-351413 REVERSE LENGTH=527	Medtr1g006110.1|PACid:23045151	Aquca_023_00094.1|PACid:22023202	PGSC0003DMP400005340|PACid:24382283	MDP0000307283|PACid:22633623				Pp1s2633_1V6.1|PACid:18050711	Si020795m|PACid:19693594
UN029511	37.6089	6.96026	83.5819	12.0084	3.58598	4.47755e-08	5.06115e-07		Medtr5g051180.1|PACid:23031006			MDP0000809893|PACid:22655400	Potri.003G129600.1|PACid:26996441	Eucgr.D01831.1|PACid:23575602	Thecc1EG043276t1|PACid:27442576			UN029511		19206|PACid:27394497	49212|PACid:27344646
UN038534	1271.24	236.02	2824.08	11.9654	3.5808	1.49486e-61	2.11312e-58	AT5G11650.1 | Symbols: | alpha/beta-Hydrolases superfamily protein | chr5:3745069-3746816 FORWARD LENGTH=390	Medtr3g109870.1|PACid:23014065	Aquca_020_00308.1|PACid:22025084	PGSC0003DMP400056199|PACid:24402282	MDP0000237850|PACid:22651251	Potri.006G237200.2|PACid:27005378	Eucgr.C00607.1|PACid:23570096	Thecc1EG037212t1|PACid:27428715	Pp1s113_200V6.1|PACid:18037567	Si001729m|PACid:19676428	UN038537	Cre08.g382350.t1.2|PACid:27562793	48030|PACid:27392182	17816|PACid:27348021	27689|PACid:27417354
UN039332	162.11	30.2165	359.951	11.9124	3.57439	0.000610142	0.00229745	ATCG00680.1 | Symbols: PSBB | photosystem II reaction center protein B | chrC:72371-73897 FORWARD LENGTH=508	Medtr4g051370.1|PACid:23051382	Aquca_044_00093.1|PACid:22060569	PGSC0003DMP400068407|PACid:24420111	MDP0000551952|PACid:22662694	Potri.011G113900.1|PACid:27000718	Eucgr.A00264.1|PACid:23561978	Thecc1EG046397t1|PACid:27459575	Pp1s27_263V6.1|PACid:18070643	Si020875m|PACid:19697773	UN039337	Cre16.g682100.t1.2|PACid:27567054	11248|PACid:27389031	148597|PACid:27344968	34089|PACid:27413233
UN024818	547.244	102.266	1214.71	11.8779	3.57021	1.11661e-53	9.58328e-51
UN037698	101.141	18.9698	224.397	11.8292	3.56428	2.32366e-06	1.75708e-05	ATCG01110.1 | Symbols: NDHH | NAD(P)H dehydrogenase subunit H | chrC:122011-123192 REVERSE LENGTH=393	Medtr6g042200.1|PACid:23027833	Aquca_064_00048.1|PACid:22062033	PGSC0003DMP400015430|PACid:24424259	MDP0000332618|PACid:22644511	Potri.013G074700.1|PACid:26995741	Eucgr.B00847.1|PACid:23565957	Thecc1EG046418t1|PACid:27459552	Pp1s135_90V6.1|PACid:18058369	Si020839m|PACid:19697739	UN037713	Cre12.g546300.t1.2|PACid:27581076		159619|PACid:27344474	27712|PACid:27417228
UN022433	424.702	79.8323	942.007	11.7998	3.56069	2.8517e-21	2.32303e-19									Pp1s6_153V6.1|PACid:18038902
UN021244	1570.3	295.456	3482.56	11.7871	3.55913	1.70616e-36	5.32476e-34
UN036419	3.51268	0.661344	7.78968	11.7786	3.55809	0.0378697	0.0762887		Medtr5g051040.1|PACid:23035065
UN000275	30.8479	5.87543	68.3065	11.6258	3.53926	0.000565196	0.00214841		Medtr8g037100.1|PACid:23039558
UN034772	70.5157	13.4611	156.098	11.5962	3.53558	2.90313e-20	2.15991e-18
UN028203	318.783	61.2204	705.126	11.5178	3.5258	1.44435e-43	7.23108e-41	AT2G44980.2 | Symbols: | SNF2 domain-containing protein / helicase domain-containing protein | chr2:18552343-18556669 REVERSE LENGTH=877		Aquca_037_00074.1|PACid:22040670	PGSC0003DMP400045066|PACid:24424020		Potri.014G056700.3|PACid:27032110	Eucgr.D02514.1|PACid:23576432	Thecc1EG046992t1|PACid:27435938	Pp1s293_34V6.1|PACid:18059350	Si034256m|PACid:19684785
UN021884	428.648	82.4776	947.904	11.4929	3.52267	1.43165e-18	8.64423e-17
UN033117	421.904	81.227	932.919	11.4853	3.52172	1.33063e-48	9.40481e-46	AT5G20140.1 | Symbols: | SOUL heme-binding family protein | chr5:6799047-6800892 REVERSE LENGTH=378	Medtr2g054130.1|PACid:23014581	Aquca_001_00726.2|PACid:22043795	PGSC0003DMP400001974|PACid:24379097	MDP0000145420|PACid:22628274	Potri.018G071600.2|PACid:27009901	Eucgr.C01104.3|PACid:23570683	Thecc1EG037981t3|PACid:27425783	Pp1s160_127V6.1|PACid:18068383	Si006578m|PACid:19703838	UN033113	Cre10.g419800.t1.2|PACid:27579916	20883|PACid:27394151	11360|PACid:27348198	7533|PACid:27419183
UN021043	39.1069	7.56412	86.421	11.4251	3.51414	7.71513e-13	2.04864e-11		Medtr5g051050.1|PACid:23034385				Potri.015G055500.7|PACid:27019671					UN021038	Cre01.g037700.t1.2|PACid:27578317	52322|PACid:27393692	148320|PACid:27345371	88841|PACid:27417103
UN029477	223.593	43.3546	493.951	11.3933	3.51011	1.48445e-07	1.47897e-06		AC233207_1001.1|PACid:23041327			MDP0000614624|PACid:22635228			Thecc1EG046411t1|PACid:27459533
UN037604	12.8258	2.50114	28.3127	11.3199	3.50079	2.14209e-05	0.00012464
UN020856	334.187	65.9622	736.524	11.1658	3.48102	3.3687e-29	6.13282e-27	AT5G16120.1 | Symbols: | alpha/beta-Hydrolases superfamily protein | chr5:5266048-5267775 FORWARD LENGTH=351	Medtr6g018490.1|PACid:23026311	Aquca_027_00222.1|PACid:22046004	PGSC0003DMP400052557|PACid:24386136	MDP0000230184|PACid:22659466	Potri.017G114800.4|PACid:26984999	Eucgr.F02494.3|PACid:23583321	Thecc1EG047045t1|PACid:27451975	Pp1s336_21V6.1|PACid:18071405	Si036331m|PACid:19681316	UN020854	Cre11.g475900.t1.2|PACid:27565214	54570|PACid:27394211	32992|PACid:27346625	26071|PACid:27416065
UN018477	55.1455	10.9285	121.471	11.1151	3.47445	1.27526e-16	5.95061e-15	AT1G54870.1 | Symbols: | NAD(P)-binding Rossmann-fold superfamily protein | chr1:20459011-20460417 FORWARD LENGTH=335	Medtr7g113650.1|PACid:23024725	Aquca_054_00127.1|PACid:22037057	PGSC0003DMP400049840|PACid:24421569	MDP0000212882|PACid:22631578	Potri.013G023900.3|PACid:26995763	Eucgr.B01992.1|PACid:23567087	Thecc1EG026573t1|PACid:27423214	Pp1s3_581V6.1|PACid:18062536	Si022469m|PACid:19698262	UN018467	Cre01.g015250.t1.1|PACid:27577917	16696|PACid:27385976	46825|PACid:27347152	44713|PACid:27414892
UN020662	3.39436	0.675971	7.47193	11.0536	3.46645	0.0964896	0.165247
UN032266	10.4239	2.07633	22.9454	11.0509	3.46609	0.000117461	0.000551092	ATCG00140.1 | Symbols: ATPH | ATP synthase subunit C family protein | chrC:13262-13507 REVERSE LENGTH=81	Medtr4g051110.1|PACid:23047521	Aquca_038_00147.1|PACid:22026697			Potri.005G154900.1|PACid:27031750	Eucgr.E00991.1|PACid:23577698	Thecc1EG046375t1|PACid:27459560
UN025064	4.11364	0.820207	9.05379	11.0384	3.46446	0.0585833	0.109464	AT2G38905.1 | Symbols: | Low temperature and salt responsive protein family | chr2:16244218-16244472 REVERSE LENGTH=54	Medtr7g111380.1|PACid:23020089	Aquca_003_00266.1|PACid:22049677	PGSC0003DMP400031775|PACid:24419094	MDP0000226107|PACid:22635768	Potri.005G002100.1|PACid:27029033	Eucgr.C00250.1|PACid:23569768	Thecc1EG026847t1|PACid:27424009	Pp1s76_119V6.1|PACid:18067311	Si023973m|PACid:19698179
UN018653	368.047	73.5055	809.86	11.0177	3.46175	1.07998e-43	5.52194e-41									Pp1s88_32V6.1|PACid:18064153		UN018640	g16802.t1|PACid:27566363	29996|PACid:27391744
UN025121	2.01108	0.404471	4.42098	10.9303	3.45026	0.128262	0.208261
UN038804	570.94	115.255	1254.47	10.8843	3.44418	0.000390684	0.0015562	ATCG00350.1 | Symbols: PSAA | Photosystem I	Medtr4g051150.1|PACid:23048598	Aquca_066_00004.1|PACid:22032758	PGSC0003DMP400009508|PACid:24416093	MDP0000327358|PACid:22621213	Potri.016G089700.1|PACid:27012405		Thecc1EG046383t1|PACid:27459578	Pp1s143_15V6.1|PACid:18045732	Si020785m|PACid:19693592
UN038704	21.3683	4.3184	46.943	10.8705	3.44234	4.2846e-08	4.87747e-07
UN016539	252.309	51.3327	553.774	10.7879	3.43135	1.14121e-37	4.09318e-35		Medtr1g006120.1|PACid:23045226		PGSC0003DMP400007240|PACid:24396356
UN054391	7.19864	1.47029	15.7912	10.7402	3.42495	0.0191197	0.0429487
UN052619	114.732	23.4393	251.671	10.7372	3.42454	1.72166e-26	2.32433e-24		Medtr1g006120.1|PACid:23045226	Aquca_016_00172.1|PACid:22062655	PGSC0003DMP400058171|PACid:24419911	MDP0000499035|PACid:22667678	Potri.013G140100.1|PACid:26993611		Thecc1EG046409t1|PACid:27459574
UN032098	199.843	40.9575	438.173	10.6982	3.4193	2.33847e-10	4.10788e-09		Medtr1g006300.1|PACid:23045058			MDP0000614624|PACid:22635228			Thecc1EG046411t1|PACid:27459533
UN036946	9.60673	1.97613	21.0526	10.6535	3.41325	0.000167218	0.000746777
UN031061	19.8365	4.08187	43.4684	10.6492	3.41267	0.000138543	0.000634642	AT5G63620.2 | Symbols: | GroES-like zinc-binding alcohol dehydrogenase family protein | chr5:25466380-25468296 REVERSE LENGTH=427	Medtr8g095220.1|PACid:23039467	Aquca_023_00009.1|PACid:22023054	PGSC0003DMP400040309|PACid:24387868	MDP0000156866|PACid:22668642	Potri.001G448700.1|PACid:27043180	Eucgr.I00009.3|PACid:23594531	Thecc1EG003380t1|PACid:27434355	Pp1s65_246V6.1|PACid:18057762	Si036012m|PACid:19680174	UN031042	g16132.t1|PACid:27566879	32225|PACid:27393331	49525|PACid:27347788	41604|PACid:27418716
UN028172	43.159	8.91738	94.5215	10.5997	3.40595	1.79841e-13	5.28333e-12
UN034596	4.47504	0.932843	9.78834	10.493	3.39136	0.0156355	0.036226
UN029808	313.345	65.3458	685.344	10.488	3.39066	1.27999e-39	5.12658e-37	AT1G11800.1 | Symbols: | endonuclease/exonuclease/phosphatase family protein | chr1:3985520-3987263 REVERSE LENGTH=441	Medtr4g132300.1|PACid:23047436	Aquca_005_00011.1|PACid:22023436	PGSC0003DMP400034504|PACid:24425609		Potri.004G010400.2|PACid:26990060	Eucgr.D01342.1|PACid:23575112	Thecc1EG030246t1|PACid:27440450	Pp1s44_167V6.2|PACid:18044203	Si039663m|PACid:19679181	UN029807	Cre01.g031500.t1.2|PACid:27578526	64152|PACid:27388959
UN036953	5.10284	1.06581	11.1584	10.4693	3.3881	0.0122726	0.0295544		Medtr8g037100.1|PACid:23039558						Thecc1EG046338t1|PACid:27456339			UN036965	Cre03.g178550.t1.1|PACid:27576541	23114|PACid:27387224		9923|PACid:27413863
UN024897	58.608	12.2782	128.103	10.4333	3.38313	6.61347e-17	3.1659e-15
UN013058	528.254	110.82	1154.41	10.417	3.38086	3.39339e-46	2.09094e-43
UN038294	1603.45	336.435	3503.97	10.415	3.38059	4.24908e-58	5.10548e-55	AT5G11650.1 | Symbols: | alpha/beta-Hydrolases superfamily protein | chr5:3745069-3746816 FORWARD LENGTH=390	Medtr3g109870.1|PACid:23014065	Aquca_020_00308.1|PACid:22025084	PGSC0003DMP400056199|PACid:24402282	MDP0000237850|PACid:22651251	Potri.018G045800.1|PACid:27011438	Eucgr.C00607.1|PACid:23570096	Thecc1EG037212t1|PACid:27428715	Pp1s113_200V6.1|PACid:18037567	Si001729m|PACid:19676428	UN038299	Cre11.g469450.t1.3|PACid:27565207		51331|PACid:27340428	26573|PACid:27420617
UN024781	141.294	29.7373	308.628	10.3785	3.37552	1.56486e-27	2.293e-25	AT1G27440.1 | Symbols: GUT2	Medtr4g057500.1|PACid:23047613	Aquca_025_00369.1|PACid:22063447	PGSC0003DMP400025502|PACid:24378018	MDP0000840668|PACid:22681654	Potri.001G068100.3|PACid:27041503	Eucgr.K02191.1|PACid:23603725	Thecc1EG014772t1|PACid:27447706	Pp1s7_455V6.1|PACid:18051784	Si001579m|PACid:19678262	UN024775	Cre10.g439850.t1.2|PACid:27579352	24917|PACid:27386090	35093|PACid:27344336	23908|PACid:27417596
UN015818	130.808	27.5495	285.697	10.3703	3.37439	2.36573e-06	1.78216e-05	AT3G22840.1 | Symbols: ELIP1		Aquca_017_00548.3|PACid:22031270	PGSC0003DMP400011430|PACid:24398857	MDP0000292980|PACid:22668627	Potri.008G157900.2|PACid:27036365	Eucgr.B01008.8|PACid:23566126	Thecc1EG020704t1|PACid:27452255	Pp1s77_163V6.1|PACid:18050183	Si032777m|PACid:19713781	UN015798	Cre17.g719900.t1.2|PACid:27572193	47226|PACid:27391332	69641|PACid:27347880	87084|PACid:27415644
UN039687	676.117	143.199	1475.49	10.3038	3.36511	5.95158e-36	1.72316e-33		Medtr1g006300.1|PACid:23045058			MDP0000614624|PACid:22635228
UN032057	3.52236	0.748089	7.68376	10.2712	3.36053	0.037882	0.0763069
UN038705	13.6185	2.90897	29.6828	10.2039	3.35104	1.22248e-05	7.58325e-05
UN042515	59.7734	12.8266	130.193	10.1502	3.34344	0.000492476	0.00190667
UN041103	182.001	39.3421	395.989	10.0653	3.33131	1.47669e-30	3.00731e-28
UN025292	31.8342	6.88376	69.2598	10.0613	3.33075	1.60638e-10	2.89811e-09
UN038987	6.58185	1.42625	14.3152	10.037	3.32725	0.00417525	0.0118642	ATCG00380.1 | Symbols: RPS4 | chloroplast ribosomal protein S4 | chrC:45223-45828 REVERSE LENGTH=201	AC225474_17.1|PACid:23025166		PGSC0003DMP400041576|PACid:24397980		Potri.013G141500.1|PACid:26994290	Eucgr.B02956.1|PACid:23568193	Thecc1EG046386t1|PACid:27459546		Si020881m|PACid:19697721
UN036268	4.01761	0.87199	8.73605	10.0185	3.3246	0.0289768	0.0609223
UN030944	62.9845	13.7485	136.839	9.95298	3.31513	4.15273e-17	2.04497e-15
UN025979	17.3497	3.79339	37.6843	9.93418	3.3124	7.95266e-07	6.71977e-06
UN018964	55.2483	12.0838	119.995	9.93025	3.31183	1.07907e-14	3.77455e-13		Medtr1g006010.1|PACid:23044726	Aquca_064_00051.1|PACid:22062029	PGSC0003DMP400058171|PACid:24419911	MDP0000499035|PACid:22667678	Potri.013G140100.1|PACid:26993611		Thecc1EG046409t1|PACid:27459574
UN033677	779.354	170.484	1692.66	9.92857	3.31159	5.32532e-49	3.99915e-46	AT3G06060.1 | Symbols: | NAD(P)-binding Rossmann-fold superfamily protein | chr3:1828296-1830160 REVERSE LENGTH=326	Medtr3g098750.1|PACid:23008719	Aquca_054_00133.1|PACid:22037104	PGSC0003DMP400007521|PACid:24420242	MDP0000243676|PACid:22674549	Potri.010G191800.1|PACid:26981988	Eucgr.B01115.1|PACid:23566237	Thecc1EG020543t1|PACid:27453162	Pp1s18_151V6.1|PACid:18040522	Si017776m|PACid:19688175	UN033676	Cre12.g539100.t1.3|PACid:27582058	35789|PACid:27390047	45119|PACid:27343963	38084|PACid:27416299
UN000425	322.476	70.7328	700.09	9.89767	3.30709	6.76273e-40	2.85114e-37
UN022548	54.5899	12.0502	118.4	9.82556	3.29654	0.023814	0.0518458	ATCG01050.1 | Symbols: NDHD | NADH-Ubiquinone/plastoquinone (complex I) protein | chrC:115665-117185 REVERSE LENGTH=506	Medtr7g021720.1|PACid:23024012	Aquca_064_00045.1|PACid:22062053	PGSC0003DMP400020077|PACid:24422597	MDP0000353793|PACid:22635541	Potri.T027100.1|PACid:27000420			Pp1s84_200V6.1|PACid:18054586	Si020851m|PACid:19697718	UN022550	Cre16.g660850.t1.2|PACid:27567055
UN022270	678.33	149.888	1470.99	9.81399	3.29484	2.73919e-48	1.87756e-45
UN020775	567.57	125.814	1230.2	9.77795	3.28953	1.02431e-40	4.47548e-38
UN033885	134.539	29.8581	291.559	9.76482	3.28759	2.48359e-17	1.27528e-15
UN037385	12.9237	2.8762	27.995	9.73331	3.28293	0.0229296	0.0502252	AT4G18480.1 | Symbols: CHLI1	Medtr2g015390.1|PACid:23018785	Aquca_055_00077.1|PACid:22054214	PGSC0003DMP400046267|PACid:24410672	MDP0000639265|PACid:22625404	Potri.011G063400.3|PACid:27002590	Eucgr.D00551.1|PACid:23574312	Thecc1EG029754t1|PACid:27438646	Pp1s30_262V6.1|PACid:18038632	Si010211m|PACid:19694239	UN037400	Cre07.g349600.t1.2|PACid:27564655	16724|PACid:27385939	127022|PACid:27341775	9276|PACid:27419463
UN022583	5.00681	1.1176	10.8406	9.69994	3.27798	0.0122253	0.0294611
UN035339	135.505	30.268	293.36	9.69207	3.2768	2.4922e-26	3.30884e-24	AT4G25850.1 | Symbols: ORP4B | OSBP(oxysterol binding protein)-related protein 4B | chr4:13143859-13146654 FORWARD LENGTH=383	Medtr4g127510.1|PACid:23051432	Aquca_018_00107.1|PACid:22040792	PGSC0003DMP400050060|PACid:24415929	MDP0000845576|PACid:22647711	Potri.018G143600.1|PACid:27011248	Eucgr.B01130.1|PACid:23566257	Thecc1EG039419t1|PACid:27430622	Pp1s395_49V6.1|PACid:18066206	Si014100m|PACid:19690941
UN034745	581.948	129.993	1259.88	9.69191	3.27678	2.93915e-45	1.7227e-42
UN025024	387.29	87.0598	837.636	9.62138	3.26624	2.06931e-24	2.35675e-22
UN023881	8.6148	1.9378	18.6303	9.61413	3.26516	0.00117726	0.00403576
UN025074	8.03683	1.81727	17.3662	9.55622	3.25644	0.000874267	0.00313107
UN039666	319.209	72.444	689.355	9.5157	3.25031	2.93073e-39	1.13594e-36
UN025339	1.51128	0.343618	3.26278	9.49538	3.24723	0.25023	0.358317
UN031151	4.04737	0.921579	8.73605	9.47944	3.2448	0.0198987	0.0444699								Thecc1EG001835t1|PACid:27436568
UN009188	161.812	36.849	349.258	9.47808	3.24459	6.7759e-29	1.1742e-26
UN001363	2.58521	0.589226	5.57918	9.46867	3.24316	0.0951842	0.163496
UN026702	1.07393	0.245608	2.31641	9.43131	3.23746	0.407074	0.525907		Medtr5g006370.1|PACid:23032373	Aquca_017_00477.2|PACid:22031737		MDP0000893382|PACid:22658380		Eucgr.H03458.1|PACid:23592763		Pp1s67_230V6.1|PACid:18050749
UN026696	494.713	113.878	1065.97	9.36061	3.2266	1.75657e-42	8.44244e-40
UN031153	195.102	45.1033	420.099	9.31417	3.21943	3.46748e-30	6.88652e-28	AT2G46915.1 | Symbols: | Protein of unknown function (DUF3754) | chr2:19274018-19277707 REVERSE LENGTH=708	Medtr2g101420.1|PACid:23017625	Aquca_037_00339.1|PACid:22040467			Potri.002G183800.1|PACid:27022605	Eucgr.E00011.4|PACid:23576632	Thecc1EG004990t1|PACid:27436574	Pp1s13_182V6.1|PACid:18064504	Si005942m|PACid:19704036
UN023491	1503.35	349.653	3233.89	9.24885	3.20927	1.64664e-16	7.59507e-15	AT1G08520.1 | Symbols: ALB1	Medtr5g009070.1|PACid:23028653	Aquca_014_00687.1|PACid:22027494	PGSC0003DMP400046267|PACid:24410672	MDP0000089079|PACid:22638012	Potri.009G049400.3|PACid:26986109	Eucgr.J00729.4|PACid:23598559	Thecc1EG040801t1|PACid:27427381	Pp1s66_287V6.1|PACid:18038400	Si034376m|PACid:19680891	UN023480	g11496.t1|PACid:27565403	35534|PACid:27390429	28921|PACid:27339273	26775|PACid:27416904
UN033599	1185.05	275.779	2548.95	9.24272	3.20832	6.52759e-35	1.76252e-32
UN054184	54.0837	12.5958	116.316	9.23447	3.20703	1.013e-13	3.08488e-12
UN039095	284.81	66.4176	612.398	9.22042	3.20483	3.35502e-36	1.02056e-33
UN025467	86.1406	20.1286	185.159	9.19877	3.20144	2.11331e-19	1.43056e-17	AT2G38905.1 | Symbols: | Low temperature and salt responsive protein family | chr2:16244218-16244472 REVERSE LENGTH=54	Medtr7g111380.1|PACid:23020089	Aquca_007_00518.1|PACid:22048701		MDP0000011202|PACid:22626237	Potri.005G002100.1|PACid:27029033	Eucgr.C03713.1|PACid:23573086	Thecc1EG026847t1|PACid:27424009	Pp1s76_119V6.1|PACid:18067311	Si031820m|PACid:19709878
UN022090	1.46892	0.343618	3.15687	9.18715	3.19962	0.358376	0.476573	AT2G40170.1 | Symbols: ATEM6	Medtr4g016960.1|PACid:23048757	Aquca_004_00398.1|PACid:22030626	PGSC0003DMP400011756|PACid:24396299	MDP0000922090|PACid:22661237	Potri.010G187100.1|PACid:26981767	Eucgr.G03071.1|PACid:23588862	Thecc1EG042481t1|PACid:27443176	Pp1s12_68V6.1|PACid:18048526	Si024515m|PACid:19700831
UN036839	1.46892	0.343618	3.15687	9.18715	3.19962	0.358376	0.476573
UN037156	27.5282	6.44448	59.1537	9.17897	3.19833	1.67544e-08	2.08722e-07
UN001932	437.181	102.686	938.922	9.1436	3.19276	6.02442e-41	2.68098e-38
UN022300	348.042	81.7842	747.429	9.13905	3.19204	6.64775e-18	3.69797e-16			Aquca_072_00142.2|PACid:22041364						Pp1s49_161V6.1|PACid:18041314	Si001731m|PACid:19674223
UN038245	622.373	146.703	1335.88	9.10602	3.18682	4.49926e-44	2.35047e-41	AT1G70480.1 | Symbols: | Domain of unknown function (DUF220) | chr1:26562304-26563608 FORWARD LENGTH=320		Aquca_002_00138.2|PACid:22052219	PGSC0003DMP400028676|PACid:24422295	MDP0000798679|PACid:22653443	Potri.010G041700.2|PACid:26980556	Eucgr.H02587.2|PACid:23591897	Thecc1EG010385t3|PACid:27461911	Pp1s83_159V6.1|PACid:18073523
UN025033	6.18059	1.45902	13.2629	9.0903	3.18433	0.00529888	0.0145329
UN024547	10.3014	2.43238	22.1049	9.08776	3.18392	0.000213774	0.000921141
UN010627	430.502	101.981	923.285	9.05352	3.17848	4.06612e-10	6.92999e-09
UN019533	333.603	79.1707	715.253	9.03431	3.17541	7.66993e-37	2.67125e-34			Aquca_034_00041.1|PACid:22056995	PGSC0003DMP400040615|PACid:24387353		Potri.013G087300.1|PACid:26995719	Eucgr.C02023.1|PACid:23571517	Thecc1EG025347t2|PACid:27424383	Pp1s533_4V6.1|PACid:18056859	Si036564m|PACid:19683367
UN025167	393.152	93.3748	842.819	9.02619	3.17412	6.63657e-40	2.84792e-37
UN054141	60.0012	14.2519	128.625	9.02516	3.17395	2.29403e-15	8.96388e-14
UN032085	179.003	42.5888	383.624	9.00763	3.17115	0.00580148	0.0156682	AT3G05510.2 | Symbols: | Phospholipid/glycerol acyltransferase family protein | chr3:1596133-1598074 FORWARD LENGTH=358	Medtr7g112680.1|PACid:23019882	Aquca_017_00193.2|PACid:22031281	PGSC0003DMP400042789|PACid:24418836	MDP0000240364|PACid:22630859	Potri.005G025400.1|PACid:27031718	Eucgr.B01913.1|PACid:23567017	Thecc1EG026655t1|PACid:27422465	Pp1s205_43V6.1|PACid:18038190	Si001266m|PACid:19677228	UN032060	Cre12.g521650.t1.2|PACid:27582374	27753|PACid:27389839	17329|PACid:27341909	42354|PACid:27419551
UN019477	1.03156	0.245608	2.21049	9.00008	3.16994	0.366508	0.484837
UN036276	1.03156	0.245608	2.21049	9.00008	3.16994	0.366508	0.484837
UN019486	86.2235	20.6244	184.622	8.95165	3.16215	6.33653e-20	4.53194e-18
UN044186	99.2023	23.9363	212.101	8.86106	3.14748	1.35e-20	1.03648e-18	AT3G56310.1 | Symbols: | Melibiase family protein | chr3:20882886-20885745 FORWARD LENGTH=437	Medtr4g112010.1|PACid:23052013	Aquca_005_00148.1|PACid:22023407	PGSC0003DMP400043893|PACid:24383642	MDP0000173635|PACid:22633388	Potri.019G056700.1|PACid:27025671	Eucgr.D00664.1|PACid:23574437	Thecc1EG045545t1|PACid:27442812	Pp1s19_295V6.1|PACid:18063631	Si035849m|PACid:19679934	UN044186		27646|PACid:27390564
UN019818	101.379	24.5509	216.621	8.82336	3.14133	1.72946e-21	1.44308e-19
UN032293	4.0395	0.97907	8.63014	8.81463	3.1399	0.0393854	0.07882
UN025002	1362.23	330.698	2909.52	8.79809	3.13719	5.87586e-49	4.27887e-46	AT5G55240.1 | Symbols: ATPXG2 | ARABIDOPSIS THALIANA PEROXYGENASE 2 | chr5:22405963-22407158 FORWARD LENGTH=243	AC233676_19.1|PACid:23053850	Aquca_034_00276.3|PACid:22056503	PGSC0003DMP400051090|PACid:24380998	MDP0000319964|PACid:22624401	Potri.010G066600.1|PACid:26980125	Eucgr.H02961.1|PACid:23592288	Thecc1EG020975t1|PACid:27451972	Pp1s210_68V6.1|PACid:18037489	Si010688m|PACid:19694155	UN024979		29409|PACid:27388854
UN037372	234.708	57.0877	501.139	8.7784	3.13396	4.22593e-32	9.31681e-30
UN034787	255.079	62.1959	544.403	8.75303	3.12978	1.21912e-32	2.81698e-30	AT5G19500.1 | Symbols: | Tryptophan/tyrosine permease | chr5:6579019-6581699 FORWARD LENGTH=505	Medtr5g088730.1|PACid:23031398	Aquca_009_00056.1|PACid:22034903	PGSC0003DMP400047687|PACid:24407552	MDP0000264271|PACid:22669451	Potri.001G224900.1|PACid:27048375	Eucgr.B03764.1|PACid:23569158	Thecc1EG040958t1|PACid:27429482	Pp1s138_69V6.1|PACid:18060481	Si029716m|PACid:19712038	UN034775	Cre07.g318800.t1.2|PACid:27564136	31935|PACid:27388988	160724|PACid:27340473	27777|PACid:27417277
UN036459	554.757	135.278	1183.98	8.75216	3.12964	1.15917e-41	5.3569e-39	AT3G06510.1 | Symbols: SFR2	Medtr7g051510.1|PACid:23024378	Aquca_073_00022.2|PACid:22032660	PGSC0003DMP400027973|PACid:24419905	MDP0000187687|PACid:22672727	Potri.010G149500.2|PACid:26982668	Eucgr.H04080.1|PACid:23593364	Thecc1EG021427t1|PACid:27452940	Pp1s25_336V6.1|PACid:18074527	Si026098m|PACid:19706991
UN034323	101.382	24.7636	216.31	8.73503	3.12681	1.97845e-21	1.63945e-19
UN018960	39.4269	9.64177	84.1046	8.72294	3.12481	8.41682e-11	1.59013e-09
UN033728	2081.13	508.986	4439.35	8.72194	3.12465	2.5169e-28	3.97919e-26	AT1G16250.1 | Symbols: | Galactose oxidase/kelch repeat superfamily protein | chr1:5557214-5558697 FORWARD LENGTH=383	Medtr3g085570.1|PACid:23014064	Aquca_011_00199.1|PACid:22038033	PGSC0003DMP400023231|PACid:24418181	MDP0000191110|PACid:22630653	Potri.008G176000.1|PACid:27039866	Eucgr.H04652.1|PACid:23593982	Thecc1EG008900t1|PACid:27461051	Pp1s225_10V6.1|PACid:18074028	Si010325m|PACid:19697614	UN033726	Cre08.g364000.t1.3|PACid:27563305	23469|PACid:27386938	58270|PACid:27341750	19794|PACid:27418713
UN024241	449.645	110.228	958.769	8.69801	3.12069	4.42089e-13	1.21973e-11	ATMG00510.1 | Symbols: NAD7 | NADH dehydrogenase subunit 7 | chrM:132071-138153 FORWARD LENGTH=394	Medtr6g042200.1|PACid:23027833	Aquca_023_00091.1|PACid:22023138	PGSC0003DMP400053890|PACid:24384152	MDP0000332618|PACid:22644511	Potri.013G074700.1|PACid:26995741	Eucgr.B00847.1|PACid:23565957	Thecc1EG046418t1|PACid:27459552	Pp1s135_90V6.1|PACid:18058369	Si020764m|PACid:19693627	UN024232	Cre16.g686650.t1.2|PACid:27566310	18283|PACid:27388098	46314|PACid:27345233	28919|PACid:27417916
UN022563	100.289	24.6271	213.782	8.68077	3.11782	2.44162e-20	1.82787e-18		Medtr1g006010.1|PACid:23044726
UN039073	963.898	236.871	2054.44	8.67323	3.11657	6.12303e-47	3.87217e-44	AT1G34630.1 | Symbols: | BEST Arabidopsis thaliana protein match is: Mitochondrial import inner membrane translocase subunit Tim17/Tim22/Tim23 family protein (TAIR:AT5G51150.1); Has 323 Blast hits to 315 proteins in 124 species: Archae - 0; Bacteria - 0; Metazoa - 95; Fungi - 110; Plants - 73; Viruses - 0; Other Eukaryotes - 45 (source: NCBI BLink). | chr1:12685317-12687435 FORWARD LENGTH=481	Medtr2g044600.1|PACid:23017666	Aquca_010_00200.1|PACid:22046906	PGSC0003DMP400011361|PACid:24385991	MDP0000139824|PACid:22681451	Potri.002G096500.1|PACid:27024079	Eucgr.B00022.1|PACid:23565067	Thecc1EG034905t1|PACid:27456708	Pp1s369_18V6.1|PACid:18036924	Si035508m|PACid:19680735	UN039076	Cre04.g225900.t1.2|PACid:27580887	25771|PACid:27388313	161399|PACid:27339438	32248|PACid:27418520
UN028195	10.0265	2.46398	21.3704	8.6731	3.11655	0.00951479	0.0238252									Pp1s2_428V6.1|PACid:18052864
UN025509	52.4818	12.9439	111.789	8.63637	3.11042	2.22659e-13	6.43889e-12	AT2G42820.1 | Symbols: HVA22F | HVA22-like protein F | chr2:17817460-17818301 REVERSE LENGTH=158	Medtr5g091800.1|PACid:23032791	Aquca_102_00002.1|PACid:22039029	PGSC0003DMP400039959|PACid:24389650	MDP0000937509|PACid:22672979	Potri.001G006000.1|PACid:27041612	Eucgr.A01961.1|PACid:23563780	Thecc1EG001835t1|PACid:27436568	Pp1s421_8V6.1|PACid:18061179	Si031261m|PACid:19714083	UN025506	Cre03.g206600.t1.2|PACid:27577131	35014|PACid:27393090	148584|PACid:27345236	34354|PACid:27413431
UN024592	6.82816	1.69556	14.5271	8.56771	3.09891	0.00422135	0.0119824
UN035063	302.506	75.1386	643.557	8.56494	3.09844	3.0945e-34	8.17186e-32	AT4G37270.1 | Symbols: HMA1	Medtr4g127580.1|PACid:23048587	Aquca_007_00777.6|PACid:22048463	PGSC0003DMP400043302|PACid:24428041	MDP0000199314|PACid:22674726	Potri.007G049000.3|PACid:27015364	Eucgr.H02227.2|PACid:23591540	Thecc1EG000697t1|PACid:27436809	Pp1s287_13V6.1|PACid:18046425	Si005860m|PACid:19705502	UN035059	g12274.t1|PACid:27582017	40212|PACid:27390361
UN030099	257.246	64.4668	546.415	8.47591	3.08337	3.38883e-31	7.08147e-29	AT2G46915.1 | Symbols: | Protein of unknown function (DUF3754) | chr2:19274018-19277707 REVERSE LENGTH=708	Medtr2g101420.1|PACid:23017625	Aquca_037_00339.1|PACid:22040467			Potri.002G183800.1|PACid:27022605	Eucgr.E00011.3|PACid:23576631	Thecc1EG004990t2|PACid:27436575	Pp1s13_182V6.1|PACid:18064504	Si005942m|PACid:19704036	UN030097	Cre17.g718250.t1.3|PACid:27571343	20470|PACid:27387714
UN008168	8.07647	2.02455	17.1544	8.47317	3.0829	0.0680576	0.123929	AT2G34590.1 | Symbols: | Transketolase family protein | chr2:14568956-14570844 REVERSE LENGTH=406	Medtr3g076630.1|PACid:23011954	Aquca_022_00219.1|PACid:22054928	PGSC0003DMP400054635|PACid:24384530	MDP0000252036|PACid:22641132	Potri.004G129800.1|PACid:26991585	Eucgr.E01909.1|PACid:23578573	Thecc1EG029464t1|PACid:27437947	Pp1s101_170V6.2|PACid:18037024	Si022257m|PACid:19698784	UN008166	Cre13.g564900.t1.2|PACid:27573862	46284|PACid:27393358
UN032194	175.604	44.067	372.91	8.46235	3.08106	1.52855e-06	1.20791e-05	AT2G25530.1 | Symbols: | AFG1-like ATPase family protein | chr2:10863059-10866597 FORWARD LENGTH=655	Medtr1g012370.1|PACid:23044227	Aquca_001_00860.3|PACid:22042843	PGSC0003DMP400035562|PACid:24394068	MDP0000299243|PACid:22649455	Potri.006G252300.1|PACid:27004565	Eucgr.C02791.1|PACid:23572251	Thecc1EG037021t1|PACid:27428284	Pp1s75_231V6.1|PACid:18068276	Si034549m|PACid:19681690	UN032168	Cre06.g264550.t1.2|PACid:27569104	28145|PACid:27389977	47390|PACid:27341695	33249|PACid:27419585
UN024854	12.8893	3.23796	27.3664	8.45172	3.07924	0.000108145	0.000513198
UN031631	314.105	78.9577	666.827	8.44537	3.07816	1.67721e-34	4.47833e-32	AT3G22840.1 | Symbols: ELIP1	AC233674_5.1|PACid:23040393	Aquca_017_00548.3|PACid:22031270	PGSC0003DMP400011430|PACid:24398857	MDP0000542944|PACid:22650883	Potri.008G157900.5|PACid:27036361	Eucgr.B01004.1|PACid:23566114	Thecc1EG020704t1|PACid:27452255	Pp1s371_45V6.1|PACid:18065299	Si032777m|PACid:19713781	UN031625	Cre16.g680050.t1.3|PACid:27567060	52243|PACid:27389352	133691|PACid:27347210	34929|PACid:27413814
UN036973	95.2274	23.9874	202.087	8.42473	3.07463	2.02249e-07	1.95819e-06
UN027144	195.883	49.4989	415.46	8.39331	3.06924	5.83933e-29	1.0472e-26
UN027692	6.30607	1.59755	13.3689	8.36836	3.06494	0.00532134	0.0145845								Thecc1EG046411t1|PACid:27459533
UN025642	3.52619	0.895687	7.47193	8.34212	3.06041	0.121968	0.199932		Medtr1g006300.1|PACid:23045058
UN025263	12.8411	3.29882	27.1545	8.2316	3.04117	0.000575306	0.00218269
UN024990	191.175	49.3601	403.898	8.18269	3.03257	8.63693e-16	3.62223e-14	AT2G38905.1 | Symbols: | Low temperature and salt responsive protein family | chr2:16244218-16244472 REVERSE LENGTH=54	Medtr7g111380.1|PACid:23020089	Aquca_029_00013.1|PACid:22026128	PGSC0003DMP400031775|PACid:24419094	MDP0000052249|PACid:22635443	Potri.010G217200.1|PACid:26979508	Eucgr.C03713.1|PACid:23573086	Thecc1EG026847t1|PACid:27424009	Pp1s76_119V6.1|PACid:18067311	Si031820m|PACid:19709878
UN018417	10.4186	2.69833	21.999	8.15283	3.0273	0.000440668	0.00173189
UN032984	805.26	208.652	1700.17	8.14834	3.02651	4.81864e-43	2.3632e-40	AT3G06060.1 | Symbols: | NAD(P)-binding Rossmann-fold superfamily protein | chr3:1828296-1830160 REVERSE LENGTH=326		Aquca_028_00170.4|PACid:22038981		MDP0000243676|PACid:22674549	Potri.010G191800.1|PACid:26981988	Eucgr.B01115.1|PACid:23566237	Thecc1EG020543t1|PACid:27453162		Si036180m|PACid:19682914
UN029737	19.8439	5.14417	41.8934	8.14387	3.02571	2.40757e-06	1.81197e-05
UN021679	15.7632	4.09649	33.2633	8.11994	3.02147	2.11555e-05	0.000123246	AT2G36270.1 | Symbols: ABI5	Medtr2g086390.1|PACid:23019096	Aquca_072_00142.2|PACid:22041364	PGSC0003DMP400004764|PACid:24400582	MDP0000740787|PACid:22621209	Potri.009G164500.2|PACid:26985871	Eucgr.K01706.1|PACid:23603226	Thecc1EG022574t6|PACid:27424416	Pp1s49_161V6.1|PACid:18041314	Si001731m|PACid:19674223
UN050594	25.1644	6.5773	53.0449	8.06485	3.01165	0.00401597	0.0114835
UN033747	235.8	61.6377	497.043	8.06394	3.01148	1.07356e-29	2.01553e-27									Pp1s129_114V6.1|PACid:18059092		UN033746	Cre12.g526800.t1.2|PACid:27581797	27305|PACid:27393771	171633|PACid:27344353	32825|PACid:27414237
UN003411	88.6334	23.1719	186.826	8.06261	3.01125	1.20615e-07	1.22559e-06
UN035888	12.3359	3.22889	25.9963	8.05116	3.0092	0.00371176	0.0107331
UN034314	443.401	116.204	934.197	8.03928	3.00707	9.44064e-37	3.24097e-34
UN024410	229.371	60.1883	483.144	8.02721	3.0049	1.27084e-29	2.3674e-27
UN021762	4.14944	1.09171	8.73605	8.0022	3.0004	0.0397466	0.0794304
UN022110	3.15349	0.834834	6.63147	7.94347	2.98977	0.0710021	0.128309
UN038696	10.2148	2.71178	21.4694	7.91708	2.98497	0.0608409	0.11298	ATMG01320.1 | Symbols: NAD2B	Medtr1g006270.1|PACid:23045643	Aquca_023_00080.1|PACid:22023017	PGSC0003DMP400037077|PACid:24389441		Potri.002G211300.1|PACid:27022631	Eucgr.A02745.1|PACid:23564704			Si020779m|PACid:19693581	UN038697	Cre01.g014350.t1.2|PACid:27578798	29496|PACid:27385932	188165|PACid:27339023	17484|PACid:27417054
UN008090	8.31311	2.20711	17.4721	7.91628	2.98482	0.00207154	0.00653983
UN024661	4.20734	1.1176	8.84196	7.91158	2.98397	0.0399315	0.079727
UN028332	99.5716	26.5152	209.156	7.88818	2.97969	1.00143e-18	6.17062e-17
UN036818	286.654	76.4316	601.988	7.87617	2.97749	1.87507e-30	3.78655e-28	AT4G39040.2 | Symbols: | RNA-binding CRS1 / YhbY (CRM) domain protein | chr4:18189292-18190535 REVERSE LENGTH=280	Medtr4g071330.1|PACid:23050315		PGSC0003DMP400005650|PACid:24422022		Potri.009G122500.2|PACid:26986140	Eucgr.G01718.5|PACid:23587270	Thecc1EG006804t1|PACid:27460421	Pp1s59_343V6.1|PACid:18059917	Si037082m|PACid:19684389
UN022013	90.6584	24.2258	190.307	7.85555	2.97371	2.60558e-17	1.32658e-15	AT5G39940.1 | Symbols: | FAD/NAD(P)-binding oxidoreductase family protein | chr5:15987649-15990561 FORWARD LENGTH=480		Aquca_025_00126.1|PACid:22063491	PGSC0003DMP400012289|PACid:24428613	MDP0000158720|PACid:22655873	Potri.004G130000.1|PACid:26992048	Eucgr.J02138.1|PACid:23600213	Thecc1EG041005t1|PACid:27425692	Pp1s82_66V6.1|PACid:18057810	Si021909m|PACid:19697910	UN022015	Cre13.g579600.t1.3|PACid:27574002	21033|PACid:27392773	46038|PACid:27344622	48511|PACid:27417984
UN034597	222.356	59.7173	466.315	7.8087	2.96508	2.11263e-22	1.95264e-20
UN039585	392.864	105.522	823.878	7.80763	2.96488	1.59806e-33	4.08542e-31
UN032669	14.6701	3.96016	30.735	7.76106	2.95625	7.70924e-05	0.000382533
UN027739	407.631	110.114	853.906	7.75475	2.95508	1.21937e-13	3.67202e-12	AT4G00490.1 | Symbols: BAM2	Medtr8g037100.1|PACid:23039558	Aquca_013_00313.1|PACid:22059764	PGSC0003DMP400000367|PACid:24423049	MDP0000223799|PACid:22648191	Potri.014G083800.3|PACid:27033668	Eucgr.E00139.2|PACid:23576799	Thecc1EG005334t4|PACid:27436736	Pp1s121_168V6.1|PACid:18055451	Si028957m|PACid:19711846	UN027742	Cre03.g184150.t1.2|PACid:27577676		58131|PACid:27341442	16445|PACid:27419520
UN031270	393.618	106.392	824.458	7.74926	2.95406	1.9198e-07	1.86704e-06	AT3G62730.1 | Symbols: | unknown protein; FUNCTIONS IN: molecular_function unknown; INVOLVED IN: biological_process unknown; LOCATED IN: endomembrane system; EXPRESSED IN: 13 plant structures; EXPRESSED DURING: LP.04 four leaves visible	Medtr2g033580.1|PACid:23015790	Aquca_041_00092.1|PACid:22029230	PGSC0003DMP400035335|PACid:24402079	MDP0000825508|PACid:22650081		Eucgr.H04074.1|PACid:23593355	Thecc1EG021418t1|PACid:27452663	Pp1s138_65V6.1|PACid:18060453	Si036424m|PACid:19680594	UN031260	g5059.t1|PACid:27580965	27246|PACid:27393223	70906|PACid:27340949	88576|PACid:27420648
UN022290	213.628	57.8029	447.366	7.73951	2.95224	4.31118e-27	6.16678e-25
UN039695	804.985	218.1	1685.31	7.72726	2.94996	4.49706e-32	9.82445e-30	AT1G45249.1 | Symbols: ABF2	Medtr4g085910.1|PACid:23051893	Aquca_007_00660.1|PACid:22048301	PGSC0003DMP400014086|PACid:24384153	MDP0000248567|PACid:22638109	Potri.002G125400.1|PACid:27021124	Eucgr.G01436.2|PACid:23587008	Thecc1EG033824t2|PACid:27457857	Pp1s49_161V6.1|PACid:18041314	Si006889m|PACid:19705341
UN020127	1637.81	444.463	3427.82	7.71227	2.94716	2.85069e-44	1.55693e-41									Pp1s10_147V6.1|PACid:18071051
UN051996	491.044	133.586	1027.23	7.68962	2.94291	1.63556e-36	5.17159e-34	AT5G16150.3 | Symbols: GLT1	Medtr7g082270.1|PACid:23023348	Aquca_002_01156.1|PACid:22053869	PGSC0003DMP400045833|PACid:24424587	MDP0000313997|PACid:22647416	Potri.004G097800.2|PACid:26992295	Eucgr.K00761.1|PACid:23602219	Thecc1EG019409t1|PACid:27452157	Pp1s199_7V6.1|PACid:18051247	Si001650m|PACid:19677937	UN051990	Cre03.g176250.t1.2|PACid:27576910	27651|PACid:27390450	70803|PACid:27342628	119494|PACid:27414938
UN034021	79.6582	21.6833	166.62	7.68428	2.94191	1.33101e-13	3.9982e-12
UN016646	71.8065	19.5528	150.187	7.68108	2.94131	0.0098092	0.0244376
UN023422	286.547	78.2343	599.016	7.65669	2.93672	7.21094e-13	1.92113e-11
UN024644	75.9788	20.8148	158.725	7.62557	2.93084	1.31179e-09	2.02854e-08
UN026208	1.56333	0.430363	3.26278	7.58147	2.92248	0.251473	0.359669
UN036204	252.327	69.4695	526.613	7.58048	2.92229	6.79178e-29	1.1742e-26
UN032436	276.485	76.1261	577.024	7.57984	2.92217	1.19456e-23	1.2481e-21	AT2G42820.1 | Symbols: HVA22F | HVA22-like protein F | chr2:17817460-17818301 REVERSE LENGTH=158	Medtr3g099010.1|PACid:23012677	Aquca_040_00123.1|PACid:22044480	PGSC0003DMP400001207|PACid:24403214	MDP0000827125|PACid:22676048	Potri.015G099700.2|PACid:27017548	Eucgr.B00093.1|PACid:23565141	Thecc1EG014680t1|PACid:27446969	Pp1s421_8V6.1|PACid:18061179	Si014632m|PACid:19692805	UN032426		48069|PACid:27391776
UN026762	32.9836	9.08195	68.8361	7.57944	2.92209	1.33409e-07	1.34365e-06
UN008991	10.3403	2.85031	21.5753	7.56947	2.92019	0.0218423	0.04816
UN023823	140.87	38.8609	293.883	7.56241	2.91885	9.93654e-23	9.43815e-21
UN020647	28.2303	7.82655	58.8359	7.51749	2.91025	2.24176e-05	0.000129905	ATMG00730.1 | Symbols: COX3 | cytochrome c oxidase subunit 3 | chrM:218280-219077 FORWARD LENGTH=265	Medtr1g005150.1|PACid:23043849	Aquca_023_00098.1|PACid:22023082	PGSC0003DMP400054535|PACid:24403328			Eucgr.I01856.1|PACid:23596562	Thecc1EG042398t2|PACid:27442692	Pp1s2633_1V6.1|PACid:18050711	Si020757m|PACid:19693585	UN020642	g3364.t1|PACid:27576209	54254|PACid:27387917	154828|PACid:27341453	42488|PACid:27419213
UN042619	161.914	44.9469	337.365	7.50585	2.90802	1.89961e-23	1.91805e-21
UN020324	263.931	73.4415	549.664	7.48437	2.90388	3.25449e-28	5.01337e-26	AT4G39040.2 | Symbols: | RNA-binding CRS1 / YhbY (CRM) domain protein | chr4:18189292-18190535 REVERSE LENGTH=280	Medtr4g071330.1|PACid:23050315		PGSC0003DMP400005650|PACid:24422022		Potri.009G122500.2|PACid:26986140	Eucgr.G01718.5|PACid:23587270	Thecc1EG006804t1|PACid:27460421	Pp1s59_343V6.1|PACid:18059917	Si037082m|PACid:19684389
UN030080	509.145	141.994	1059.87	7.46417	2.89998	1.99866e-35	5.65057e-33
UN039594	1811.14	505.138	3770.14	7.46359	2.89987	4.00957e-44	2.1412e-41	AT5G55280.1 | Symbols: FTSZ1-1	Medtr3g055590.1|PACid:23013071	Aquca_028_00140.1|PACid:22038648	PGSC0003DMP400038431|PACid:24415871	MDP0000909457|PACid:22635466	Potri.001G359500.2|PACid:27044697	Eucgr.A02664.3|PACid:23564622	Thecc1EG022580t1|PACid:27422846	Pp1s74_177V6.1|PACid:18056177	Si006376m|PACid:19705837	UN039595	Cre07.g356350.t1.1|PACid:27564397	16525|PACid:27385757	121145|PACid:27342608	48774|PACid:27414519
UN030210	662.727	184.938	1379.41	7.45879	2.89894	4.19331e-37	1.4819e-34	AT1G75270.1 | Symbols: DHAR2 | dehydroascorbate reductase 2 | chr1:28250255-28251237 REVERSE LENGTH=213		Aquca_027_00233.2|PACid:22045816	PGSC0003DMP400040503|PACid:24389765	MDP0000156763|PACid:22668476	Potri.010G211600.4|PACid:26980676	Eucgr.J01595.2|PACid:23599567	Thecc1EG042968t2|PACid:27442870	Pp1s271_8V6.1|PACid:18060882	Si023230m|PACid:19702023	UN030208		48393|PACid:27387947	55441|PACid:27343044	28627|PACid:27418120
UN035946	1240.97	346.563	2582.58	7.45197	2.89762	1.36948e-12	3.48993e-11
UN036079	540.367	151.15	1124.19	7.4376	2.89484	3.8966e-36	1.14194e-33	AT4G03140.1 | Symbols: | NAD(P)-binding Rossmann-fold superfamily protein | chr4:1392191-1393662 FORWARD LENGTH=343	Medtr7g083870.1|PACid:23024043	Aquca_003_00905.1|PACid:22050044	PGSC0003DMP400029451|PACid:24401297	MDP0000247912|PACid:22647463	Potri.004G200100.1|PACid:26990549	Eucgr.A00637.1|PACid:23562352	Thecc1EG004521t2|PACid:27434434	Pp1s55_197V6.1|PACid:18063162	Si013980m|PACid:19693213	UN036084	Cre02.g118950.t1.2|PACid:27574501	52442|PACid:27393589		9652|PACid:27418586
UN027771	89.414	25.0946	185.893	7.40769	2.88902	1.39168e-16	6.4813e-15
UN008414	24.6571	6.92311	51.2581	7.40391	2.88829	2.99677e-06	2.19962e-05
UN035039	392.375	110.545	815.121	7.37365	2.88238	2.96717e-32	6.66392e-30	AT5G43260.1 | Symbols: | chaperone protein dnaJ-related | chr5:17357693-17357986 REVERSE LENGTH=97	Medtr3g085300.1|PACid:23009825	Aquca_011_00160.1|PACid:22038125	PGSC0003DMP400024737|PACid:24390064	MDP0000329927|PACid:22637209	Potri.003G171800.1|PACid:26997103	Eucgr.B03495.1|PACid:23568829	Thecc1EG008820t1|PACid:27460268	Pp1s36_295V6.1|PACid:18053620	Si018786m|PACid:19690278	UN035034	Cre11.g477200.t1.1|PACid:27565223	23909|PACid:27388637
UN031944	2.07956	0.589226	4.31507	7.32329	2.87249	0.177755	0.27194	AT4G05050.4 | Symbols: UBQ11 | ubiquitin 11 | chr4:2588271-2588960 REVERSE LENGTH=153	Medtr7g116360.2|PACid:23024153	Aquca_005_00456.7|PACid:22024231	PGSC0003DMP400025426|PACid:24410492	MDP0000499192|PACid:22662339	Potri.004G021500.4|PACid:26992532	Eucgr.F04448.1|PACid:23585717	Thecc1EG040526t1|PACid:27429577	Pp1s351_6V6.1|PACid:18066342	Si002798m|PACid:19678205	UN031922	Cre10.g446700.t1.2|PACid:27579350		49883|PACid:27345005	1452|PACid:27413874
UN008454	15.8856	4.51223	32.9455	7.30139	2.86817	5.0865e-05	0.000264538
UN021773	0.558599	0.158863	1.1582	7.29057	2.86603	0.735176	0.819815
UN035496	0.558599	0.158863	1.1582	7.29057	2.86603	0.735176	0.819815
UN021006	3.09649	0.88106	6.41964	7.28627	2.86518	0.139763	0.223745		Medtr1g006010.1|PACid:23044726		PGSC0003DMP400058171|PACid:24419911	MDP0000499035|PACid:22667678	Potri.013G140100.1|PACid:26993611		Thecc1EG046409t1|PACid:27459574
UN026783	593.782	169.038	1230.9	7.28179	2.86429	1.06026e-36	3.53875e-34
UN016049	11.1255	3.17491	23.0513	7.26044	2.86006	0.000648706	0.00242028
UN031420	4.77562	1.36321	9.89425	7.25808	2.85959	0.0302644	0.0632421
UN024980	330.252	94.2822	684.207	7.25701	2.85937	2.60449e-30	5.21571e-28
UN029573	150.363	42.9601	311.467	7.25016	2.85801	8.68886e-16	3.63767e-14
UN026934	314.1	89.8952	650.407	7.23517	2.85503	7.64956e-30	1.47061e-27
UN017814	78.5628	22.5225	162.623	7.22047	2.85209	1.37775e-15	5.62118e-14
UN052748	3.10659	0.897881	6.41964	7.14977	2.8379	0.144222	0.229463
UN018632	8.00214	2.31975	16.5257	7.12394	2.83267	0.00361575	0.0105054		Medtr8g037100.1|PACid:23039558
UN025068	366.126	106.147	756.094	7.12308	2.8325	6.40065e-31	1.32598e-28
UN029897	215.332	62.4782	444.613	7.11628	2.83112	1.30566e-25	1.61005e-23
UN030825	6.8338	1.98739	14.1034	7.09643	2.82709	0.00787017	0.0202541
UN000283	532.153	155.241	1097.52	7.0698	2.82167	5.80219e-34	1.51557e-31	AT5G08380.1 | Symbols: AtAGAL1	Medtr6g069140.1|PACid:23027855	Aquca_035_00014.1|PACid:22061280	PGSC0003DMP400043893|PACid:24383642	MDP0000173635|PACid:22633388	Potri.004G038100.2|PACid:26989508	Eucgr.H00669.6|PACid:23590039	Thecc1EG029930t1|PACid:27437816	Pp1s19_295V6.1|PACid:18063631	Si035904m|PACid:19680610	UN000276				26039|PACid:27416250
UN021351	748.12	218.247	1542.93	7.06966	2.82164	1.23344e-36	3.95211e-34	AT2G33380.1 | Symbols: RD20	AC233676_19.1|PACid:23053850	Aquca_034_00276.3|PACid:22056503	PGSC0003DMP400051090|PACid:24380998	MDP0000319964|PACid:22624401	Potri.010G066600.1|PACid:26980125	Eucgr.H02961.1|PACid:23592288	Thecc1EG020975t1|PACid:27451972	Pp1s210_68V6.1|PACid:18037489	Si010688m|PACid:19694155	UN021350	Cre10.g441450.t1.2|PACid:27579569	61527|PACid:27389903	204806|PACid:27341668	16531|PACid:27419528
UN037799	1981.23	580.169	4082.81	7.03728	2.81502	2.05863e-41	9.33414e-39	AT4G11440.1 | Symbols: | Mitochondrial substrate carrier family protein | chr4:6955850-6958553 FORWARD LENGTH=628	Medtr8g092080.1|PACid:23039019	Aquca_014_00444.2|PACid:22028041	PGSC0003DMP400021583|PACid:24393020	MDP0000169921|PACid:22627070	Potri.003G127600.1|PACid:26997039	Eucgr.E00597.1|PACid:23577335	Thecc1EG016255t3|PACid:27447453	Pp1s105_245V6.1|PACid:18067207	Si036891m|PACid:19680451	UN037810	Cre10.g422300.t1.2|PACid:27580229	35935|PACid:27387418	20403|PACid:27340310	28213|PACid:27418981
UN033101	67.7319	19.8387	139.572	7.03534	2.81462	2.51033e-13	7.20583e-12
UN033145	21.8637	6.406	45.0503	7.03251	2.81404	5.21155e-06	3.58542e-05
UN038128	1123.75	329.756	2314.74	7.01953	2.81138	2.9911e-19	1.99111e-17	AT1G23110.4 | Symbols: | unknown protein; FUNCTIONS IN: molecular_function unknown; LOCATED IN: chloroplast; BEST Arabidopsis thaliana protein match is: unknown protein (TAIR:AT1G70900.1). | chr1:8196608-8197665 REVERSE LENGTH=248	Medtr1g031620.1|PACid:23043112	Aquca_091_00005.2|PACid:22057941	PGSC0003DMP400010566|PACid:24384254	MDP0000136554|PACid:22624287	Potri.010G111300.1|PACid:26978407	Eucgr.G02180.1|PACid:23587770	Thecc1EG010889t1|PACid:27461660	Pp1s16_245V6.2|PACid:18055576	Si032742m|PACid:19709180	UN038134	Cre02.g108100.t1.3|PACid:27575124	60064|PACid:27387764	69312|PACid:27339260	18580|PACid:27416010
UN025251	2.0951	0.615117	4.31507	7.01504	2.81045	0.178032	0.272311	ATMG01080.1 | Symbols: ATP9 | mitochondrial F0-ATPase subunit 9 | chrM:278895-279152 FORWARD LENGTH=85		Aquca_023_00101.1|PACid:22023182
UN031972	253.9	74.5495	522.926	7.01449	2.81034	5.36591e-27	7.54083e-25
UN041876	3.16993	0.932843	6.52556	6.99534	2.8064	0.0941362	0.162013	ATCG00770.1 | Symbols: RPS8 | ribosomal protein S8 | chrC:80068-80472 REVERSE LENGTH=134	Medtr4g034810.1|PACid:23052994									UN041820	Cre07.g322450.t1.3|PACid:27563813	13194|PACid:27390082	62078|PACid:27347345	18587|PACid:27415778
UN019016	367.64	108.239	756.743	6.99142	2.80559	2.72547e-14	9.00904e-13	AT1G12600.1 | Symbols: | UDP-N-acetylglucosamine (UAA) transporter family | chr1:4286414-4288859 REVERSE LENGTH=349	Medtr7g076310.2|PACid:23021728	Aquca_013_00441.1|PACid:22059209	PGSC0003DMP400039455|PACid:24391037	MDP0000249051|PACid:22643690	Potri.001G111000.4|PACid:27043963	Eucgr.E00218.1|PACid:23576891	Thecc1EG016171t1|PACid:27450826	Pp1s73_238V6.1|PACid:18058959	Si039480m|PACid:19685847	UN019005	Cre02.g142000.t1.2|PACid:27574306	38584|PACid:27386362	127067|PACid:27348298	24651|PACid:27418270
UN027934	405.999	119.541	835.685	6.9908	2.80546	9.91263e-17	4.67079e-15	AT1G02335.1 | Symbols: GL22 | germin-like protein subfamily 2 member 2 precursor | chr1:463979-464876 REVERSE LENGTH=219	Medtr2g086640.1|PACid:23017570	Aquca_014_00644.1|PACid:22028093	PGSC0003DMP400045745|PACid:24407014	MDP0000231540|PACid:22621090	Potri.010G240600.1|PACid:26978500	Eucgr.A00990.1|PACid:23562709	Thecc1EG044263t1|PACid:27443145	Pp1s21_279V6.1|PACid:18039474	Si014424m|PACid:19692970	UN027946	Cre07.g322450.t1.3|PACid:27563813	55364|PACid:27389580	155764|PACid:27341915	17948|PACid:27418631
UN025424	9.05146	2.66556	18.6303	6.98927	2.80514	0.00288648	0.00868173
UN024937	288.752	85.0553	594.297	6.98719	2.80471	1.07608e-28	1.77119e-26
UN020183	1687.23	498.105	3470.91	6.96823	2.80079	9.47998e-38	3.45172e-35	AT1G52870.2 | Symbols: | Peroxisomal membrane 22 kDa (Mpv17/PMP22) family protein | chr1:19685856-19687678 FORWARD LENGTH=366	Medtr1g075540.1|PACid:23045578	Aquca_059_00036.1|PACid:22035391	PGSC0003DMP400033457|PACid:24414597	MDP0000151239|PACid:22639961	Potri.011G123700.2|PACid:27002349	Eucgr.F01090.2|PACid:23581753	Thecc1EG031356t2|PACid:27444435	Pp1s79_119V6.1|PACid:18043763	Si036354m|PACid:19682262	UN020183	Cre06.g297900.t1.3|PACid:27567946	55247|PACid:27389224	123835|PACid:27340592
UN042066	30.8104	9.10871	63.3628	6.95629	2.79832	1.29824e-07	1.31139e-06	ATCG00020.1 | Symbols: PSBA | photosystem II reaction center protein A | chrC:383-1444 REVERSE LENGTH=353	Medtr4g051290.1|PACid:23048203		PGSC0003DMP400007506|PACid:24418255	MDP0000327226|PACid:22644512	Potri.013G143200.1|PACid:26995871		Thecc1EG046369t1|PACid:27459544		Si020824m|PACid:19697753
UN020623	1253.67	371.966	2576.23	6.92597	2.79202	1.20585e-39	4.91149e-37	AT3G06510.1 | Symbols: SFR2	Medtr6g078450.1|PACid:23027315	Aquca_073_00022.2|PACid:22032660	PGSC0003DMP400027973|PACid:24419905	MDP0000187687|PACid:22672727	Potri.010G149500.2|PACid:26982668	Eucgr.H04080.1|PACid:23593364	Thecc1EG021427t1|PACid:27452940	Pp1s25_336V6.1|PACid:18074527	Si026098m|PACid:19706991	UN020622	Cre03.g160200.t2.1|PACid:27576889	25518|PACid:27394636	159074|PACid:27339012	37102|PACid:27415576
UN035122	226.362	67.3906	464.818	6.89738	2.78605	1.29808e-25	1.61005e-23	AT4G25850.1 | Symbols: ORP4B | OSBP(oxysterol binding protein)-related protein 4B | chr4:13143859-13146654 FORWARD LENGTH=383	Medtr2g037790.1|PACid:23018983	Aquca_018_00107.1|PACid:22040792	PGSC0003DMP400050060|PACid:24415929	MDP0000845576|PACid:22647711	Potri.018G143600.2|PACid:27011249	Eucgr.C02223.1|PACid:23571724	Thecc1EG039419t1|PACid:27430622	Pp1s395_49V6.1|PACid:18066206	Si014100m|PACid:19690941	UN035116	Cre02.g141450.t1.2|PACid:27575849	67139|PACid:27386244	123456|PACid:27347863	38392|PACid:27416596
UN042095	615.602	183.78	1263.33	6.87417	2.78119	3.42562e-35	9.57221e-33
UN019903	3.28441	0.982432	6.73739	6.85787	2.77776	0.0715534	0.129198	AT5G51070.1 | Symbols: ERD1	Medtr8g100040.1|PACid:23039222	Aquca_024_00049.1|PACid:22051494	PGSC0003DMP400025034|PACid:24405819	MDP0000321774|PACid:22631167	Potri.012G112000.1|PACid:27049940	Eucgr.H00243.1|PACid:23589593	Thecc1EG014795t1|PACid:27449146	Pp1s3_208V6.1|PACid:18062603	Si016236m|PACid:19689826	UN019904	Cre12.g495250.t1.3|PACid:27581542		44966|PACid:27348502	29402|PACid:27420223
UN031856	1.64221	0.491216	3.36869	6.85787	2.77776	0.253237	0.36174
UN043821	362.929	109.251	743.446	6.80496	2.76659	8.99703e-29	1.50144e-26
UN035726	2.56896	0.77398	5.26144	6.7979	2.76509	0.332546	0.449613
UN018932	69.8977	21.0658	143.145	6.79515	2.7645	4.82854e-08	5.4045e-07
UN001027	399.054	120.467	816.935	6.78142	2.76159	4.28794e-30	8.44619e-28	AT1G11800.1 | Symbols: | endonuclease/exonuclease/phosphatase family protein | chr1:3985520-3987263 REVERSE LENGTH=441	Medtr4g132300.1|PACid:23047436	Aquca_005_00011.1|PACid:22023436	PGSC0003DMP400034504|PACid:24425609		Potri.004G010400.2|PACid:26990060	Eucgr.D01342.1|PACid:23575112	Thecc1EG030246t1|PACid:27440450	Pp1s44_167V6.2|PACid:18044203	Si039663m|PACid:19679181	UN001029	Cre13.g607600.t1.3|PACid:27573503		155719|PACid:27341550	5377|PACid:27419322
UN051712	173.989	52.5716	356.115	6.7739	2.75999	4.55865e-08	5.14556e-07	AT5G57800.1 | Symbols: FLP1	Medtr8g009560.1|PACid:23038183	Aquca_016_00391.5|PACid:22062981	PGSC0003DMP400019742|PACid:24416769	MDP0000165547|PACid:22651604	Potri.018G099400.3|PACid:27009431	Eucgr.C00214.1|PACid:23569728	Thecc1EG038525t1|PACid:27429113	Pp1s364_21V6.1|PACid:18072402	Si013427m|PACid:19691975	UN051712			206223|PACid:27340184	26403|PACid:27420343
UN016960	5.96585	1.80264	12.2107	6.77377	2.75996	0.017704	0.0402388
UN025184	1.13273	0.343618	2.31641	6.74123	2.75301	0.492773	0.608616
UN037091	888.245	269.789	1815.93	6.73094	2.75081	1.13626e-36	3.74049e-34
UN036282	806.573	245.587	1648.05	6.71066	2.74645	3.78699e-36	1.12352e-33	AT1G60450.1 | Symbols: AtGolS7	Medtr1g084670.1|PACid:23044780	Aquca_003_00432.1|PACid:22049458	PGSC0003DMP400027147|PACid:24427904	MDP0000208137|PACid:22672258	Potri.013G005800.1|PACid:26993663	Eucgr.B01793.1|PACid:23566913	Thecc1EG021438t1|PACid:27455860	Pp1s21_381V6.1|PACid:18039511	Si036484m|PACid:19685085
UN029362	162.022	49.3412	331.044	6.70928	2.74616	6.56989e-21	5.19345e-19
UN043896	124.33	38.0239	253.79	6.67447	2.73865	2.72879e-18	1.61516e-16
UN003427	46.3158	14.1786	94.5215	6.66651	2.73693	5.35984e-10	9.01346e-09
UN042285	28.2176	8.64807	57.5718	6.65719	2.73491	0.000938702	0.00332644
UN038701	1508.16	462.616	3076.48	6.65019	2.7334	4.5553e-35	1.25826e-32
UN020194	133.054	40.9152	271.262	6.62985	2.72898	2.2403e-14	7.54124e-13
UN025087	0.516233	0.158863	1.05229	6.62387	2.72767	0.7237	0.810364
UN025197	0.516233	0.158863	1.05229	6.62387	2.72767	0.7237	0.810364
UN035855	0.516233	0.158863	1.05229	6.62387	2.72767	0.7237	0.810364		Medtr1g023140.1|PACid:23044069			MDP0000166089|PACid:22652354		Eucgr.F01604.3|PACid:23582317	Thecc1EG000279t1|PACid:27432403		Si031556m|PACid:19712490	UN035857	g12817.t1|PACid:27582281	13147|PACid:27390864	154004|PACid:27346397	28903|PACid:27418092
UN040043	12.9138	3.98034	26.3141	6.611	2.72487	0.000331042	0.00134835	AT4G20360.1 | Symbols: ATRAB8D	Medtr3g076660.1|PACid:23010464	Aquca_011_00486.1|PACid:22038156	PGSC0003DMP400031700|PACid:24405665	MDP0000184653|PACid:22667850	Potri.001G110200.1|PACid:27048096	Eucgr.K02786.1|PACid:23604416	Thecc1EG012236t1|PACid:27449531	Pp1s147_106V6.1|PACid:18053974	Si017119m|PACid:19689606	UN040046	Cre06.g267250.t1.3|PACid:27569138	57267|PACid:27388046	8113|PACid:27339691	7942|PACid:27418425
UN024137	19.425	5.99027	39.577	6.60689	2.72397	2.39432e-05	0.000137486
UN023418	1344.08	415.21	2737.39	6.5928	2.72089	8.39458e-38	3.10354e-35
UN035970	935.398	289.131	1904.8	6.588	2.71984	1.07126e-09	1.69587e-08	AT1G31770.1 | Symbols: ABCG14 | ATP-binding cassette 14 | chr1:11375252-11377644 REVERSE LENGTH=648	Medtr1g093990.1|PACid:23045356	Aquca_002_01055.3|PACid:22052306	PGSC0003DMP400036990|PACid:24419037	MDP0000267175|PACid:22644032	Potri.004G236500.1|PACid:26989952	Eucgr.D02559.1|PACid:23576478	Thecc1EG023144t2|PACid:27425250	Pp1s65_100V6.1|PACid:18057667	Si034419m|PACid:19685402	UN035978	g4547.t2|PACid:27580768	66187|PACid:27392407	27187|PACid:27347947	49070|PACid:27413259
UN001314	669.756	207.152	1363.66	6.58289	2.71872	1.68207e-33	4.25492e-31	AT2G02860.2 | Symbols: SUT2	Medtr5g067470.1|PACid:23033545	Aquca_074_00025.1|PACid:22063879	PGSC0003DMP400044375|PACid:24389727	MDP0000850943|PACid:22644673	Potri.008G148100.1|PACid:27039847	Eucgr.B03418.1|PACid:23568730	Thecc1EG011763t6|PACid:27459875	Pp1s7_76V6.1|PACid:18051919	Si016693m|PACid:19689591
UN019792	9.10309	2.82223	18.5244	6.56375	2.71452	0.00290053	0.0087161	AT2G34520.1 | Symbols: RPS14 | mitochondrial ribosomal protein S14 | chr2:14548218-14548712 REVERSE LENGTH=164	Medtr4g081120.1|PACid:23050305	Aquca_014_00158.1|PACid:22028644	PGSC0003DMP400014059|PACid:24384119	MDP0000146990|PACid:22647821	Potri.001G424900.1|PACid:27044090		Thecc1EG035025t1|PACid:27458442	Pp1s16_285V6.1|PACid:18055662	Si013827m|PACid:19691940	UN019792	Cre12.g493950.t1.2|PACid:27582024	36279|PACid:27391271	45129|PACid:27345170	9160|PACid:27413091
UN034470	34.5784	10.7515	70.3189	6.5404	2.70938	7.23218e-05	0.000361173
UN027310	4.76523	1.48711	9.68242	6.51091	2.70286	0.0646138	0.118647
UN005576	36.9397	11.5323	75.0508	6.50786	2.70218	1.24352e-08	1.58868e-07									Pp1s415_29V6.1|PACid:18037908
UN016984	54.2474	16.9411	110.207	6.50529	2.70161	3.96164e-11	7.97332e-10	AT1G63050.1 | Symbols: | MBOAT (membrane bound O-acyl transferase) family protein | chr1:23376061-23378178 REVERSE LENGTH=465		Aquca_013_00416.3|PACid:22060152	PGSC0003DMP400022166|PACid:24393125	MDP0000077736|PACid:22660358	Potri.001G110100.1|PACid:27041352	Eucgr.E00532.1|PACid:23577270	Thecc1EG027107t3|PACid:27440314	Pp1s279_54V6.1|PACid:18051187	Si016961m|PACid:19688312	UN016952	g7561.t1|PACid:27564527	18123|PACid:27388067	51368|PACid:27340652	17408|PACid:27420352
UN013845	375.124	117.16	762.069	6.5045	2.70144	1.73283e-28	2.81363e-26
UN029102	336.585	105.209	683.65	6.49804	2.7	2.54214e-28	3.99283e-26
UN033087	227.631	71.2668	462.177	6.48517	2.69714	6.21189e-11	1.19806e-09	AT3G06060.1 | Symbols: | NAD(P)-binding Rossmann-fold superfamily protein | chr3:1828296-1830160 REVERSE LENGTH=326	Medtr3g098750.1|PACid:23008719	Aquca_054_00133.1|PACid:22037104	PGSC0003DMP400007521|PACid:24420242	MDP0000243676|PACid:22674549	Potri.010G191800.1|PACid:26981988	Eucgr.B01115.1|PACid:23566237	Thecc1EG020543t1|PACid:27453162	Pp1s18_151V6.1|PACid:18040522	Si017776m|PACid:19688175	UN033080	Cre06.g252550.t1.3|PACid:27569294	23293|PACid:27391006	212324|PACid:27347245	4381|PACid:27416280
UN018344	151.452	47.4528	307.45	6.47905	2.69578	1.88441e-07	1.83486e-06
UN021100	882.78	277.287	1791.02	6.45908	2.69133	5.12748e-35	1.40021e-32	AT3G11930.1 | Symbols: | Adenine nucleotide alpha hydrolases-like superfamily protein | chr3:3776371-3777393 FORWARD LENGTH=199	Medtr1g087200.1|PACid:23041957	Aquca_009_00612.2|PACid:22033865	PGSC0003DMP400056275|PACid:24418710	MDP0000678612|PACid:22643977	Potri.006G198200.1|PACid:27007288	Eucgr.K01888.1|PACid:23603392	Thecc1EG025042t2|PACid:27422162	Pp1s336_51V6.2|PACid:18071431	Si037683m|PACid:19685150
UN020200	591.038	186.089	1198.46	6.44027	2.68712	2.33041e-16	1.0507e-14		Medtr3g117680.1|PACid:23014129		PGSC0003DMP400002962|PACid:24418991		Potri.009G127800.4|PACid:26985763		Thecc1EG006708t1|PACid:27461862	Pp1s218_100V6.2|PACid:18058475	Si036171m|PACid:19682439
UN024093	2.64784	0.834834	5.36736	6.42925	2.68465	0.128784	0.208964
UN042484	83.5028	26.3304	169.261	6.42837	2.68445	3.45047e-14	1.12052e-12
UN026205	181.631	57.3275	368.086	6.42076	2.68274	7.22701e-22	6.26976e-20
UN021936	647.681	204.462	1312.51	6.41931	2.68242	4.13442e-25	4.99268e-23									Pp1s6_153V6.1|PACid:18038902
UN039979	340.61	107.707	689.964	6.40592	2.67941	5.80562e-23	5.5806e-21									Pp1s14_103V6.1|PACid:18066753		UN039991	Cre01.g034050.t1.2|PACid:27577818	15889|PACid:27392608	51190|PACid:27340255	19738|PACid:27420381
UN020349	7.17292	2.27016	14.5271	6.39914	2.67788	0.0133597	0.0317647	AT5G06170.1 | Symbols: ATSUC9	Medtr5g067470.1|PACid:23033545	Aquca_074_00025.1|PACid:22063879	PGSC0003DMP400044375|PACid:24389727	MDP0000242783|PACid:22648484	Potri.008G148100.2|PACid:27039848	Eucgr.B03418.1|PACid:23568730	Thecc1EG011763t2|PACid:27459872	Pp1s221_20V6.1|PACid:18040351	Si016693m|PACid:19689591
UN040480	197.48	62.5325	399.901	6.39508	2.67696	2.23485e-11	4.66599e-10
UN028204	396.603	125.797	802.811	6.38181	2.67396	6.3671e-29	1.12506e-26
UN040866	224.41	71.4168	453.899	6.35563	2.66803	2.8176e-14	9.28804e-13	AT5G02270.1 | Symbols: ATNAP9	Medtr1g084720.1|PACid:23044081	Aquca_029_00095.1|PACid:22026178	PGSC0003DMP400005014|PACid:24420765	MDP0000119459|PACid:22639865	Potri.006G086000.2|PACid:27005895	Eucgr.H01294.2|PACid:23590728	Thecc1EG021928t1|PACid:27425193	Pp1s164_54V6.1|PACid:18038268	Si036636m|PACid:19685272	UN040862	Cre06.g299750.t1.2|PACid:27569259	52694|PACid:27390348
UN037148	129.119	41.2351	260.944	6.32819	2.66179	6.9705e-18	3.85076e-16
UN033118	8.64566	2.76137	17.4721	6.32732	2.6616	0.00479809	0.0133437
UN024101	58.2892	18.6256	117.785	6.32382	2.6608	2.76679e-11	5.6828e-10
UN025723	231.111	73.9733	466.817	6.31061	2.65778	4.89147e-24	5.31887e-22	AT3G11670.1 | Symbols: DGD1 | UDP-Glycosyltransferase superfamily protein | chr3:3681090-3684495 REVERSE LENGTH=808	Medtr7g076400.1|PACid:23023528	Aquca_009_00700.1|PACid:22035311	PGSC0003DMP400049080|PACid:24410473	MDP0000173792|PACid:22681145	Potri.016G070200.2|PACid:27013028	Eucgr.A02590.2|PACid:23564531	Thecc1EG022931t3|PACid:27424108	Pp1s123_79V6.1|PACid:18049608	Si009418m|PACid:19695440	UN025717	g1235.t1|PACid:27579068	65817|PACid:27391253	50997|PACid:27340301	44053|PACid:27420582
UN030858	137.075	43.9779	276.721	6.29228	2.65358	5.86822e-18	3.27191e-16	AT2G27230.2 | Symbols: LHW | transcription factor-related | chr2:11650895-11653840 FORWARD LENGTH=650		Aquca_037_00243.2|PACid:22040498	PGSC0003DMP400034092|PACid:24409430	MDP0000194223|PACid:22635209	Potri.001G216900.1|PACid:27045951	Eucgr.D01696.1|PACid:23575442	Thecc1EG015678t3|PACid:27449250		Si016372m|PACid:19686099
UN006276	267.784	86.1073	540.299	6.27472	2.64955	1.8102e-24	2.07147e-22
UN034793	30.8864	9.93697	62.3106	6.27058	2.6486	2.50279e-07	2.3735e-06	AT5G55240.1 | Symbols: ATPXG2 | ARABIDOPSIS THALIANA PEROXYGENASE 2 | chr5:22405963-22407158 FORWARD LENGTH=243	AC233676_19.1|PACid:23053850	Aquca_034_00276.3|PACid:22056503	PGSC0003DMP400051090|PACid:24380998	MDP0000245558|PACid:22672000	Potri.010G066600.1|PACid:26980125	Eucgr.H02961.1|PACid:23592288	Thecc1EG020975t1|PACid:27451972	Pp1s56_196V6.1|PACid:18044291	Si010688m|PACid:19694155	UN034792	g8395.t1|PACid:27563559	25106|PACid:27388089	16722|PACid:27341730	42572|PACid:27419556
UN020591	0.574134	0.184755	1.1582	6.26887	2.64821	0.739128	0.823
UN022221	363.038	116.929	732.202	6.26192	2.64661	1.6946e-21	1.42232e-19
UN021605	37.7567	12.1925	76.1031	6.2418	2.64196	3.78169e-08	4.33824e-07
UN027917	255.526	82.5273	515.024	6.24065	2.6417	2.78534e-24	3.15729e-22	AT1G77590.1 | Symbols: LACS9 | long chain acyl-CoA synthetase 9 | chr1:29148501-29151776 REVERSE LENGTH=691	Medtr1g030290.1|PACid:23041627	Aquca_014_00216.3|PACid:22028194	PGSC0003DMP400001692|PACid:24407895	MDP0000225163|PACid:22666018	Potri.002G084100.1|PACid:27024194	Eucgr.F04354.1|PACid:23585614	Thecc1EG035112t3|PACid:27457168	Pp1s186_65V6.2|PACid:18057227	Si026173m|PACid:19706720
UN030517	15.1484	4.89856	30.5232	6.23106	2.63948	0.000217339	0.000934491
UN020335	117.518	38.0397	236.734	6.22335	2.63769	5.91634e-17	2.86067e-15
UN024964	308.348	99.8236	621.134	6.22232	2.63745	1.24075e-25	1.55294e-23									Pp1s213_103V6.1|PACid:18049329
UN028892	13.5351	4.38481	27.2604	6.21701	2.63622	0.00034167	0.001386
UN039395	5391.14	1748.19	10855.6	6.20959	2.6345	8.34878e-38	3.10354e-35		Medtr4g006070.1|PACid:23047693	Aquca_064_00042.1|PACid:22062020	PGSC0003DMP400056935|PACid:24423289	MDP0000614624|PACid:22635228	Potri.013G139200.1|PACid:26995173		Thecc1EG046411t1|PACid:27459533		Si020831m|PACid:19697742
UN034384	402.495	130.561	810.396	6.20701	2.6339	4.87201e-28	7.36348e-26
UN037301	43.0776	13.9748	86.7319	6.2063	2.63373	4.72984e-09	6.57011e-08
UN034086	2.19627	0.713127	4.42098	6.19944	2.63214	0.227484	0.331998
UN038762	245.057	79.661	493.151	6.19062	2.63008	2.23825e-23	2.25052e-21
UN034494	10.4679	3.41145	21.0526	6.17116	2.62554	0.00231748	0.00718616
UN038517	34.8642	11.3735	70.1002	6.16349	2.62375	4.7908e-08	5.37227e-07
UN034959	780.3	254.823	1568.52	6.15532	2.62183	2.10513e-25	2.56793e-23	AT2G40935.1 | Symbols: | PLAC8 family protein | chr2:17083199-17084216 FORWARD LENGTH=190	Medtr5g008240.1|PACid:23034043	Aquca_015_00087.1|PACid:22041777	PGSC0003DMP400048861|PACid:24410571	MDP0000251959|PACid:22656368	Potri.012G092200.1|PACid:27050978	Eucgr.B00708.1|PACid:23565838	Thecc1EG007048t1|PACid:27462763
UN014219	911.351	297.809	1831.66	6.15046	2.62069	2.6077e-33	6.46037e-31				PGSC0003DMP400048861|PACid:24410571	MDP0000238167|PACid:22679411	Potri.006G027100.2|PACid:27003545	Eucgr.C04264.1|PACid:23573651	Thecc1EG036434t1|PACid:27457431
UN042606	89.4434	29.2822	179.685	6.13632	2.61737	5.51827e-14	1.75875e-12									Pp1s93_184V6.1|PACid:18054222
UN043786	150.745	49.4211	302.731	6.12555	2.61484	5.11977e-19	3.31626e-17
UN032791	1.048	0.343618	2.10458	6.12477	2.61465	0.466251	0.583414
UN034127	1.048	0.343618	2.10458	6.12477	2.61465	0.466251	0.583414
UN034403	1.048	0.343618	2.10458	6.12477	2.61465	0.466251	0.583414
UN035476	1056.99	346.649	2122.49	6.12289	2.61421	3.01995e-24	3.40715e-22	AT3G62860.1 | Symbols: | alpha/beta-Hydrolases superfamily protein | chr3:23239577-23242143 REVERSE LENGTH=348	Medtr6g018490.1|PACid:23026311	Aquca_027_00222.1|PACid:22046004	PGSC0003DMP400055057|PACid:24401526	MDP0000230184|PACid:22659466	Potri.017G114800.4|PACid:26984999	Eucgr.H01110.2|PACid:23590526	Thecc1EG029939t1|PACid:27438305	Pp1s80_52V6.1|PACid:18053154	Si036331m|PACid:19681316	UN035476	Cre12.g504350.t1.2|PACid:27582764	16077|PACid:27388577	197131|PACid:27347194	31753|PACid:27416707
UN036612	2.20171	0.722197	4.42098	6.12157	2.6139	0.22767	0.332229
UN021905	317.008	104.163	636.276	6.10849	2.61082	1.00509e-20	7.79138e-19	AT4G37270.1 | Symbols: HMA1	AC229724_1041.1|PACid:23028196	Aquca_007_00777.6|PACid:22048463	PGSC0003DMP400043302|PACid:24428041	MDP0000199314|PACid:22674726	Potri.007G049000.4|PACid:27015365	Eucgr.H02227.2|PACid:23591540	Thecc1EG000697t1|PACid:27436809	Pp1s55_292V6.1|PACid:18063197	Si005860m|PACid:19705502	UN021905	Cre17.g720400.t1.3|PACid:27571089	66857|PACid:27391688	50631|PACid:27345982	43082|PACid:27419928
UN031712	113.557	37.3422	227.879	6.10244	2.60939	5.98356e-13	1.6121e-11	AT3G14590.2 | Symbols: NTMC2TYPE6.2		Aquca_022_00187.3|PACid:22054632	PGSC0003DMP400012554|PACid:24417141	MDP0000141028|PACid:22642090	Potri.001G379800.1|PACid:27040404	Eucgr.F01402.1|PACid:23582081	Thecc1EG032259t1|PACid:27445790	Pp1s4_434V6.1|PACid:18046635	Si000435m|PACid:19675886
UN037355	6.66303	2.19248	13.3689	6.09759	2.60824	0.0217242	0.0479301
UN035607	487.621	160.497	978.308	6.0955	2.60775	8.23653e-29	1.38414e-26									Pp1s15_282V6.1|PACid:18050317		UN035609	Cre06.g306800.t1.2|PACid:27567795	16785|PACid:27385998	126615|PACid:27347428	12869|PACid:27413567
UN014549	2.83375	0.932843	5.6851	6.09438	2.60748	0.168543	0.260205
UN022344	990.541	326.236	1987	6.09069	2.6066	1.0063e-32	2.37083e-30		Medtr4g129360.1|PACid:23050159		PGSC0003DMP400061125|PACid:24424191				Thecc1EG046411t1|PACid:27459533
UN019819	479.628	158.483	961.345	6.06592	2.60073	1.7619e-28	2.84163e-26	AT3G21215.1 | Symbols: | RNA-binding (RRM/RBD/RNP motifs) family protein | chr3:7442873-7445231 REVERSE LENGTH=339	Medtr4g005900.2|PACid:23052038	Aquca_068_00020.1|PACid:22057686	PGSC0003DMP400016148|PACid:24403653	MDP0000898896|PACid:22659768	Potri.008G009400.1|PACid:27039433	Eucgr.F04002.1|PACid:23585234	Thecc1EG027095t1|PACid:27440389	Pp1s260_38V6.1|PACid:18042500	Si014096m|PACid:19690649	UN019819	g15510.t1|PACid:27573105	12206|PACid:27393623
UN017765	71.0693	23.5082	142.411	6.05793	2.59883	2.34472e-12	5.7146e-11
UN034497	91.4509	30.2502	183.252	6.05788	2.59881	1.02495e-14	3.61152e-13
UN025026	6.5661	2.17215	13.157	6.05715	2.59864	0.0173297	0.0394853
UN033288	104.487	34.5711	209.361	6.05596	2.59836	5.84542e-16	2.50842e-14									Pp1s10_147V6.1|PACid:18071051
UN035501	138.752	45.9913	277.893	6.0423	2.5951	4.29811e-18	2.45339e-16	AT3G49050.1 | Symbols: | alpha/beta-Hydrolases superfamily protein | chr3:18181498-18183613 FORWARD LENGTH=477	Medtr3g065480.1|PACid:23010096	Aquca_002_01281.1|PACid:22052277	PGSC0003DMP400027458|PACid:24409499	MDP0000292802|PACid:22620697	Potri.004G086900.1|PACid:26992887	Eucgr.F02857.1|PACid:23583760	Thecc1EG019123t1|PACid:27454400		Si006201m|PACid:19705459
UN020369	3.25849	1.08044	6.52556	6.03971	2.59448	0.0949922	0.163229	AT5G56670.1 | Symbols: | Ribosomal protein S30 family protein | chr5:22935413-22935981 REVERSE LENGTH=62	Medtr4g100900.1|PACid:23048674	Aquca_020_00366.2|PACid:22025521	PGSC0003DMP400004271|PACid:24393177	MDP0000284741|PACid:22683454	Potri.012G086600.2|PACid:27049554		Thecc1EG028966t1|PACid:27440004	Pp1s97_259V6.1|PACid:18062361	Si019362m|PACid:19687388	UN020369	Cre16.g666301.t1.2|PACid:27567194	52937|PACid:27389931	57777|PACid:27341738	32924|PACid:27419445
UN036733	191.596	63.687	383.46	6.02102	2.59001	9.46298e-21	7.36224e-19								Thecc1EG016939t1|PACid:27453644	Pp1s198_9V6.3|PACid:18067824
UN038654	1572.3	523.054	3146.18	6.01502	2.58857	2.24217e-26	2.99342e-24	AT4G27760.1 | Symbols: FEY	Medtr6g081020.1|PACid:23025381	Aquca_002_01447.2|PACid:22052903	PGSC0003DMP400017971|PACid:24406491	MDP0000871896|PACid:22635839	Potri.003G182000.3|PACid:26999447	Eucgr.I02747.1|PACid:23597543	Thecc1EG013595t1|PACid:27450441	Pp1s39_72V6.1|PACid:18044825	Si017058m|PACid:19687010	UN038656	Cre01.g012450.t1.3|PACid:27578090	37891|PACid:27394031	213557|PACid:27344415	41898|PACid:27418772
UN028109	33.4306	11.1594	66.8374	5.98931	2.58239	1.90227e-07	1.8515e-06
UN036138	309.322	103.331	618.309	5.98378	2.58106	8.71585e-25	1.04204e-22
UN025747	2.15935	0.722197	4.31507	5.97492	2.57892	0.226209	0.33046
UN025779	265.74	88.8822	531.027	5.9745	2.57882	3.15813e-23	3.11037e-21	AT2G01120.1 | Symbols: ORC4		Aquca_035_00184.1|PACid:22061369	PGSC0003DMP400053096|PACid:24389014	MDP0000169727|PACid:22642635	Potri.008G126300.2|PACid:27038077	Eucgr.H00037.1|PACid:23589358	Thecc1EG024253t1|PACid:27425200	Pp1s106_71V6.1|PACid:18048141	Si004308m|PACid:19678084	UN025773		4217|PACid:27390698
UN036750	154.478	51.8616	308.403	5.94664	2.57208	8.4122e-08	8.84699e-07
UN037703	988.185	332.122	1972.28	5.93843	2.57008	2.87351e-32	6.51447e-30									Pp1s403_10V6.1|PACid:18039807		UN037717	g10516.t1|PACid:27579518	46554|PACid:27389701	41115|PACid:27339221	16923|PACid:27413701
UN021598	959.368	322.546	1914.6	5.9359	2.56947	3.37971e-05	0.000185218
UN039304	263.368	88.6658	525.42	5.92585	2.56702	7.39233e-05	0.000368558
UN035164	457.777	154.274	913.032	5.91826	2.56517	2.73318e-28	4.265e-26	AT3G24650.1 | Symbols: ABI3	Medtr7g083700.1|PACid:23021174	Aquca_063_00016.3|PACid:22042611	PGSC0003DMP400034979|PACid:24394962	MDP0000309680|PACid:22638461	Potri.002G252000.1|PACid:27021141	Eucgr.L01473.1|PACid:23606430	Thecc1EG003056t4|PACid:27437013	Pp1s143_82V6.1|PACid:18045786	Si000497m|PACid:19676396	UN035155	Cre01.g054150.t1.2|PACid:27579074	13916|PACid:27389924	23559|PACid:27344773	28227|PACid:27418948
UN032794	2.69111	0.906952	5.36736	5.91802	2.56511	0.162609	0.252974
UN029018	514.02	173.274	1025.14	5.91628	2.56469	1.02121e-28	1.69246e-26	AT1G72770.3 | Symbols: HAB1 | homology to ABI1 | chr1:27390998-27392851 FORWARD LENGTH=511	Medtr5g080680.1|PACid:23030688	Aquca_002_00167.1|PACid:22052511	PGSC0003DMP400034056|PACid:24397420	MDP0000647467|PACid:22650217	Potri.018G060300.1|PACid:27010209	Eucgr.G02960.2|PACid:23588736	Thecc1EG041761t2|PACid:27428298	Pp1s311_75V6.2|PACid:18068141	Si024914m|PACid:19702334	UN029029	Cre07.g318800.t1.2|PACid:27564136	31935|PACid:27388988	160724|PACid:27340473	27777|PACid:27417277
UN054475	53.9461	18.1905	107.58	5.91405	2.56415	8.12583e-10	1.30967e-08	AT2G22570.1 | Symbols: ATNIC1	Medtr4g093600.1|PACid:23053097	Aquca_010_00274.2|PACid:22047574	PGSC0003DMP400056078|PACid:24422788	MDP0000205491|PACid:22668222	Potri.005G147400.6|PACid:27030863	Eucgr.I00561.1|PACid:23595099	Thecc1EG000981t3|PACid:27433984	Pp1s19_293V6.1|PACid:18063465	Si026750m|PACid:19708951
UN032375	1010.99	341.223	2015.65	5.90714	2.56246	1.08717e-32	2.53647e-30									Pp1s5_287V6.1|PACid:18056349		UN032353	g1191.t1|PACid:27579099
UN027770	101.693	34.3263	202.743	5.90635	2.56227	3.27128e-06	2.38002e-05									Pp1s47_160V6.1|PACid:18045269		UN027775	Cre01.g030300.t2.1|PACid:27578412	64779|PACid:27390752
UN039436	1098.05	371.119	2188.46	5.89692	2.55996	3.90396e-32	8.68668e-30		Medtr8g040260.1|PACid:23038488	Aquca_016_00172.1|PACid:22062655	PGSC0003DMP400058171|PACid:24419911	MDP0000499035|PACid:22667678	Potri.013G140100.1|PACid:26993611		Thecc1EG046409t1|PACid:27459574
UN039690	1118.46	378.169	2228.9	5.89393	2.55923	3.51078e-09	4.98679e-08
UN034628	402.871	136.504	802.422	5.87838	2.55542	3.68588e-18	2.12922e-16	AT4G40042.1 | Symbols: | Microsomal signal peptidase 12 kDa subunit (SPC12) | chr4:18559289-18559570 FORWARD LENGTH=93	Medtr3g085510.1|PACid:23010165	Aquca_011_00181.1|PACid:22038397		MDP0000301951|PACid:22623284	Potri.008G175800.2|PACid:27036105	Eucgr.B03484.1|PACid:23568815	Thecc1EG008867t1|PACid:27460137	Pp1s322_42V6.1|PACid:18041121	Si024249m|PACid:19700775	UN034630		12194|PACid:27393397
UN034899	96.4763	32.7311	192.094	5.86885	2.55308	5.22817e-10	8.7982e-09
UN028846	134.717	45.7305	268.197	5.86473	2.55206	2.7736e-14	9.15555e-13
UN037545	352.991	119.84	702.717	5.8638	2.55184	1.74953e-15	7.03061e-14
UN026415	343.808	116.805	684.313	5.85857	2.55055	5.12117e-21	4.11595e-19	AT3G61990.1 | Symbols: OMTF3 | S-adenosyl-L-methionine-dependent methyltransferases superfamily protein | chr3:22957318-22958910 REVERSE LENGTH=290	Medtr4g085590.1|PACid:23051314	Aquca_015_00020.3|PACid:22041960	PGSC0003DMP400011021|PACid:24411979	MDP0000601800|PACid:22622066	Potri.008G136600.4|PACid:27038029	Eucgr.I01134.2|PACid:23595650	Thecc1EG037710t2|PACid:27425713	Pp1s16_28V6.1|PACid:18055738	Si015292m|PACid:19692272	UN026415	Cre13.g571950.t1.2|PACid:27573582	18896|PACid:27393901	187173|PACid:27348352	37392|PACid:27415623
UN010053	118.531	40.2988	235.88	5.85329	2.54925	4.22883e-11	8.46858e-10	AT1G60450.1 | Symbols: AtGolS7	Medtr1g084670.1|PACid:23044780	Aquca_003_00432.2|PACid:22049459	PGSC0003DMP400006276|PACid:24427350	MDP0000208137|PACid:22672258	Potri.013G005900.2|PACid:26993914	Eucgr.L00245.1|PACid:23605556	Thecc1EG004881t1|PACid:27432777	Pp1s21_381V6.1|PACid:18039511	Si036484m|PACid:19685085
UN020017	424.428	144.31	844.606	5.85273	2.54911	1.1442e-12	2.94077e-11
UN036545	398.684	135.627	793.269	5.84889	2.54816	6.59459e-14	2.05811e-12
UN022254	2482.33	844.765	4938.67	5.8462	2.5475	1.58907e-35	4.54606e-33	AT1G53590.1 | Symbols: NTMC2TYPE6.1	Medtr1g094810.1|PACid:23042931	Aquca_022_00187.1|PACid:22054631	PGSC0003DMP400015057|PACid:24381832	MDP0000141028|PACid:22642090	Potri.001G379800.1|PACid:27040404	Eucgr.F01402.1|PACid:23582081	Thecc1EG032259t1|PACid:27445790	Pp1s328_47V6.2|PACid:18066321	Si000435m|PACid:19675886	UN022258			52195|PACid:27349047
UN038365	49.1538	16.7381	97.7775	5.84162	2.54637	0.00174376	0.00563685	ATMG01190.1 | Symbols: ATP1 | ATP synthase subunit 1 | chrM:302166-303689 REVERSE LENGTH=507	Medtr1g006010.1|PACid:23044726	Aquca_064_00059.1|PACid:22062073	PGSC0003DMP400038511|PACid:24416742	MDP0000929055|PACid:22674829	Potri.013G138000.1|PACid:26995394	Eucgr.G01788.1|PACid:23587356	Thecc1EG046373t1|PACid:27459561	Pp1s100_117V6.2|PACid:18055762	Si020734m|PACid:19693626	UN038376	Cre12.g559800.t1.2|PACid:27581323	52804|PACid:27390028	49816|PACid:27345534	26895|PACid:27416945
UN031889	6.08638	2.07414	12.1047	5.83604	2.54499	0.022875	0.0501377
UN032522	8.94786	3.05321	17.7898	5.82661	2.54266	0.00767985	0.019836
UN040991	625.931	213.692	1244.29	5.8228	2.54171	6.13368e-30	1.1887e-27
UN038212	437.806	149.478	870.298	5.82225	2.54158	1.48867e-26	2.02114e-24
UN020407	1589.1	542.671	3158.75	5.82075	2.54121	8.75225e-15	3.12055e-13	AT3G05510.2 | Symbols: | Phospholipid/glycerol acyltransferase family protein | chr3:1596133-1598074 FORWARD LENGTH=358	Medtr7g112680.1|PACid:23019882	Aquca_017_00193.2|PACid:22031281	PGSC0003DMP400042790|PACid:24418837	MDP0000240364|PACid:22630859	Potri.005G025400.1|PACid:27031718	Eucgr.B01913.1|PACid:23567017	Thecc1EG026655t1|PACid:27422465	Pp1s205_43V6.1|PACid:18038190	Si001266m|PACid:19677228	UN020407	Cre03.g182650.t1.2|PACid:27577683	15166|PACid:27386864	169797|PACid:27341326	7370|PACid:27418860
UN037826	725.151	247.71	1441.31	5.81855	2.54066	1.07153e-30	2.20086e-28
UN023902	1007.64	345.145	2001.39	5.7987	2.53573	1.469e-31	3.15192e-29
UN026476	438.352	150.15	870.653	5.79854	2.53569	8.26242e-06	5.36198e-05	AT1G02520.1 | Symbols: PGP11 | P-glycoprotein 11 | chr1:524134-528745 FORWARD LENGTH=1278	Medtr1g086140.1|PACid:23042393	Aquca_029_00039.1|PACid:22026254	PGSC0003DMP400002560|PACid:24428880	MDP0000302716|PACid:22656379	Potri.001G354900.2|PACid:27040826	Eucgr.D00350.1|PACid:23574132	Thecc1EG029573t7|PACid:27440664	Pp1s188_78V6.1|PACid:18072314	Si000721m|PACid:19676734	UN026476	g17537.t1|PACid:27572163	35186|PACid:27393110	20532|PACid:27340199	48483|PACid:27418133
UN036582	436.535	149.614	866.916	5.79435	2.53465	2.57995e-26	3.40653e-24	AT3G07090.1 | Symbols: | PPPDE putative thiol peptidase family protein | chr3:2243153-2244476 REVERSE LENGTH=265	Medtr7g058510.1|PACid:23020537	Aquca_034_00117.1|PACid:22057039	PGSC0003DMP400030851|PACid:24400726	MDP0000849143|PACid:22675918	Potri.002G241700.4|PACid:27023935	Eucgr.K02173.2|PACid:23603705	Thecc1EG002959t1|PACid:27435936	Pp1s79_2V6.1|PACid:18043864	Si018112m|PACid:19686421	UN036593	g8566.t1|PACid:27563580	53633|PACid:27388815	60686|PACid:27344116	32845|PACid:27413962
UN022940	1599.19	548.171	3175.72	5.7933	2.53439	2.78122e-33	6.81994e-31					MDP0000173726|PACid:22681069				Pp1s169_45V6.1|PACid:18069053
UN012524	98.1716	33.6593	194.94	5.79157	2.53395	2.91301e-14	9.58941e-13									Pp1s274_30V6.1|PACid:18068489
UN037274	1625.42	557.574	3227.2	5.78794	2.53305	1.81874e-15	7.27223e-14	AT3G51490.2 | Symbols: TMT3 | tonoplast monosaccharide transporter3 | chr3:19105018-19107562 REVERSE LENGTH=737	Medtr3g118530.1|PACid:23013405	Aquca_015_00280.4|PACid:22041691	PGSC0003DMP400017656|PACid:24382820	MDP0000281884|PACid:22645035	Potri.004G207100.2|PACid:26992811	Eucgr.I02208.1|PACid:23596934	Thecc1EG034436t3|PACid:27459131	Pp1s408_3V6.1|PACid:18074488	Si008056m|PACid:19703805	UN037292	Cre14.g621350.t1.3|PACid:27566053	59689|PACid:27392931	12650|PACid:27345258	25333|PACid:27417032
UN032855	130.578	44.7974	259.249	5.78715	2.53285	4.48628e-17	2.2047e-15
UN022478	635.76	218.14	1262.19	5.78615	2.5326	7.83724e-29	1.32631e-26	AT5G05810.1 | Symbols: ATL43 | RING/U-box superfamily protein | chr5:1746938-1747999 FORWARD LENGTH=353	AC140545_24.1|PACid:23053159	Aquca_013_00427.1|PACid:22058905	PGSC0003DMP400016626|PACid:24414465	MDP0000239407|PACid:22630393	Potri.010G235200.1|PACid:26979993	Eucgr.G02710.1|PACid:23588403	Thecc1EG044140t2|PACid:27441329	Pp1s100_96V6.1|PACid:18055844	Si030093m|PACid:19713748	UN022483		36424|PACid:27386688
UN023674	627.53	215.396	1245.73	5.78343	2.53193	6.04778e-21	4.81239e-19
UN042065	160.774	55.1986	319.137	5.78162	2.53147	4.61594e-11	9.12969e-10
UN024981	8.3825	2.88308	16.6316	5.7687	2.52825	0.00802202	0.0205739
UN018702	6.63368	2.28478	13.157	5.75854	2.5257	0.0174544	0.0397466	ATMG01360.1 | Symbols: COX1 | cytochrome oxidase | chrM:349830-351413 REVERSE LENGTH=527	Medtr1g006110.1|PACid:23045151	Aquca_023_00094.1|PACid:22023202	PGSC0003DMP400005340|PACid:24382283	MDP0000307283|PACid:22633623	Potri.003G011600.1|PACid:26999335	Eucgr.E01613.1|PACid:23578312			Si020795m|PACid:19693594
UN033783	229.879	79.204	455.891	5.7559	2.52504	5.4839e-21	4.39279e-19	AT4G32590.1 | Symbols: | 2Fe-2S ferredoxin-like superfamily protein | chr4:15721417-15722776 FORWARD LENGTH=173	Medtr1g011510.1|PACid:23043727	Aquca_001_00636.1|PACid:22043251	PGSC0003DMP400021623|PACid:24390430	MDP0000280246|PACid:22657241	Potri.006G247300.7|PACid:27007329	Eucgr.C02841.2|PACid:23572306	Thecc1EG038311t1|PACid:27428472	Pp1s36_1V6.1|PACid:18053662	Si023105m|PACid:19698432	UN033779	g16756.t1|PACid:27567467	29522|PACid:27385955	33221|PACid:27346707
UN036723	7.27792	2.51577	14.4211	5.73231	2.51912	0.0167483	0.0384045
UN014702	15.1422	5.23662	30.0005	5.72898	2.51828	0.000658291	0.0024511
UN040842	374.003	129.521	740.726	5.71896	2.51575	3.63098e-25	4.40687e-23
UN019721	707.324	245.218	1400.48	5.71118	2.51379	5.22478e-30	1.02079e-27
UN019469	0.531768	0.184755	1.05229	5.6956	2.50985	0.728033	0.813708		Medtr1g006010.1|PACid:23044726			MDP0000499035|PACid:22667678
UN028580	0.531768	0.184755	1.05229	5.6956	2.50985	0.728033	0.813708	AT1G24360.1 | Symbols: | NAD(P)-binding Rossmann-fold superfamily protein | chr1:8640820-8643283 FORWARD LENGTH=319	Medtr3g085740.1|PACid:23008323	Aquca_011_00279.1|PACid:22038191	PGSC0003DMP400046835|PACid:24393791	MDP0000294430|PACid:22639555	Potri.010G056100.1|PACid:26983089	Eucgr.B03460.3|PACid:23568783	Thecc1EG010763t2|PACid:27464390	Pp1s33_206V6.3|PACid:18057057	Si006939m|PACid:19705035	UN028592	Cre12.g532050.t1.2|PACid:27581548	35053|PACid:27393659	51162|PACid:27340325	9923|PACid:27413863
UN028712	0.531768	0.184755	1.05229	5.6956	2.50985	0.728033	0.813708
UN025857	676.168	234.967	1337.97	5.69428	2.50951	5.89771e-29	1.04984e-26
UN039193	582.986	202.802	1153.26	5.68662	2.50757	3.16394e-24	3.54892e-22
UN028300	189.485	65.9171	374.837	5.6865	2.50754	2.2481e-19	1.51328e-17
UN031738	74.3557	25.8879	147.057	5.68055	2.50603	1.08488e-05	6.82126e-05
UN021059	6.59939	2.29824	13.0511	5.67874	2.50557	0.026146	0.0559349	AT3G12860.1 | Symbols: | NOP56-like pre RNA processing ribonucleoprotein | chr3:4091678-4093921 FORWARD LENGTH=499	Medtr4g103790.1|PACid:23051197	Aquca_011_00239.4|PACid:22037790	PGSC0003DMP400004961|PACid:24418099	MDP0000243999|PACid:22680267	Potri.012G095400.2|PACid:27049740	Eucgr.K02739.1|PACid:23604364	Thecc1EG014605t1|PACid:27448607	Pp1s88_119V6.1|PACid:18064212	Si035005m|PACid:19682739	UN021057	Cre11.g467500.t1.2|PACid:27565146	46283|PACid:27393307		28866|PACid:27418119
UN020330	272.78	95.0695	539.346	5.67318	2.50416	3.97314e-23	3.84994e-21
UN026852	6.65466	2.31975	13.157	5.67175	2.5038	0.0174928	0.0398229			Aquca_013_00053.1|PACid:22059993		MDP0000262664|PACid:22646353			Thecc1EG003220t1|PACid:27433632	Pp1s47_97V6.1|PACid:18045152	Si016464m|PACid:19687387	UN026857		37228|PACid:27392195	169305|PACid:27346776	35218|PACid:27413969
UN029454	285.564	99.6709	564.403	5.66267	2.50148	3.13592e-23	3.10121e-21	AT2G42820.1 | Symbols: HVA22F | HVA22-like protein F | chr2:17817460-17818301 REVERSE LENGTH=158		Aquca_102_00002.1|PACid:22039029					Thecc1EG001835t1|PACid:27436568	Pp1s421_8V6.1|PACid:18061179	Si018213m|PACid:19689600
UN039019	649.106	226.969	1282.31	5.6497	2.49818	6.35123e-28	9.4799e-26
UN054619	162.886	56.958	321.778	5.6494	2.4981	8.55537e-19	5.32627e-17	AT5G26594.1 | Symbols: ARR24	Medtr7g099500.1|PACid:23023518	Aquca_017_00311.1|PACid:22031166	PGSC0003DMP400057706|PACid:24409462	MDP0000235765|PACid:22662389	Potri.002G253000.1|PACid:27021663	Eucgr.H00822.1|PACid:23590207	Thecc1EG003306t1|PACid:27437503	Pp1s355_66V6.1|PACid:18061246	Si037987m|PACid:19684497	UN054619	Cre06.g251250.t1.3|PACid:27569439	11065|PACid:27388957	9052|PACid:27340087	1394|PACid:27413593
UN027982	461.575	161.64	911.477	5.63894	2.49542	0.123575	0.20214	AT4G39830.1 | Symbols: | Cupredoxin superfamily protein | chr4:18479103-18481184 FORWARD LENGTH=582	Medtr8g091390.1|PACid:23039750	Aquca_014_00555.1|PACid:22028124	PGSC0003DMP400048542|PACid:24383471	MDP0000636023|PACid:22654388	Potri.005G200700.1|PACid:27030695	Eucgr.I00383.1|PACid:23594937	Thecc1EG001176t1|PACid:27433813	Pp1s308_11V6.1|PACid:18040729	Si026376m|PACid:19707385	UN027994	Cre10.g446850.t1.3|PACid:27579310	60531|PACid:27388133	67662|PACid:27346327
UN026264	6.55571	2.29605	12.9452	5.63804	2.49519	0.0367667	0.0744786	ATCG00905.1 | Symbols: RPS12C	Medtr4g034690.1|PACid:23047977	Aquca_002_01457.1|PACid:22054081	PGSC0003DMP400018709|PACid:24424614	MDP0000197386|PACid:22671601	Potri.007G071700.1|PACid:27014704	Eucgr.H01006.1|PACid:23590419	Thecc1EG046396t1|PACid:27459537	Pp1s212_7V6.1|PACid:18042252	Si036926m|PACid:19681156	UN026256	Cre12.g516200.t1.2|PACid:27581954	24151|PACid:27385703	213141|PACid:27340777	52010|PACid:27420052
UN018725	182.956	64.0885	361.256	5.63683	2.49489	6.38846e-19	4.05069e-17	AT5G39940.1 | Symbols: | FAD/NAD(P)-binding oxidoreductase family protein | chr5:15987649-15990561 FORWARD LENGTH=480		Aquca_025_00126.1|PACid:22063491	PGSC0003DMP400012290|PACid:24428611	MDP0000158720|PACid:22655873	Potri.004G130000.3|PACid:26992049	Eucgr.J02138.1|PACid:23600213	Thecc1EG041005t1|PACid:27425692	Pp1s82_66V6.1|PACid:18057810	Si021909m|PACid:19697910	UN018722		60646|PACid:27394789	45770|PACid:27344444	34689|PACid:27413783
UN027918	179.682	62.9866	354.724	5.63174	2.49358	3.5232e-19	2.31962e-17	AT5G27290.1 | Symbols: | unknown protein; LOCATED IN: chloroplast; EXPRESSED IN: 22 plant structures; EXPRESSED DURING: 13 growth stages; BEST Arabidopsis thaliana protein match is: unknown protein (TAIR:AT1G54680.3); Has 30201 Blast hits to 17322 proteins in 780 species: Archae - 12; Bacteria - 1396; Metazoa - 17338; Fungi - 3422; Plants - 5037; Viruses - 0; Other Eukaryotes - 2996 (source: NCBI…	Medtr7g114070.1|PACid:23019874		PGSC0003DMP400017871|PACid:24428152	MDP0000184081|PACid:22666885	Potri.013G029000.1|PACid:26994829	Eucgr.H04431.2|PACid:23593739	Thecc1EG026494t1|PACid:27422198	Pp1s263_35V6.1|PACid:18049787	Si004190m|PACid:19678558	UN027927	Cre06.g254150.t1.2|PACid:27568633	38298|PACid:27388216	34306|PACid:27341014	8348|PACid:27414425
UN014264	423.224	148.63	835.115	5.61874	2.49025	6.34657e-15	2.30733e-13
UN011780	428.32	150.655	844.818	5.60763	2.48739	9.52179e-26	1.21068e-23	AT3G22840.1 | Symbols: ELIP1	AC233674_5.1|PACid:23040393	Aquca_017_00548.3|PACid:22031270	PGSC0003DMP400011430|PACid:24398857	MDP0000542944|PACid:22650883	Potri.008G157900.6|PACid:27036358	Eucgr.B01004.1|PACid:23566114	Thecc1EG020704t1|PACid:27452255	Pp1s371_45V6.1|PACid:18065299	Si032777m|PACid:19713781	UN011760	g9665.t1|PACid:27569769	26655|PACid:27388967		27987|PACid:27415953
UN021521	1043.58	367.209	2058.14	5.60484	2.48667	1.54981e-31	3.27346e-29
UN031018	199.219	70.2106	392.733	5.59364	2.48379	1.03108e-19	7.2239e-18
UN020401	25.7896	9.09306	50.8344	5.59046	2.48297	0.0139812	0.0329945									Pp1s44_176V6.1|PACid:18044111	Si018292m|PACid:19687599	UN020401	Cre17.g734450.t1.2|PACid:27571579			9119|PACid:27419143
UN052147	202.641	71.4974	399.357	5.58562	2.48172	6.47236e-20	4.61535e-18
UN000202	116.985	41.299	230.513	5.58155	2.48067	3.59939e-15	1.3643e-13
UN037748	502.842	177.746	990.484	5.57246	2.47831	3.60828e-27	5.19224e-25
UN019597	3.95477	1.39817	7.78968	5.57135	2.47803	0.0896618	0.155744
UN025510	5.61342	1.98739	11.0525	5.56128	2.47542	0.0378194	0.0762128
UN018788	106.295	37.6511	209.262	5.55793	2.47455	4.65865e-14	1.49869e-12
UN022864	1317.57	467.021	2593.38	5.55302	2.47327	4.59541e-32	9.94885e-30
UN024141	86.3138	30.6008	169.883	5.55159	2.4729	1.27725e-09	1.98279e-08
UN015862	313.824	111.315	617.588	5.54814	2.472	1.313e-10	2.40494e-09
UN042715	35.2504	12.5069	69.3657	5.54621	2.4715	7.22254e-07	6.16572e-06		Medtr4g087320.1|PACid:23052623	Aquca_058_00037.4|PACid:22051084		MDP0000126033|PACid:22654584	Potri.013G127000.5|PACid:26993591		Thecc1EG033022t1|PACid:27445630	Pp1s83_249V6.1|PACid:18073449	Si029286m|PACid:19709760
UN036841	48.4914	17.2444	95.362	5.53004	2.46729	1.01678e-08	1.32292e-07
UN028936	12.4721	4.43543	24.5272	5.52984	2.46724	0.00259473	0.00791795
UN024709	882.579	314.001	1735.45	5.52689	2.46647	9.45096e-30	1.78831e-27	AT1G70480.2 | Symbols: | Domain of unknown function (DUF220) | chr1:26562250-26563608 FORWARD LENGTH=338		Aquca_002_00138.2|PACid:22052219	PGSC0003DMP400028676|PACid:24422295	MDP0000798679|PACid:22653443	Potri.010G041700.2|PACid:26980556	Eucgr.H02587.2|PACid:23591897	Thecc1EG010385t3|PACid:27461911	Pp1s6_373V6.1|PACid:18039106		UN024700			14383|PACid:27342439
UN002226	100.613	35.845	197.765	5.51723	2.46394	0.00145432	0.00483921
UN035948	19.0106	6.77332	37.3665	5.51672	2.46381	0.000136749	0.000627738
UN017153	37.1124	13.2232	72.9462	5.51653	2.46376	2.22375e-07	2.13244e-06
UN018383	20.8349	7.42676	40.947	5.51345	2.46295	5.00422e-05	0.00026069
UN006904	1000.43	356.929	1965.69	5.50721	2.46132	9.24433e-21	7.23617e-19
UN038825	979.228	349.506	1923.81	5.50437	2.46058	1.59612e-10	2.88176e-09									Pp1s154_10V6.1|PACid:18066949
UN022566	576.974	205.956	1133.5	5.5036	2.46038	8.16298e-08	8.63401e-07
UN025196	619.955	221.427	1217.75	5.49955	2.45931	3.04631e-28	4.72296e-26	AT2G40170.1 | Symbols: ATEM6	Medtr4g016960.1|PACid:23048757	Aquca_004_00398.1|PACid:22030626	PGSC0003DMP400011756|PACid:24396299	MDP0000922090|PACid:22661237	Potri.010G187100.1|PACid:26981767	Eucgr.G03071.1|PACid:23588862	Thecc1EG021659t1|PACid:27424130	Pp1s12_68V6.1|PACid:18048526	Si025191m|PACid:19702286
UN030412	534.291	190.925	1049.34	5.49608	2.4584	5.05613e-27	7.18958e-25	AT1G72770.3 | Symbols: HAB1 | homology to ABI1 | chr1:27390998-27392851 FORWARD LENGTH=511	Medtr3g104710.1|PACid:23010290	Aquca_001_00020.1|PACid:22043416	PGSC0003DMP400051011|PACid:24379207	MDP0000893203|PACid:22639567	Potri.006G224600.2|PACid:27004242	Eucgr.C03066.1|PACid:23572528	Thecc1EG037332t4|PACid:27430415	Pp1s311_75V6.2|PACid:18068141	Si022134m|PACid:19698098	UN030409	Cre01.g023400.t1.1|PACid:27578202	12091|PACid:27393762	179516|PACid:27339217	27024|PACid:27418672
UN033133	233.95	83.6071	459.464	5.49552	2.45825	3.63857e-18	2.10695e-16									Pp1s172_69V6.1|PACid:18072249		UN033130	Cre01.g031050.t1.1|PACid:27578017	56915|PACid:27386057	48404|PACid:27339690	87576|PACid:27418456
UN020641	546.01	195.154	1072.29	5.49459	2.45801	7.0341e-27	9.71474e-25	AT3G07020.1 | Symbols: | UDP-Glycosyltransferase superfamily protein | chr3:2217841-2221590 REVERSE LENGTH=637	Medtr4g022580.1|PACid:23049888	Aquca_034_00218.3|PACid:22056391	PGSC0003DMP400027739|PACid:24401096	MDP0000278182|PACid:22668555	Potri.014G178300.1|PACid:27035468	Eucgr.B01378.1|PACid:23566504	Thecc1EG003027t4|PACid:27435608	Pp1s281_20V6.1|PACid:18065885	Si009641m|PACid:19695393	UN020640	Cre12.g484000.t1.2|PACid:27581812	9998|PACid:27388869
UN008563	184.504	66.0332	362.21	5.48526	2.45556	5.5905e-18	3.13891e-16
UN022525	545.271	195.181	1070.41	5.48418	2.45528	9.95734e-27	1.36734e-24	AT2G35530.1 | Symbols: bZIP16	Medtr7g116890.2|PACid:23024413	Aquca_007_00161.5|PACid:22048118	PGSC0003DMP400022424|PACid:24427465	MDP0000231274|PACid:22655466	Potri.007G029400.3|PACid:27016361	Eucgr.H01256.1|PACid:23590689	Thecc1EG005210t2|PACid:27435942	Pp1s27_273V6.1|PACid:18070766	Si017637m|PACid:19686651	UN022532	g1884.t1|PACid:27575423	26335|PACid:27386465	43569|PACid:27344717	1118|PACid:27419432
UN039360	1823.42	652.818	3579.32	5.48288	2.45493	3.20798e-17	1.60941e-15
UN025413	448.105	160.735	879.16	5.46964	2.45145	9.19968e-15	3.26073e-13	AT2G38905.1 | Symbols: | Low temperature and salt responsive protein family | chr2:16244218-16244472 REVERSE LENGTH=54	Medtr7g111380.1|PACid:23020089	Aquca_029_00013.1|PACid:22026128	PGSC0003DMP400031775|PACid:24419094	MDP0000052249|PACid:22635443	Potri.010G217200.1|PACid:26979508	Eucgr.C03713.1|PACid:23573086	Thecc1EG026847t1|PACid:27424009	Pp1s76_119V6.1|PACid:18067311	Si031820m|PACid:19709878
UN028266	341.917	122.655	670.81	5.4691	2.4513	8.36002e-10	1.34561e-08
UN028140	1.12688	0.404471	2.21049	5.46514	2.45026	0.474227	0.590688
UN038602	230.898	82.946	452.826	5.45929	2.44871	1.27129e-18	7.7343e-17
UN033479	35.0719	12.6284	68.737	5.44305	2.44441	6.60312e-07	5.69785e-06	AT4G15900.1 | Symbols: PRL1 | pleiotropic regulatory locus 1 | chr4:9023775-9027443 FORWARD LENGTH=486	Medtr2g019400.1|PACid:23016465	Aquca_017_00167.1|PACid:22031996	PGSC0003DMP400015695|PACid:24398980	MDP0000184140|PACid:22666958	Potri.010G012800.3|PACid:26982671	Eucgr.H03935.1|PACid:23593198	Thecc1EG021228t1|PACid:27455432	Pp1s169_73V6.1|PACid:18068989	Si035475m|PACid:19681624	UN033472	Cre08.g368500.t1.2|PACid:27562930	23091|PACid:27387445	7373|PACid:27346897	7586|PACid:27416447
UN031105	93.2012	33.5818	182.63	5.43838	2.44318	1.02253e-12	2.668e-11
UN037256	19.5006	7.02974	38.207	5.43505	2.44229	0.00613068	0.0164079
UN029409	297.9	107.467	583.549	5.43005	2.44096	1.92016e-22	1.7885e-20
UN018929	125.349	45.2728	245.464	5.42188	2.43879	1.94266e-15	7.72915e-14	AT3G21720.1 | Symbols: ICL | isocitrate lyase | chr3:7652789-7655873 REVERSE LENGTH=576		Aquca_047_00066.1|PACid:22064187		MDP0000216914|PACid:22669533	Potri.017G036900.4|PACid:26983467	Eucgr.K00802.1|PACid:23602267	Thecc1EG011326t3|PACid:27460505	Pp1s136_199V6.1|PACid:18036816	Si029400m|PACid:19713926	UN018925		14510|PACid:27387282
UN037605	664.707	240.097	1301.62	5.42122	2.43862	8.39704e-28	1.23797e-25
UN054088	189.811	68.5693	371.673	5.4204	2.4384	1.64604e-18	9.86433e-17
UN000704	800.126	289.377	1566.25	5.41249	2.43629	7.81844e-29	1.32631e-26
UN009596	68.83	24.8939	134.734	5.41233	2.43625	1.25118e-10	2.30222e-09	AT5G36700.4 | Symbols: PGLP1 | 2-phosphoglycolate phosphatase 1 | chr5:14421929-14424430 REVERSE LENGTH=362	Medtr7g080530.2|PACid:23020086	Aquca_108_00057.1|PACid:22046270	PGSC0003DMP400028271|PACid:24408873		Potri.016G004200.1|PACid:27012629	Eucgr.B01439.1|PACid:23566575	Thecc1EG030458t2|PACid:27438987	Pp1s7_42V6.1|PACid:18051744	Si030359m|PACid:19710989	UN009531	Cre06.g275050.t1.1|PACid:27568594	54091|PACid:27386311
UN022761	204.334	73.9646	399.887	5.40646	2.43469	1.81835e-19	1.24138e-17
UN037681	344.094	124.583	673.359	5.4049	2.43427	2.82681e-23	2.80707e-21
UN036478	5.1107	1.85106	10.0002	5.4024	2.4336	0.0725822	0.130751
UN029374	144.118	52.2699	281.891	5.39298	2.43108	4.68236e-16	2.03844e-14	AT2G17820.1 | Symbols: ATHK1		Aquca_068_00002.1|PACid:22057698		MDP0000276711|PACid:22681072	Potri.007G056400.2|PACid:27016617	Eucgr.I02335.1|PACid:23597068	Thecc1EG036845t1|PACid:27426898		Si029135m|PACid:19710708	UN029377	Cre01.g000900.t1.2|PACid:27578278	14650|PACid:27391321	147917|PACid:27345140	26924|PACid:27416932
UN035420	282.161	102.347	551.881	5.39224	2.43088	6.7939e-22	5.95855e-20
UN038039	710.907	258.208	1389.95	5.38308	2.42843	3.2367e-22	2.95746e-20	AT2G26640.1 | Symbols: KCS11 | 3-ketoacyl-CoA synthase 11 | chr2:11330094-11331623 FORWARD LENGTH=509	Medtr4g113280.1|PACid:23047374	Aquca_017_00571.1|PACid:22032092	PGSC0003DMP400013053|PACid:24391007	MDP0000938736|PACid:22670976	Potri.006G249200.1|PACid:27007943	Eucgr.C01804.1|PACid:23571341	Thecc1EG038359t1|PACid:27429333	Pp1s28_28V6.1|PACid:18048860	Si006240m|PACid:19702918	UN038044	Cre12.g538150.t1.2|PACid:27583026	62344|PACid:27387334
UN034030	3.8768	1.40943	7.57785	5.37652	2.42667	0.107272	0.180144
UN024719	2131.21	776.036	4163.97	5.3657	2.42377	2.8452e-32	6.51172e-30									Pp1s6_153V6.1|PACid:18038902
UN027679	353.802	128.834	691.255	5.36549	2.42371	4.11565e-17	2.03087e-15
UN000308	144.477	52.6615	282.201	5.35878	2.4219	2.08028e-12	5.14312e-11	AT2G28900.1 | Symbols: OEP16	Medtr2g034550.1|PACid:23018640	Aquca_027_00358.3|PACid:22045895	PGSC0003DMP400017088|PACid:24394440	MDP0000194107|PACid:22635025		Eucgr.J02053.1|PACid:23600097	Thecc1EG041842t1|PACid:27430301	Pp1s269_46V6.1|PACid:18036887	Si023559m|PACid:19698606
UN036173	866.3	316.766	1690.6	5.33707	2.41605	2.23902e-28	3.56331e-26
UN032392	5.07035	1.85442	9.89425	5.33549	2.41562	0.0501678	0.096338
UN033169	60.3199	22.0807	117.679	5.32947	2.41399	1.1397e-09	1.79595e-08
UN025009	336.878	123.367	657.144	5.32673	2.41325	3.30894e-22	3.01202e-20	AT3G23600.1 | Symbols: | alpha/beta-Hydrolases superfamily protein | chr3:8473833-8475655 FORWARD LENGTH=239	Medtr2g021340.1|PACid:23018263	Aquca_017_00401.1|PACid:22031775	PGSC0003DMP400006762|PACid:24400733	MDP0000175514|PACid:22620654	Potri.007G112700.1|PACid:27016882	Eucgr.H03608.1|PACid:23592909	Thecc1EG020491t1|PACid:27453856	Pp1s241_102V6.1|PACid:18048258	Si023115m|PACid:19702217
UN025737	198.588	72.8062	387.26	5.31904	2.41117	2.80181e-18	1.65431e-16
UN034059	1128.72	414.785	2199.63	5.30306	2.40683	3.06137e-29	5.61587e-27
UN029971	757.505	278.466	1476.06	5.3007	2.40618	4.08642e-28	6.25482e-26	AT5G27520.1 | Symbols: PNC2 | peroxisomal adenine nucleotide carrier 2 | chr5:9714664-9716244 REVERSE LENGTH=321	Medtr5g039730.1|PACid:23035001	Aquca_054_00114.1|PACid:22037117	PGSC0003DMP400049845|PACid:24420775	MDP0000127585|PACid:22669250	Potri.013G023200.1|PACid:26995268	Eucgr.H04484.1|PACid:23593795	Thecc1EG020555t1|PACid:27453694	Pp1s86_66V6.1|PACid:18072034	Si022616m|PACid:19701485	UN029969	g6411.t1|PACid:27569290	42358|PACid:27388757	150469|PACid:27342888	30206|PACid:27414629
UN052244	172.548	63.5177	336.094	5.29134	2.40363	1.57347e-17	8.23792e-16
UN036511	1166.32	429.498	2271.54	5.28884	2.40295	2.38353e-29	4.40605e-27
UN052128	311.948	115.001	607.369	5.28143	2.40093	1.54565e-18	9.30918e-17
UN025456	469.638	173.34	914.084	5.27335	2.39872	7.08054e-24	7.59609e-22
UN018145	143.118	52.8448	278.529	5.27069	2.39799	5.80376e-12	1.3372e-10
UN006405	13.9538	5.15324	27.1545	5.26941	2.39764	0.00263006	0.00801051	AT2G01180.1 | Symbols: ATPAP1	Medtr3g031780.1|PACid:23012935	Aquca_041_00098.1|PACid:22029121	PGSC0003DMP400053221|PACid:24387532	MDP0000248215|PACid:22634551	Potri.008G124900.2|PACid:27039490	Eucgr.J01522.1|PACid:23599504	Thecc1EG009409t1|PACid:27461584	Pp1s243_27V6.5|PACid:18061783	Si022706m|PACid:19701770	UN006405	Cre05.g230900.t1.3|PACid:27572690	66931|PACid:27391551		33830|PACid:27413133
UN029280	10.6578	3.93982	20.7349	5.26289	2.39586	0.00441172	0.0124434	ATMG00520.1 | Symbols: MATR | Intron maturase	Medtr1g006260.1|PACid:23042251		PGSC0003DMP400015720|PACid:24398932				Thecc1EG001510t2|PACid:27432952	Pp1s6_209V6.1|PACid:18039036
UN019882	212.061	78.4075	412.542	5.26151	2.39548	3.72641e-05	0.000201235
UN021500	245.325	90.7155	477.241	5.26085	2.3953	1.0868e-12	2.8113e-11	AT2G40170.1 | Symbols: ATEM6	Medtr4g016960.1|PACid:23048757	Aquca_004_00398.1|PACid:22030626	PGSC0003DMP400011756|PACid:24396299	MDP0000922090|PACid:22661237	Potri.010G187100.1|PACid:26981767	Eucgr.G03071.1|PACid:23588862	Thecc1EG021659t1|PACid:27424130	Pp1s12_68V6.1|PACid:18048526	Si025191m|PACid:19702286
UN051733	139.953	51.8543	272.102	5.24743	2.39161	2.84495e-15	1.09387e-13
UN034046	4.00682	1.48491	7.78968	5.24588	2.39119	0.0902321	0.156549
UN034880	655.282	242.902	1273.85	5.2443	2.39075	5.93958e-27	8.25052e-25	AT5G13640.1 | Symbols: ATPDAT		Aquca_019_00083.1|PACid:22055615	PGSC0003DMP400036374|PACid:24416350	MDP0000293828|PACid:22654378	Potri.003G063100.1|PACid:26999088	Eucgr.C00841.1|PACid:23570378	Thecc1EG029105t2|PACid:27441118	Pp1s336_57V6.1|PACid:18071400	Si029118m|PACid:19713052	UN034879	Cre06.g261700.t1.2|PACid:27569215	66402|PACid:27388465	30129|PACid:27343566	51641|PACid:27415887
UN019582	33.5255	12.4381	65.1565	5.23846	2.38914	1.90734e-06	1.47002e-05
UN012949	131.328	48.7742	255.16	5.23145	2.38721	3.53395e-13	9.9095e-12
UN024479	614.413	228.245	1193.67	5.22975	2.38674	6.34266e-26	8.19465e-24
UN037527	170.554	63.3586	331.348	5.22973	2.38674	1.89242e-13	5.53245e-12
UN030070	863.457	321.218	1676.82	5.22019	2.3841	1.6322e-27	2.37718e-25	AT3G02070.1 | Symbols: | Cysteine proteinases superfamily protein | chr3:361368-363132 FORWARD LENGTH=219	Medtr1g063900.1|PACid:23044182	Aquca_030_00375.1|PACid:22036172	PGSC0003DMP400037364|PACid:24398885	MDP0000119813|PACid:22663512	Potri.008G036700.3|PACid:27038573	Eucgr.J00903.3|PACid:23598787	Thecc1EG022194t2|PACid:27425469	Pp1s431_23V6.1|PACid:18042794	Si036442m|PACid:19680287	UN030067	Cre17.g724600.t1.2|PACid:27571573	62940|PACid:27386789	33323|PACid:27341916	43309|PACid:27419995
UN013166	92.9251	34.5999	180.413	5.21426	2.38246	1.73938e-12	4.345e-11	AT4G29070.2 | Symbols: | Phospholipase A2 family protein | chr4:14322109-14323035 FORWARD LENGTH=259	Medtr2g031050.1|PACid:23018701	Aquca_009_00391.1|PACid:22034931	PGSC0003DMP400039392|PACid:24421447	MDP0000815303|PACid:22621171	Potri.001G275300.2|PACid:27041250	Eucgr.B03735.2|PACid:23569128	Thecc1EG040907t2|PACid:27429012	Pp1s104_216V6.1|PACid:18044053	Si030717m|PACid:19712894
UN014405	309.364	115.279	600.492	5.20903	2.38102	2.47088e-21	2.03349e-19
UN038171	271.067	101.122	525.984	5.20148	2.37892	2.22011e-20	1.67772e-18									Pp1s30_353V6.1|PACid:18038709
UN042157	136.071	50.7885	263.995	5.19792	2.37794	2.02859e-15	7.99166e-14
UN039576	955.795	357.389	1853.4	5.18595	2.37461	2.13356e-28	3.41811e-26
UN023821	722.862	270.337	1401.65	5.18483	2.3743	5.9875e-26	7.7776e-24
UN036913	504.658	188.83	978.4	5.18138	2.37334	1.1882e-24	1.39286e-22
UN028603	49.4347	18.5341	95.7857	5.16807	2.36963	2.88909e-08	3.40834e-07
UN038727	650.896	244.157	1261	5.16472	2.36869	2.05369e-26	2.75711e-24	AT1G05500.1 | Symbols: SYTE	Medtr3g106660.1|PACid:23010854	Aquca_020_00036.2|PACid:22024868	PGSC0003DMP400013956|PACid:24377907	MDP0000884618|PACid:22632995	Potri.018G025000.1|PACid:27010413	Eucgr.E03521.1|PACid:23579853	Thecc1EG038173t1|PACid:27428545	Pp1s214_61V6.2|PACid:18067386	Si009699m|PACid:19696473	UN038731	Cre01.g019250.t1.2|PACid:27578923	52441|PACid:27393567	46037|PACid:27344769	18701|PACid:27418964
UN032907	569.844	213.77	1103.95	5.16421	2.36855	6.92553e-26	8.89986e-24
UN000473	10.106	3.79223	19.5767	5.16232	2.36802	0.00678055	0.0178822
UN016851	45.3762	17.0337	87.8901	5.15978	2.36731	0.000706145	0.00260706		Medtr1g006300.1|PACid:23045058
UN022587	35.8221	13.4552	69.3725	5.15581	2.3662	0.00237583	0.00733757
UN019635	83.0843	31.2496	160.836	5.14683	2.36368	1.01091e-11	2.2452e-10	AT1G15380.2 | Symbols: | Lactoylglutathione lyase / glyoxalase I family protein | chr1:5290955-5292287 FORWARD LENGTH=174	Medtr5g021610.1|PACid:23030712	Aquca_020_00146.1|PACid:22025571	PGSC0003DMP400006482|PACid:24426060	MDP0000215478|PACid:22651332	Potri.001G171600.1|PACid:27047820	Eucgr.J02400.1|PACid:23600511	Thecc1EG000243t1|PACid:27434948	Pp1s323_51V6.2|PACid:18054857	Si023259m|PACid:19698083	UN019635	Cre16.g678200.t2.1|PACid:27566377	9105|PACid:27392191
UN018662	11.3097	4.25419	21.8931	5.14624	2.36352	0.0058314	0.0157366
UN032949	526.056	198.034	1018.09	5.14098	2.36204	1.22098e-24	1.42433e-22
UN031339	126.635	47.7074	245.026	5.13602	2.36065	0.00028012	0.00116766
UN031611	1.63182	0.615117	3.15687	5.13214	2.35956	0.405085	0.523844
UN005476	89.1262	33.6072	172.405	5.12999	2.35896	2.56805e-05	0.000145824	AT4G39330.1 | Symbols: ATCAD9	Medtr5g031230.1|PACid:23033490	Aquca_026_00015.2|PACid:22056214	PGSC0003DMP400032136|PACid:24404875	MDP0000037251|PACid:22650951	Potri.016G078300.1|PACid:27012190	Eucgr.L01310.1|PACid:23606305	Thecc1EG015570t7|PACid:27451371	Pp1s163_63V6.1|PACid:18047044	Si030289m|PACid:19713510	UN005476	Cre03.g207800.t1.2|PACid:27577345	26878|PACid:27389658	161042|PACid:27340290	13349|PACid:27415818
UN018979	371.118	139.943	717.88	5.1298	2.3589	2.4046e-22	2.20553e-20
UN029514	5.71549	2.15752	11.0525	5.12276	2.35692	0.0553556	0.104432
UN021903	139.23	52.6969	269.031	5.10524	2.35198	2.60123e-08	3.1146e-07
UN020239	15.3107	5.79995	29.5768	5.0995	2.35035	0.00113209	0.00390825									Pp1s289_68V6.1|PACid:18040936
UN035636	336.532	127.565	649.983	5.09531	2.34917	8.94257e-22	7.70247e-20	AT1G21065.1 | Symbols: | unknown protein; INVOLVED IN: biological_process unknown; LOCATED IN: chloroplast; EXPRESSED IN: 22 plant structures; EXPRESSED DURING: 13 growth stages; CONTAINS InterPro DOMAIN/s: Uncharacterised protein family UPF0047 (InterPro:IPR001602); Has 3800 Blast hits to 3784 proteins in 1137 species: Archae - 215; Bacteria - 2154; Metazoa - 42; Fungi - 99; Plants - 99; Viruses…	Medtr4g084120.1|PACid:23050049	Aquca_007_00945.1|PACid:22047954	PGSC0003DMP400051199|PACid:24378922	MDP0000206334|PACid:22637570	Potri.002G001500.1|PACid:27021225	Eucgr.F01955.2|PACid:23582702	Thecc1EG034793t1|PACid:27457322	Pp1s397_39V6.1|PACid:18073610	Si018616m|PACid:19689132	UN035637	Cre10.g442750.t1.2|PACid:27579965	60820|PACid:27390811	23907|PACid:27348830	38024|PACid:27416375
UN011883	20.4372	7.748	39.4711	5.09436	2.3489	0.000131537	0.000607411
UN001258	732.375	278.117	1413.76	5.08333	2.34577	3.22427e-26	4.23401e-24	AT4G15570.1 | Symbols: MAA3 | P-loop containing nucleoside triphosphate hydrolases superfamily protein | chr4:8893043-8898858 FORWARD LENGTH=818	Medtr5g053930.1|PACid:23030351	Aquca_014_00405.1|PACid:22028668	PGSC0003DMP400016775|PACid:24381883	MDP0000300606|PACid:22652189	Potri.017G056700.1|PACid:26983524	Eucgr.E02742.1|PACid:23579200	Thecc1EG006428t3|PACid:27462166	Pp1s180_118V6.1|PACid:18059593	Si009365m|PACid:19696002	UN001258	Cre06.g263800.t1.3|PACid:27568853	48445|PACid:27388118	58296|PACid:27341805	42380|PACid:27419313
UN023158	283.86	107.871	547.843	5.07867	2.34445	1.80622e-05	0.000107386
UN022346	229.744	87.3891	443.277	5.07245	2.34268	1.61568e-05	9.70415e-05	AT3G22840.1 | Symbols: ELIP1		Aquca_017_00548.3|PACid:22031270	PGSC0003DMP400011430|PACid:24398857	MDP0000292980|PACid:22668627	Potri.008G157900.2|PACid:27036365	Eucgr.B01008.8|PACid:23566126	Thecc1EG020704t1|PACid:27452255	Pp1s77_163V6.1|PACid:18050183		UN022352	Cre01.g044600.t1.2|PACid:27578700	44371|PACid:27394578	18454|PACid:27341083	24099|PACid:27414538
UN054492	47.3575	18.0194	91.3647	5.07036	2.34209	3.13058e-08	3.66444e-07
UN015876	64.3306	24.556	123.992	5.04938	2.33611	1.56248e-09	2.37646e-08	AT3G06510.2 | Symbols: SFR2 | Glycosyl hydrolase superfamily protein | chr3:2016450-2019533 FORWARD LENGTH=656		Aquca_073_00022.4|PACid:22032662	PGSC0003DMP400027973|PACid:24419905	MDP0000187687|PACid:22672727	Potri.010G149500.3|PACid:26982667	Eucgr.H04080.2|PACid:23593365	Thecc1EG021427t3|PACid:27452941	Pp1s37_35V6.1|PACid:18040053	Si026098m|PACid:19706991
UN052119	561.141	214.62	1080.92	5.03645	2.33241	1.43787e-24	1.66122e-22
UN033866	1270.79	486.082	2447.84	5.03587	2.33224	5.53941e-09	7.61106e-08	AT4G38810.2 | Symbols: | Calcium-binding EF-hand family protein | chr4:18115607-18118860 REVERSE LENGTH=375	Medtr3g117680.1|PACid:23014129	Aquca_007_00066.3|PACid:22048149	PGSC0003DMP400002962|PACid:24418991	MDP0000163333|PACid:22647750	Potri.009G127800.1|PACid:26985762	Eucgr.I01368.1|PACid:23595930	Thecc1EG006708t1|PACid:27461862	Pp1s218_100V6.1|PACid:18058474	Si036171m|PACid:19682439
UN052239	12.4605	4.7691	23.9977	5.0319	2.3311	0.00307681	0.00916901
UN037896	114.249	43.7459	220.004	5.02913	2.33031	2.75311e-09	3.98554e-08
UN018660	873.635	334.528	1682.3	5.02887	2.33023	6.19384e-25	7.44221e-23
UN020488	118.569	45.4087	228.309	5.02787	2.32995	7.36853e-14	2.28187e-12	AT2G34460.1 | Symbols: | NAD(P)-binding Rossmann-fold superfamily protein | chr2:14529635-14530732 FORWARD LENGTH=280	Medtr4g115730.1|PACid:23048463	Aquca_022_00164.1|PACid:22054664	PGSC0003DMP400014570|PACid:24424388	MDP0000433544|PACid:22642820	Potri.011G079600.6|PACid:27002133	Eucgr.E02392.1|PACid:23578908	Thecc1EG029511t1|PACid:27438294	Pp1s189_34V6.1|PACid:18056778	Si036758m|PACid:19679225	UN020485	g13842.t1|PACid:27574084	36567|PACid:27386575	45949|PACid:27342417	25624|PACid:27417226
UN014310	214.404	82.1284	412.819	5.0265	2.32956	3.02164e-18	1.77105e-16
UN022617	551.007	211.072	1060.91	5.0263	2.3295	1.18734e-24	1.39286e-22	AT5G49820.1 | Symbols: RUS6 | Protein of unknown function	Medtr4g077650.1|PACid:23052926	Aquca_014_00025.1|PACid:22028188	PGSC0003DMP400037561|PACid:24413468	MDP0000195705|PACid:22669119	Potri.004G229500.2|PACid:26992732	Eucgr.G00067.2|PACid:23585842	Thecc1EG027141t2|PACid:27438960	Pp1s53_92V6.2|PACid:18046309	Si021796m|PACid:19702507	UN022616	Cre14.g616000.t1.3|PACid:27565871	37237|PACid:27391942	47101|PACid:27346297	28753|PACid:27417994
UN035146	386.766	148.282	744.491	5.02079	2.32791	3.52667e-22	3.17414e-20									Pp1s403_10V6.1|PACid:18039807		UN035142	Cre02.g113250.t1.3|PACid:27574395	16012|PACid:27388537	161939|PACid:27349076	4968|PACid:27413328
UN027294	88.5002	33.9671	170.3	5.01368	2.32587	0.000110261	0.000521487
UN033245	479.01	184.046	921.457	5.00667	2.32385	1.19007e-23	1.2481e-21
UN018700	479.4	184.395	921.908	4.99965	2.32183	7.94568e-10	1.28322e-08
UN022660	109.993	42.3489	211.459	4.99325	2.31998	2.12684e-12	5.24206e-11
UN041615	2.90223	1.1176	5.57918	4.99212	2.31965	0.201739	0.301241	AT2G01690.2 | Symbols: | ARM repeat superfamily protein | chr2:309144-313499 REVERSE LENGTH=744	Medtr8g105270.1|PACid:23036929	Aquca_091_00085.8|PACid:22057912	PGSC0003DMP400051339|PACid:24382670	MDP0000135423|PACid:22662583	Potri.008G134600.3|PACid:27037029	Eucgr.G02107.2|PACid:23587689	Thecc1EG011046t2|PACid:27462526	Pp1s122_49V6.1|PACid:18066179	Si034823m|PACid:19684987
UN030294	14.1813	5.46189	27.2604	4.99102	2.31934	0.00152256	0.00503492
UN025516	7.56297	2.92024	14.5271	4.97462	2.31459	0.0252425	0.0543552	AT2G38905.1 | Symbols: | Low temperature and salt responsive protein family | chr2:16244218-16244472 REVERSE LENGTH=54					Potri.008G044300.1|PACid:27039172			Pp1s76_119V6.1|PACid:18067311	Si024454m|PACid:19698593
UN024812	1044.94	403.552	2007.01	4.97337	2.31422	5.65617e-27	7.90252e-25
UN039984	333.163	128.82	639.679	4.9657	2.312	3.73829e-20	2.73887e-18
UN025230	188.397	72.8747	361.68	4.96304	2.31122	7.79091e-17	3.71475e-15
UN025001	185.169	71.6433	355.459	4.9615	2.31078	9.40852e-17	4.45071e-15	AT3G54820.1 | Symbols: PIP2D	Medtr7g101190.1|PACid:23022889	Aquca_075_00011.3|PACid:22039291	PGSC0003DMP400014215|PACid:24408520		Potri.004G176300.2|PACid:26992372	Eucgr.K03244.2|PACid:23604950	Thecc1EG006606t2|PACid:27461536
UN038669	148.171	57.3439	284.412	4.95976	2.31027	2.23672e-15	8.75419e-14
UN019167	138.375	53.5786	265.57	4.95664	2.30936	1.29364e-14	4.48591e-13	ATCG00020.1 | Symbols: PSBA | photosystem II reaction center protein A | chrC:383-1444 REVERSE LENGTH=353	Medtr4g051290.1|PACid:23048203	Aquca_006_00191.1|PACid:22036416	PGSC0003DMP400007506|PACid:24418255	MDP0000327226|PACid:22644512	Potri.013G143200.1|PACid:26995871	Eucgr.K02067.1|PACid:23603576	Thecc1EG046369t1|PACid:27459544		Si020824m|PACid:19697753
UN034490	111.403	43.1453	213.789	4.9551	2.30891	2.09116e-12	5.1594e-11
UN021013	8.61187	3.33597	16.5257	4.9538	2.30853	0.017544	0.0399242
UN035703	310.739	120.425	596.211	4.95091	2.30769	1.26254e-14	4.39077e-13
UN036644	268.015	103.942	514.125	4.94627	2.30634	0.000233809	0.000996039
UN033574	16.9033	6.55696	32.4228	4.94479	2.30591	0.00183552	0.00589461			Aquca_022_00061.1|PACid:22054847	PGSC0003DMP400022463|PACid:24428266	MDP0000668095|PACid:22672300				Pp1s3_7V6.1|PACid:18062481	Si031294m|PACid:19711553
UN036806	121.978	47.3807	233.875	4.93607	2.30336	1.31989e-06	1.05798e-05
UN037689	1718.75	667.891	3295.04	4.9335	2.30261	4.34891e-28	6.61447e-26	AT3G29320.1 | Symbols: | Glycosyl transferase	Medtr6g014480.1|PACid:23026826	Aquca_009_00755.3|PACid:22033876	PGSC0003DMP400054992|PACid:24425128	MDP0000123354|PACid:22652287	Potri.009G041800.1|PACid:26987842	Eucgr.B02278.2|PACid:23567402	Thecc1EG041683t1|PACid:27430080	Pp1s30_182V6.1|PACid:18038645	Si000306m|PACid:19676033	UN037694	g15249.t1|PACid:27565493	54535|PACid:27394423	180074|PACid:27344322	51525|PACid:27417316
UN022524	550.075	213.874	1054.38	4.92991	2.30156	1.74393e-24	2.00518e-22	AT3G24650.1 | Symbols: ABI3	Medtr2g011940.1|PACid:23014360	Aquca_063_00016.3|PACid:22042611	PGSC0003DMP400034979|PACid:24394962	MDP0000304769|PACid:22644689	Potri.019G130300.2|PACid:27025221	Eucgr.L01473.1|PACid:23606430	Thecc1EG019701t3|PACid:27453736	Pp1s143_82V6.1|PACid:18045786	Si028829m|PACid:19713738	UN022528	Cre03.g193800.t1.3|PACid:27577110	15475|PACid:27386986	51256|PACid:27340582	88630|PACid:27420350
UN038000	1692.83	658.839	3243.81	4.92352	2.29969	6.11718e-28	9.18762e-26	AT4G00490.1 | Symbols: BAM2	Medtr5g026210.1|PACid:23032028	Aquca_013_00313.3|PACid:22059766	PGSC0003DMP400000367|PACid:24423049	MDP0000397284|PACid:22666221	Potri.014G083800.1|PACid:27033667	Eucgr.E00138.1|PACid:23576797	Thecc1EG005334t1|PACid:27436735	Pp1s121_168V6.1|PACid:18055451	Si028957m|PACid:19711846	UN038008	Cre03.g207300.t1.3|PACid:27577271	40577|PACid:27390265	195233|PACid:27348905	34546|PACid:27413171
UN022021	858.298	334.413	1644.13	4.91646	2.29762	2.3127e-22	2.12936e-20
UN015780	240.645	93.7685	460.961	4.91595	2.29747	1.45149e-05	8.84262e-05	AT1G68660.1 | Symbols: | Ribosomal protein L12/ ATP-dependent Clp protease adaptor protein ClpS family protein | chr1:25778058-25779083 REVERSE LENGTH=159	Medtr5g054770.1|PACid:23033611		PGSC0003DMP400009907|PACid:24402714	MDP0000269988|PACid:22650456	Potri.008G145500.1|PACid:27038963		Thecc1EG020128t1|PACid:27454727	Pp1s93_152V6.1|PACid:18054260	Si003095m|PACid:19675664	UN015763	Cre16.g685200.t1.3|PACid:27567416	20380|PACid:27387720	16164|PACid:27346768	710|PACid:27415231
UN021212	177.466	69.1685	339.913	4.91428	2.29698	0.00282184	0.00851308
UN054921	2.36371	0.921579	4.5269	4.91211	2.29634	0.23295	0.338535
UN017774	170.37	66.4744	326.213	4.90735	2.29494	9.00206e-13	2.36943e-11									Pp1s221_60V6.1|PACid:18040362
UN029291	556.902	217.371	1066.2	4.90498	2.29425	1.51162e-23	1.53923e-21									Pp1s152_60V6.1|PACid:18071280
UN025027	60.9327	23.7944	116.64	4.90199	2.29337	0.00820937	0.0209805
UN026349	104.649	40.942	200.208	4.89005	2.28985	2.17045e-12	5.3277e-11	AT2G02860.2 | Symbols: SUT2	Medtr5g067470.1|PACid:23033545	Aquca_074_00025.1|PACid:22063879	PGSC0003DMP400044375|PACid:24389727	MDP0000850943|PACid:22644673	Potri.008G148100.2|PACid:27039848	Eucgr.B03418.1|PACid:23568730	Thecc1EG011763t6|PACid:27459875	Pp1s7_76V6.1|PACid:18051919	Si016693m|PACid:19689591
UN018699	51.841	20.2987	99.1544	4.88475	2.28829	3.50399e-08	4.06391e-07
UN006348	90.6407	35.496	173.358	4.88387	2.28802	3.67297e-07	3.36376e-06
UN014068	286.402	112.16	547.764	4.88376	2.28799	1.09863e-19	7.63951e-18	AT5G13520.1 | Symbols: | peptidase M1 family protein | chr5:4342117-4344571 REVERSE LENGTH=616	Medtr1g116230.1|PACid:23043181	Aquca_027_00143.1|PACid:22045929	PGSC0003DMP400050523|PACid:24384455	MDP0000218232|PACid:22671434	Potri.008G045900.1|PACid:27039094	Eucgr.J01127.1|PACid:23599063	Thecc1EG043042t1|PACid:27441992		Si034752m|PACid:19682486	UN014003	Cre02.g116850.t1.2|PACid:27574740		57921|PACid:27341415	15174|PACid:27415316
UN021657	587.229	230.035	1123.02	4.88197	2.28746	1.30695e-23	1.35376e-21
UN039559	401.657	157.352	768.113	4.88149	2.28732	1.87671e-11	3.98755e-10
UN041959	99.8424	39.1796	190.837	4.87083	2.28417	6.05058e-12	1.39007e-10	AT2G45730.1 | Symbols: | eukaryotic initiation factor 3 gamma subunit family protein | chr2:18836519-18839123 REVERSE LENGTH=446	Medtr1g024920.1|PACid:23045366	Aquca_007_00065.1|PACid:22048324	PGSC0003DMP400006751|PACid:24384521	MDP0000162574|PACid:22630622	Potri.002G023300.1|PACid:27022412	Eucgr.F01642.1|PACid:23582366	Thecc1EG046884t1|PACid:27458667	Pp1s223_125V6.1|PACid:18036628	Si010020m|PACid:19695667	UN041955	Cre10.g462200.t1.2|PACid:27579888	13968|PACid:27390221	4850|PACid:27344729	16771|PACid:27413657
UN033009	3378.49	1325.91	6457.37	4.87015	2.28397	3.94646e-29	7.13064e-27		Medtr5g050970.1|PACid:23031537		PGSC0003DMP400064417|PACid:24424923	MDP0000661381|PACid:22633646			Thecc1EG046338t1|PACid:27456339			UN033003	Cre10.g435300.t2.1|PACid:27580087	15496|PACid:27386564	149804|PACid:27345176	13136|PACid:27416999
UN015226	169.259	66.4592	323.459	4.86704	2.28304	2.9093e-16	1.30193e-14	AT1G56600.1 | Symbols: AtGolS2	Medtr1g084670.1|PACid:23044780	Aquca_003_00432.2|PACid:22049459	PGSC0003DMP400068239|PACid:24419137	MDP0000208137|PACid:22672258	Potri.013G005900.2|PACid:26993914	Eucgr.L00245.1|PACid:23605556	Thecc1EG026798t1|PACid:27422074	Pp1s21_381V6.1|PACid:18039511	Si036484m|PACid:19685085
UN026806	287.304	112.887	548.929	4.86265	2.28174	8.01099e-20	5.67883e-18	AT4G23430.2 | Symbols: | NAD(P)-binding Rossmann-fold superfamily protein | chr4:12229171-12231493 FORWARD LENGTH=322	AC233662_57.2|PACid:23040672	Aquca_027_00287.1|PACid:22045662	PGSC0003DMP400033283|PACid:24411111	MDP0000349941|PACid:22651697	Potri.015G146600.1|PACid:27017445	Eucgr.D01838.3|PACid:23575616	Thecc1EG021980t2|PACid:27424963	Pp1s392_35V6.1|PACid:18039760	Si002258m|PACid:19677042	UN026810	Cre10.g432000.t1.2|PACid:27580074	28729|PACid:27390956	175107|PACid:27345137	26305|PACid:27416169
UN020266	299.201	117.578	571.636	4.86176	2.28148	0.000387496	0.0015455
UN025347	203.291	80.0046	388.22	4.85246	2.27872	6.4278e-07	5.56837e-06
UN034010	273.715	107.79	522.602	4.84833	2.27749	1.13138e-15	4.63961e-14	AT2G39010.1 | Symbols: PIP2E	Medtr2g094270.1|PACid:23017089	Aquca_075_00011.1|PACid:22039289	PGSC0003DMP400046426|PACid:24413221	MDP0000479436|PACid:22642692	Potri.009G013900.1|PACid:26986010	Eucgr.B02500.1|PACid:23567661	Thecc1EG042053t1|PACid:27430205	Pp1s55_301V6.2|PACid:18063148	Si030703m|PACid:19711379	UN034016	Cre12.g484700.t1.2|PACid:27581872	52776|PACid:27389783	123707|PACid:27344383
UN024646	1969.71	775.771	3760.61	4.84758	2.27727	6.25054e-21	4.95732e-19
UN034221	603.623	237.833	1152.31	4.84502	2.2765	1.4216e-23	1.46035e-21
UN020448	668.601	263.527	1276.21	4.8428	2.27584	2.86361e-07	2.69125e-06	AT1G02520.1 | Symbols: PGP11 | P-glycoprotein 11 | chr1:524134-528745 FORWARD LENGTH=1278	Medtr4g124040.1|PACid:23047459	Aquca_003_00306.6|PACid:22050413	PGSC0003DMP400005531|PACid:24426293	MDP0000773384|PACid:22651303	Potri.001G354900.2|PACid:27040826	Eucgr.D00350.1|PACid:23574132	Thecc1EG029573t7|PACid:27440664	Pp1s391_45V6.1|PACid:18056701	Si000721m|PACid:19676734	UN020447	Cre16.g657800.t1.3|PACid:27566911	38161|PACid:27394366	125178|PACid:27346634	28795|PACid:27417606
UN029700	357.364	140.881	682.088	4.84161	2.27549	8.3385e-21	6.56992e-19
UN035358	170.107	67.1572	324.532	4.83242	2.27275	1.88557e-08	2.3237e-07	AT3G25110.1 | Symbols: AtFaTA	Medtr4g112970.1|PACid:23050119	Aquca_058_00214.1|PACid:22051338	PGSC0003DMP400034992|PACid:24397384	MDP0000912251|PACid:22635731	Potri.002G245600.1|PACid:27021207	Eucgr.H00777.2|PACid:23590155	Thecc1EG002853t1|PACid:27436095	Pp1s3_298V6.1|PACid:18062627	Si030266m|PACid:19712704	UN035358	Cre06.g256750.t1.2|PACid:27568477	4465|PACid:27389645	52801|PACid:27339718	29285|PACid:27417601
UN037928	1039.69	410.539	1983.42	4.83126	2.2724	1.10659e-08	1.43047e-07	AT1G60710.1 | Symbols: ATB2 | NAD(P)-linked oxidoreductase superfamily protein | chr1:22355073-22356627 REVERSE LENGTH=345	Medtr7g021680.1|PACid:23021149	Aquca_083_00036.1|PACid:22058322	PGSC0003DMP400004167|PACid:24418548	MDP0000228499|PACid:22672303	Potri.014G147700.2|PACid:27035360	Eucgr.H00481.1|PACid:23589843	Thecc1EG020140t1|PACid:27452695	Pp1s17_366V6.1|PACid:18058711	Si010364m|PACid:19696524	UN037939	Cre17.g717350.t1.2|PACid:27571043	3943|PACid:27388254	3167|PACid:27339432	3723|PACid:27418494
UN035342	349.4	138.126	666.311	4.82394	2.27021	4.9249e-14	1.58118e-12	AT5G26594.1 | Symbols: ARR24	Medtr7g099500.1|PACid:23023518	Aquca_017_00311.1|PACid:22031166	PGSC0003DMP400006390|PACid:24428610	MDP0000235765|PACid:22662389	Potri.002G253000.1|PACid:27021663	Eucgr.H00822.1|PACid:23590207	Thecc1EG003306t1|PACid:27437503	Pp1s355_66V6.1|PACid:18061246	Si037987m|PACid:19684497	UN035342	Cre06.g251250.t1.3|PACid:27569439	11065|PACid:27388957	9052|PACid:27340087	1394|PACid:27413593
UN021417	8.72182	3.44861	16.6316	4.82271	2.26984	0.0178137	0.0404346
UN003011	167.593	66.268	319.582	4.82257	2.2698	2.75675e-12	6.63801e-11		Medtr1g006300.1|PACid:23045058
UN037323	978.769	387.036	1866.37	4.82221	2.26969	0.0102211	0.0252938	AT1G15520.1 | Symbols: PDR12	Medtr7g098370.1|PACid:23024274	Aquca_001_00686.2|PACid:22042951	PGSC0003DMP400004040|PACid:24390835	MDP0000278580|PACid:22653442	Potri.006G115000.1|PACid:27004032	Eucgr.A01530.1|PACid:23563315	Thecc1EG028448t1|PACid:27439252	Pp1s12_29V6.1|PACid:18048419	Si000043m|PACid:19674867	UN037336	Cre01.g031500.t1.2|PACid:27578526	64152|PACid:27388959
UN022122	2.26344	0.895687	4.31507	4.81761	2.26832	0.229738	0.334717
UN038672	915.797	362.626	1745.55	4.81365	2.26713	1.01962e-25	1.2896e-23	AT3G22840.1 | Symbols: ELIP1	AC233674_5.1|PACid:23040393	Aquca_017_00548.3|PACid:22031270	PGSC0003DMP400011430|PACid:24398857	MDP0000542944|PACid:22650883	Potri.008G157900.5|PACid:27036361	Eucgr.B01008.8|PACid:23566126	Thecc1EG020704t1|PACid:27452255	Pp1s172_69V6.1|PACid:18072249	Si031233m|PACid:19713450	UN038674	Cre07.g355150.t1.3|PACid:27563888	40027|PACid:27390619
UN023865	347.254	137.855	661.354	4.79746	2.26227	1.67885e-20	1.27672e-18
UN038785	629.876	250.213	1199.37	4.7934	2.26105	1.08777e-17	5.88745e-16
UN033225	422.221	168.339	803.044	4.77038	2.25411	2.2477e-16	1.01914e-14	AT2G28900.1 | Symbols: OEP16	Medtr2g034550.1|PACid:23018640	Aquca_027_00358.1|PACid:22045893	PGSC0003DMP400017088|PACid:24394440	MDP0000194107|PACid:22635025	Potri.001G239900.1|PACid:27040140	Eucgr.J02053.1|PACid:23600097	Thecc1EG041842t1|PACid:27430301	Pp1s269_46V6.1|PACid:18036887	Si023559m|PACid:19698606
UN028887	194.54	77.5666	369.999	4.77009	2.25402	3.38319e-16	1.4979e-14
UN038594	674.879	269.652	1282.72	4.75695	2.25004	7.39756e-24	7.90092e-22		Medtr5g051090.1|PACid:23031922
UN022148	781.322	312.309	1484.84	4.75439	2.24926	4.40441e-15	1.64863e-13
UN019409	462.513	184.965	878.836	4.75137	2.24834	6.54214e-22	5.75876e-20
UN020077	244.636	98.0556	464.507	4.73718	2.24403	3.02007e-18	1.77105e-16
UN026604	20.2905	8.13433	38.5247	4.73607	2.24369	0.000280853	0.00116992
UN000205	151.317	60.6901	287.258	4.73319	2.24281	1.16285e-14	4.06169e-13	AT4G29070.2 | Symbols: | Phospholipase A2 family protein | chr4:14322109-14323035 FORWARD LENGTH=259	Medtr2g031050.1|PACid:23018701	Aquca_009_00391.1|PACid:22034931	PGSC0003DMP400039392|PACid:24421447	MDP0000815303|PACid:22621171	Potri.001G275300.2|PACid:27041250	Eucgr.B03735.2|PACid:23569128	Thecc1EG040907t2|PACid:27429012	Pp1s78_55V6.1|PACid:18063356	Si030717m|PACid:19712894
UN025402	123.244	49.4816	233.888	4.72677	2.24086	4.25999e-13	1.17804e-11
UN033154	221.434	88.9249	420.198	4.72531	2.24041	4.03935e-17	2.00144e-15
UN017099	349.757	140.491	663.656	4.72384	2.23996	1.78304e-13	5.25102e-12
UN011955	23.8635	9.59774	45.2621	4.71591	2.23754	0.000127048	0.000589856
UN020577	0.610646	0.245608	1.1582	4.71565	2.23746	0.747924	0.830216
UN022316	283.868	114.184	538.393	4.71514	2.2373	1.14581e-18	7.02422e-17	AT5G13520.1 | Symbols: | peptidase M1 family protein | chr5:4342117-4344571 REVERSE LENGTH=616	Medtr1g116230.1|PACid:23043181	Aquca_027_00143.1|PACid:22045929	PGSC0003DMP400050523|PACid:24384455	MDP0000218232|PACid:22671434	Potri.010G215700.1|PACid:26982077	Eucgr.J01127.1|PACid:23599063	Thecc1EG043042t1|PACid:27441992	Pp1s292_64V6.1|PACid:18037382	Si034752m|PACid:19682486	UN022318	g9140.t1|PACid:27570005	37553|PACid:27386112	36361|PACid:27342367	51596|PACid:27417285
UN038753	307.537	123.749	583.218	4.7129	2.23662	3.13878e-08	3.67226e-07	AT2G22610.2 | Symbols: | Di-glucose binding protein with Kinesin motor domain | chr2:9599550-9604626 FORWARD LENGTH=1062		Aquca_015_00213.2|PACid:22041931	PGSC0003DMP400028283|PACid:24410211					Pp1s403_54V6.1|PACid:18039787
UN049429	181.451	73.0178	344.102	4.71258	2.23652	2.1575e-15	8.4579e-14
UN030029	685.26	275.8	1299.45	4.71158	2.23621	4.40254e-19	2.86714e-17	AT4G18240.1 | Symbols: ATSS4	Medtr3g091570.1|PACid:23008419	Aquca_022_00123.1|PACid:22055071	PGSC0003DMP400014590|PACid:24428407	MDP0000232524|PACid:22679953	Potri.018G149500.2|PACid:27009464	Eucgr.C02159.1|PACid:23571643	Thecc1EG029533t4|PACid:27440729	Pp1s2_195V6.1|PACid:18052601	Si021148m|PACid:19700978	UN030025	Cre12.g512950.t1.2|PACid:27581110	25028|PACid:27387946	49761|PACid:27343441	89366|PACid:27415947
UN033600	664.896	267.697	1260.69	4.7094	2.23554	1.64827e-23	1.67129e-21	AT3G21215.1 | Symbols: | RNA-binding (RRM/RBD/RNP motifs) family protein | chr3:7442873-7445231 REVERSE LENGTH=339	Medtr4g005900.1|PACid:23052037	Aquca_068_00020.1|PACid:22057686	PGSC0003DMP400016148|PACid:24403653	MDP0000898896|PACid:22659768	Potri.008G009400.1|PACid:27039433	Eucgr.F04002.1|PACid:23585234	Thecc1EG027095t1|PACid:27440389	Pp1s260_38V6.1|PACid:18042500	Si014096m|PACid:19690649	UN033597	Cre03.g184600.t1.3|PACid:27577428	58252|PACid:27394668	53433|PACid:27348694	119524|PACid:27414432
UN042388	65.4096	26.3452	124.006	4.70698	2.2348	0.00156643	0.00515798
UN018348	59.7678	24.1078	113.258	4.69797	2.23204	1.30089e-08	1.65493e-07	AT5G10980.1 | Symbols: | Histone superfamily protein | chr5:3472591-3473349 REVERSE LENGTH=136	Medtr2g035230.1|PACid:23018922	Aquca_034_00189.1|PACid:22056751	PGSC0003DMP400048419|PACid:24418417	MDP0000300171|PACid:22651272	Potri.005G072300.5|PACid:27027292	Eucgr.I00535.2|PACid:23595065	Thecc1EG034859t1|PACid:27456869	Pp1s3_368V6.1|PACid:18062735	Si011282m|PACid:19695099	UN018337	Cre07.g346100.t1.3|PACid:27564635		151964|PACid:27347477
UN026426	498.738	201.209	945.031	4.69676	2.23167	8.65098e-22	7.47812e-20	AT4G25700.1 | Symbols: BETA-OHASE 1	Medtr1g100070.2|PACid:23044274	Aquca_013_00228.1|PACid:22058622	PGSC0003DMP400050348|PACid:24396113	MDP0000235597|PACid:22630098	Potri.001G100200.1|PACid:27046919	Eucgr.D01823.1|PACid:23575593	Thecc1EG016325t1|PACid:27447707	Pp1s19_96V6.2|PACid:18063622	Si010649m|PACid:19695857	UN026426	Cre04.g215050.t1.2|PACid:27580763	30875|PACid:27394073	38006|PACid:27344952	9013|PACid:27416363
UN039817	397.475	160.41	753.073	4.69469	2.23103	0.00104412	0.00364911	AT5G23240.1 | Symbols: | DNAJ heat shock N-terminal domain-containing protein | chr5:7826857-7828534 REVERSE LENGTH=465	Medtr1g038430.1|PACid:23045742	Aquca_035_00060.1|PACid:22061058	PGSC0003DMP400011905|PACid:24428239	MDP0000276013|PACid:22663477	Potri.007G072600.1|PACid:27014843	Eucgr.G02581.2|PACid:23588246	Thecc1EG007718t1|PACid:27459685	Pp1s54_91V6.1|PACid:18067693	Si021866m|PACid:19698035	UN039827	Cre13.g602900.t1.2|PACid:27574163	24726|PACid:27391556	70905|PACid:27346577	50634|PACid:27416141
UN039534	493.402	199.133	934.805	4.69437	2.23093	9.5718e-22	8.215e-20	AT5G43260.1 | Symbols: | chaperone protein dnaJ-related | chr5:17357693-17357986 REVERSE LENGTH=97	Medtr3g085300.1|PACid:23009825	Aquca_011_00160.1|PACid:22038125	PGSC0003DMP400024737|PACid:24390064	MDP0000329927|PACid:22637209	Potri.003G171800.1|PACid:26997103	Eucgr.B03495.1|PACid:23568829	Thecc1EG008820t1|PACid:27460268	Pp1s36_295V6.1|PACid:18053620	Si018786m|PACid:19690278	UN039535	Cre12.g557950.t1.2|PACid:27582113	6824|PACid:27390010	6725|PACid:27338703	42969|PACid:27419891
UN015777	105.395	42.5395	199.679	4.69396	2.23081	1.78244e-12	4.44796e-11
UN039264	1890.08	762.936	3580.79	4.69343	2.23064	2.76735e-27	4.00615e-25
UN039335	569.292	229.876	1078.42	4.6913	2.22999	1.73086e-17	8.98366e-16									Pp1s47_160V6.1|PACid:18045269
UN021515	782.829	316.293	1482.63	4.68752	2.22882	3.22885e-18	1.88789e-16	AT3G44380.1 | Symbols: | Late embryogenesis abundant (LEA) hydroxyproline-rich glycoprotein family | chr3:16036254-16036814 REVERSE LENGTH=186		Aquca_004_00200.1|PACid:22029763	PGSC0003DMP400045713|PACid:24408814	MDP0000808291|PACid:22652448	Potri.001G218400.1|PACid:27041630	Eucgr.J00502.1|PACid:23598287	Thecc1EG041382t1|PACid:27431062	Pp1s235_65V6.1|PACid:18041690
UN035934	919.497	371.618	1741.32	4.68578	2.22829	9.94536e-25	1.17732e-22	AT5G61840.1 | Symbols: GUT1 | Exostosin family protein | chr5:24839365-24841703 REVERSE LENGTH=415	Medtr4g057500.1|PACid:23047613	Aquca_025_00369.1|PACid:22063447	PGSC0003DMP400044343|PACid:24396007	MDP0000316785|PACid:22653516	Potri.012G109600.1|PACid:27048799	Eucgr.G01977.1|PACid:23587554	Thecc1EG008319t1|PACid:27460203	Pp1s7_455V6.1|PACid:18051784	Si022172m|PACid:19699720	UN035936	g15361.t1|PACid:27572948	53924|PACid:27392141	155303|PACid:27341502	4136|PACid:27419490
UN040831	13.3965	5.41567	25.3677	4.68413	2.22778	0.00300618	0.0089931
UN031590	351.278	142.108	665.033	4.67978	2.22644	6.17953e-20	4.43285e-18
UN043891	177.022	71.6762	335.041	4.67437	2.22477	3.55065e-15	1.34796e-13
UN037144	45.0055	18.2334	85.1637	4.67076	2.22366	0.0068962	0.0181256	AT4G30690.1 | Symbols: | Translation initiation factor 3 protein | chr4:14960742-14962328 FORWARD LENGTH=281	Medtr4g130530.1|PACid:23048167	Aquca_016_00280.1|PACid:22062732	PGSC0003DMP400019688|PACid:24417448	MDP0000160803|PACid:22675139	Potri.018G104000.2|PACid:27011419	Eucgr.C02505.2|PACid:23571976	Thecc1EG038405t1|PACid:27425680	Pp1s336_47V6.1|PACid:18071419	Si017859m|PACid:19689125	UN037149	Cre10.g424850.t1.2|PACid:27579949	63990|PACid:27388717	185413|PACid:27346754	94220|PACid:27415454
UN029075	19.4714	7.88974	36.8438	4.66983	2.22337	0.00145656	0.00484531
UN042859	51.903	21.0331	98.208	4.66922	2.22318	1.11161e-07	1.13915e-06
UN034402	270.265	109.531	511.365	4.66868	2.22301	9.54415e-15	3.37287e-13
UN035250	105.428	42.731	199.474	4.66813	2.22284	1.37567e-11	2.99833e-10
UN038707	668.798	271.315	1265.02	4.66257	2.22112	2.22369e-18	1.32929e-16
UN036329	329.579	133.779	623.28	4.65904	2.22003	6.98817e-06	4.62369e-05	AT2G01080.1 | Symbols: | Late embryogenesis abundant (LEA) hydroxyproline-rich glycoprotein family | chr2:78038-79176 FORWARD LENGTH=231	Medtr5g087760.1|PACid:23028257			MDP0000197242|PACid:22655530				Pp1s51_40V6.1|PACid:18051619
UN038075	21.9336	8.90495	41.4766	4.65771	2.21962	0.00929025	0.0233529
UN052035	216.98	88.0971	410.304	4.6574	2.21953	1.22982e-16	5.74979e-15
UN018188	363.589	147.814	687.251	4.64942	2.21705	5.1725e-20	3.76167e-18
UN043190	93.243	37.9266	176.217	4.64627	2.21607	0.000138096	0.000632955
UN022709	185.147	75.3915	349.78	4.63952	2.21398	5.03574e-16	2.18437e-14	AT3G24190.1 | Symbols: | Protein kinase superfamily protein | chr3:8743319-8747703 FORWARD LENGTH=793	Medtr4g026450.1|PACid:23051109	Aquca_034_00237.1|PACid:22056628	PGSC0003DMP400051657|PACid:24399117	MDP0000288897|PACid:22676397	Potri.001G050700.1|PACid:27045094	Eucgr.H02832.1|PACid:23592142	Thecc1EG020378t1|PACid:27451578	Pp1s73_61V6.1|PACid:18059033	Si016374m|PACid:19688151	UN022702		64367|PACid:27389488	51331|PACid:27340428	26573|PACid:27420617
UN029641	318.559	129.757	601.763	4.6376	2.21338	3.23084e-19	2.13885e-17
UN008334	666.196	271.365	1258.44	4.63745	2.21333	4.34731e-12	1.01823e-10
UN020557	1996.82	813.772	3771.39	4.63446	2.2124	1.27946e-26	1.74697e-24	AT2G35840.3 | Symbols: | Sucrose-6F-phosphate phosphohydrolase family protein | chr2:15053952-15055776 FORWARD LENGTH=422	Medtr1g040560.2|PACid:23044265	Aquca_009_00639.4|PACid:22035338	PGSC0003DMP400048879|PACid:24412880	MDP0000198686|PACid:22626082	Potri.006G199800.8|PACid:27004750	Eucgr.A02547.1|PACid:23564478	Thecc1EG023137t4|PACid:27424869	Pp1s162_86V6.3|PACid:18043529	Si029938m|PACid:19713123	UN020557	Cre07.g348200.t1.3|PACid:27564374	15248|PACid:27386629	54432|PACid:27344791	28910|PACid:27417773
UN052450	133.952	54.6204	252.949	4.63104	2.21134	8.84183e-12	1.98022e-10	AT1G07645.1 | Symbols: ATDSI-1VOC	Medtr4g063500.1|PACid:23051010	Aquca_027_00315.1|PACid:22045590	PGSC0003DMP400052760|PACid:24396751	MDP0000491810|PACid:22637214	Potri.001G237500.1|PACid:27045934	Eucgr.B02382.1|PACid:23567514	Thecc1EG041874t1|PACid:27430430		Si040268m|PACid:19682571
UN038914	795.201	324.653	1501.02	4.62347	2.20898	1.14064e-23	1.20222e-21									Pp1s10_147V6.1|PACid:18071051
UN039149	885.469	362.042	1670.61	4.6144	2.20614	3.39652e-24	3.77878e-22	AT3G03341.1 | Symbols: | unknown protein; Has 30201 Blast hits to 17322 proteins in 780 species: Archae - 12; Bacteria - 1396; Metazoa - 17338; Fungi - 3422; Plants - 5037; Viruses - 0; Other Eukaryotes - 2996 (source: NCBI BLink). | chr3:790338-790556 REVERSE LENGTH=72		Aquca_013_00617.1|PACid:22059984	PGSC0003DMP400053385|PACid:24424575	MDP0000140815|PACid:22625022	Potri.017G128600.1|PACid:26984096	Eucgr.F02822.1|PACid:23583725	Thecc1EG019233t1|PACid:27451718	Pp1s284_27V6.1|PACid:18058110		UN039155	Cre03.g191050.t1.2|PACid:27577439	21937|PACid:27393292	193649|PACid:27341820	41856|PACid:27418659
UN024796	165.906	67.885	312.936	4.6098	2.20471	4.53047e-15	1.69055e-13
UN031019	371.883	152.263	701.313	4.60594	2.2035	2.94229e-07	2.7555e-06
UN029741	1457.44	596.87	2748.29	4.60451	2.20305	5.89901e-26	7.7043e-24	AT1G05030.1 | Symbols: | Major facilitator superfamily protein | chr1:1438324-1441385 REVERSE LENGTH=524	Medtr3g080240.1|PACid:23011583	Aquca_032_00064.1|PACid:22057214	PGSC0003DMP400045835|PACid:24424586	MDP0000313997|PACid:22647416	Potri.014G060800.1|PACid:27032698	Eucgr.K00761.1|PACid:23602219	Thecc1EG002160t1|PACid:27434426	Pp1s199_7V6.1|PACid:18051247	Si029421m|PACid:19709072	UN029732			58637|PACid:27348117
UN021808	601.627	246.421	1134.44	4.60365	2.20278	8.78636e-08	9.20022e-07
UN023819	1479	605.862	2788.7	4.60286	2.20253	7.84147e-26	1.00233e-23
UN036513	443.117	181.537	835.487	4.6023	2.20235	6.33657e-09	8.62742e-08	AT1G47290.1 | Symbols: AT3BETAHSD/D1	Medtr3g105440.1|PACid:23008228	Aquca_017_00230.6|PACid:22031947	PGSC0003DMP400012944|PACid:24424642	MDP0000246974|PACid:22620867		Eucgr.C00745.1|PACid:23570255	Thecc1EG037413t2|PACid:27426508	Pp1s236_48V6.1|PACid:18068917	Si034974m|PACid:19683766	UN036519	Cre14.g613950.t2.1|PACid:27565814
UN029961	203.53	83.436	383.672	4.5984	2.20113	2.92663e-16	1.30725e-14
UN002845	146.648	60.135	276.417	4.59662	2.20057	2.70652e-13	7.72451e-12	AT1G16010.3 | Symbols: MGT2 | magnesium transporter 2 | chr1:5495462-5497082 REVERSE LENGTH=442	AC233655_24.1|PACid:23046310	Aquca_006_00082.1|PACid:22036799	PGSC0003DMP400026475|PACid:24401207	MDP0000297780|PACid:22630623	Potri.003G183600.7|PACid:26999742	Eucgr.G00531.1|PACid:23586189	Thecc1EG027476t3|PACid:27439678	Pp1s423_14V6.1|PACid:18073297	Si036110m|PACid:19685488	UN002845	Cre06.g291950.t1.2|PACid:27569311	43500|PACid:27386237	48865|PACid:27342227	40656|PACid:27417212
UN037207	1.67509	0.687235	3.15687	4.59357	2.19962	0.452338	0.570254			Aquca_034_00041.1|PACid:22056995	PGSC0003DMP400040615|PACid:24387353		Potri.013G087300.1|PACid:26995719	Eucgr.C02023.1|PACid:23571517	Thecc1EG025347t2|PACid:27424383	Pp1s533_4V6.1|PACid:18056859	Si036564m|PACid:19683367
UN026585	48.9369	20.0868	92.212	4.59068	2.19871	2.75237e-07	2.59789e-06
UN020905	465.247	190.999	876.619	4.58965	2.19838	3.81959e-21	3.08015e-19
UN021483	16.99	6.98396	31.9992	4.58181	2.19592	0.00123189	0.00419643
UN037380	2.79611	1.15256	5.26144	4.56501	2.19062	0.383697	0.501857	AT5G59610.1 | Symbols: | Chaperone DnaJ-domain superfamily protein | chr5:24013165-24014954 FORWARD LENGTH=268	Medtr2g097690.2|PACid:23017007	Aquca_009_00919.2|PACid:22035219	PGSC0003DMP400011513|PACid:24400210	MDP0000366843|PACid:22666624	Potri.001G072700.2|PACid:27042178	Eucgr.H02689.1|PACid:23592011	Thecc1EG041788t2|PACid:27430377	Pp1s82_38V6.1|PACid:18057812	Si037032m|PACid:19680084	UN037395	g16646.t1|PACid:27566865	52173|PACid:27389244	209208|PACid:27344997	51006|PACid:27417061
UN034412	12.7653	5.27714	23.9977	4.54748	2.18507	0.00441125	0.0124434	ATMG00520.1 | Symbols: MATR | Intron maturase			PGSC0003DMP400015720|PACid:24398932				Thecc1EG001510t2|PACid:27432952	Pp1s243_69V6.1|PACid:18061760
UN021163	178.091	73.736	334.625	4.53814	2.1821	4.26203e-15	1.60033e-13
UN024335	1327.81	549.789	2494.84	4.53782	2.182	1.71024e-25	2.09688e-23
UN038844	1650.82	683.58	3101.69	4.53742	2.18187	5.67842e-22	5.01685e-20
UN026496	220.602	91.4024	414.4	4.5338	2.18072	2.30122e-16	1.03948e-14				PGSC0003DMP400028921|PACid:24394524					Pp1s54_32V6.1|PACid:18067741
UN038886	1125.94	467.128	2114.17	4.52588	2.1782	8.9639e-25	1.06639e-22
UN036021	93.0669	38.6171	174.742	4.52498	2.17791	2.41971e-05	0.000138845
UN038104	1621.22	673.771	3042.4	4.51548	2.17488	1.084e-25	1.36385e-23
UN019370	2.24337	0.932843	4.20915	4.51218	2.17382	0.4054	0.524054
UN019053	33.8461	14.0931	63.4756	4.50401	2.17121	3.01133e-05	0.000167745	AT2G42820.1 | Symbols: HVA22F | HVA22-like protein F | chr2:17817460-17818301 REVERSE LENGTH=158	Medtr5g039530.1|PACid:23028851	Aquca_102_00002.1|PACid:22039029	PGSC0003DMP400001207|PACid:24403214	MDP0000937509|PACid:22672979	Potri.012G069300.1|PACid:27049383	Eucgr.B03426.1|PACid:23568739	Thecc1EG001835t1|PACid:27436568	Pp1s60_68V6.1|PACid:18049136	Si018213m|PACid:19689600
UN021980	301.806	125.686	565.985	4.50315	2.17093	4.32972e-18	2.46558e-16
UN035917	1.17893	0.491216	2.21049	4.50004	2.16994	0.479108	0.595102	AT3G52880.1 | Symbols: ATMDAR1		Aquca_004_00049.1|PACid:22030474	PGSC0003DMP400004853|PACid:24400319	MDP0000261821|PACid:22664612	Potri.006G114800.3|PACid:27004830	Eucgr.H00132.1|PACid:23589467	Thecc1EG031321t1|PACid:27445493	Pp1s90_28V6.1|PACid:18045534	Si029881m|PACid:19711214	UN035919	g3160.t1|PACid:27576999	25887|PACid:27388336	45924|PACid:27342091	19757|PACid:27416930
UN034069	6.34307	2.64318	11.8929	4.49947	2.16976	0.0743479	0.133412
UN013912	77.4197	32.2655	145.151	4.49864	2.16949	1.55213e-09	2.36671e-08	AT3G22840.1 | Symbols: ELIP1								Pp1s15_459V6.1|PACid:18050611		UN013893	Cre16.g664800.t1.2|PACid:27566676	31962|PACid:27388897	51207|PACid:27340490	26597|PACid:27420432
UN000645	284.454	118.801	532.933	4.48592	2.1654	2.64802e-17	1.3425e-15
UN024885	688.067	287.437	1289.01	4.48451	2.16495	7.90925e-23	7.54235e-21
UN010642	186.722	78.0124	349.787	4.48374	2.1647	7.17081e-15	2.57581e-13	AT1G07645.1 | Symbols: ATDSI-1VOC		Aquca_027_00315.1|PACid:22045590	PGSC0003DMP400052760|PACid:24396751	MDP0000491810|PACid:22637214	Potri.001G237500.1|PACid:27045934	Eucgr.B02382.1|PACid:23567514	Thecc1EG041874t1|PACid:27430430	Pp1s79_94V6.2|PACid:18043817
UN034714	205.948	86.071	385.763	4.48192	2.16412	1.51756e-12	3.8267e-11	AT2G25620.1 | Symbols: AtDBP1	Medtr3g107880.2|PACid:23011612	Aquca_001_00672.2|PACid:22042924	PGSC0003DMP400045259|PACid:24398081	MDP0000222170|PACid:22661331	Potri.006G248400.1|PACid:27008593	Eucgr.C02836.1|PACid:23572288	Thecc1EG038342t3|PACid:27430173	Pp1s57_139V6.1|PACid:18063845	Si006754m|PACid:19704864	UN034712		40212|PACid:27390361
UN017953	5.51024	2.30512	10.3179	4.47608	2.16224	0.301627	0.415786
UN022120	14.7854	6.18628	27.6841	4.47508	2.16191	0.00352967	0.0102964	AT5G02610.1 | Symbols: | Ribosomal L29 family protein | chr5:587611-588547 FORWARD LENGTH=123	Medtr4g062410.1|PACid:23048173	Aquca_002_00096.2|PACid:22053030	PGSC0003DMP400052902|PACid:24397593	MDP0000134764|PACid:22672785	Potri.006G214200.2|PACid:27008476	Eucgr.J01163.2|PACid:23599109	Thecc1EG042984t1|PACid:27441573	Pp1s133_93V6.1|PACid:18061629	Si018710m|PACid:19689724	UN022123	Cre12.g486100.t1.2|PACid:27581384	37603|PACid:27387782	150904|PACid:27342621	30030|PACid:27414668
UN020536	1311.35	549.121	2454.7	4.47024	2.16035	1.24923e-24	1.45026e-22
UN024772	41.2816	17.2951	77.2613	4.46723	2.15938	1.5966e-06	1.25796e-05
UN019699	875.365	366.819	1638.19	4.46593	2.15896	1.70902e-22	1.60427e-20
UN018841	123.461	51.7361	231.049	4.46592	2.15896	2.34315e-12	5.7146e-11	AT3G44830.1 | Symbols: | Lecithin:cholesterol acyltransferase family protein | chr3:16368890-16372356 FORWARD LENGTH=665		Aquca_019_00083.1|PACid:22055615	PGSC0003DMP400000917|PACid:24408442	MDP0000293828|PACid:22654378	Potri.004G190100.1|PACid:26992932	Eucgr.J00412.1|PACid:23598174	Thecc1EG041539t1|PACid:27429471	Pp1s336_57V6.1|PACid:18071400	Si029118m|PACid:19713052	UN018840	Cre02.g075050.t1.2|PACid:27575388	57888|PACid:27393843
UN000001	642.233	269.229	1201.74	4.46363	2.15822	1.84566e-22	1.7258e-20
UN021651	9.50757	3.98605	17.7898	4.46302	2.15802	0.0193256	0.0433286
UN037800	600.784	252.212	1123.64	4.45516	2.15548	1.69866e-21	1.42232e-19
UN020011	85.2253	35.7974	159.367	4.45193	2.15443	6.67847e-10	1.09433e-08	AT5G39040.1 | Symbols: ALS1	Medtr3g080220.1|PACid:23009207	Aquca_006_00424.1|PACid:22036492	PGSC0003DMP400042448|PACid:24405404	MDP0000320690|PACid:22633348	Potri.015G059700.1|PACid:27019696	Eucgr.I02042.1|PACid:23596759	Thecc1EG014301t4|PACid:27447196	Pp1s1_60V6.1|PACid:18069853	Si034614m|PACid:19681244	UN020010	Cre12.g485800.t1.2|PACid:27581393	24964|PACid:27386129	55999|PACid:27346915	26133|PACid:27416090
UN051586	44.8771	18.8712	83.8859	4.44519	2.15224	0.00054392	0.00208136
UN040602	616.239	259.461	1151.41	4.43768	2.14981	1.45145e-07	1.4485e-06									Pp1s35_280V6.1|PACid:18055348		UN040602		62855|PACid:27391096
UN032399	129.024	54.3351	241.056	4.43647	2.14941	6.17133e-08	6.74412e-07
UN029070	11.3828	4.79499	21.2644	4.43472	2.14884	0.0109419	0.0267938
UN023586	3.5503	1.49618	6.63147	4.43228	2.14805	0.175951	0.269592
UN022307	1.74721	0.736824	3.26278	4.42817	2.14671	0.327517	0.444088
UN039461	1151.84	486.117	2150.42	4.42367	2.14524	3.17514e-24	3.54892e-22
UN035153	158.82	67.0979	296.404	4.41749	2.14323	1.01413e-13	3.08488e-12	AT4G18050.1 | Symbols: PGP9 | P-glycoprotein 9 | chr4:10022205-10027280 FORWARD LENGTH=1236	Medtr2g018530.1|PACid:23014780	Aquca_057_00033.1|PACid:22057587	PGSC0003DMP400030606|PACid:24390713	MDP0000302716|PACid:22656379	Potri.001G354900.2|PACid:27040826	Eucgr.D00350.1|PACid:23574132	Thecc1EG016555t2|PACid:27447801	Pp1s188_78V6.1|PACid:18072314	Si000721m|PACid:19676734	UN035151	Cre09.g394550.t1.2|PACid:27570282	20575|PACid:27386378	44911|PACid:27342057	18322|PACid:27417214
UN039486	507.325	214.551	946.486	4.41148	2.14126	5.91096e-21	4.71914e-19
UN012644	72.8807	30.8638	135.906	4.4034	2.13862	0.0245669	0.0531958
UN030251	40.7636	17.2745	75.9972	4.39939	2.1373	3.14421e-06	2.29801e-05	AT1G30010.1 | Symbols: | Intron maturase	Medtr1g006260.1|PACid:23042251		PGSC0003DMP400003339|PACid:24391966	MDP0000216084|PACid:22668176			Thecc1EG024930t1|PACid:27421805	Pp1s6_209V6.1|PACid:18039036
UN033921	1.18568	0.502481	2.21049	4.39916	2.13723	0.557329	0.667222	AT5G59610.2 | Symbols: | Chaperone DnaJ-domain superfamily protein | chr5:24013165-24014889 FORWARD LENGTH=256	Medtr2g097690.1|PACid:23017006	Aquca_009_00919.1|PACid:22035218	PGSC0003DMP400011513|PACid:24400210	MDP0000366843|PACid:22666624	Potri.001G072700.1|PACid:27042177	Eucgr.H02689.1|PACid:23592011	Thecc1EG041788t1|PACid:27430376	Pp1s82_38V6.1|PACid:18057812	Si037032m|PACid:19680084	UN033921	Cre07.g316050.t1.2|PACid:27564791	21987|PACid:27393549	191965|PACid:27343816	12940|PACid:27416207
UN019690	151.095	64.0388	281.679	4.39856	2.13703	2.49637e-13	7.17587e-12
UN038382	1076.64	456.413	2006.97	4.39727	2.13661	6.66256e-24	7.21207e-22	AT1G79550.2 | Symbols: PGK | phosphoglycerate kinase | chr1:29924347-29926295 REVERSE LENGTH=401	Medtr2g066130.1|PACid:23019208	Aquca_030_00335.7|PACid:22035708	PGSC0003DMP400038231|PACid:24415914	MDP0000456708|PACid:22670078	Potri.008G084400.1|PACid:27036639	Eucgr.F01476.1|PACid:23582167	Thecc1EG033353t3|PACid:27445307	Pp1s145_142V6.1|PACid:18049894	Si006583m|PACid:19703803	UN038387	Cre13.g566850.t1.2|PACid:27573366	52945|PACid:27389698	61836|PACid:27344979	30678|PACid:27413532
UN054817	3.50117	1.48491	6.52556	4.39457	2.13572	0.148835	0.235261
UN039557	533.797	226.453	994.813	4.39303	2.13522	9.46666e-21	7.36224e-19
UN035524	638.046	270.859	1188.83	4.3891	2.13393	1.1952e-21	1.02213e-19									Pp1s47_160V6.1|PACid:18045269
UN021767	215.76	91.5972	402.005	4.38884	2.13384	1.61998e-09	2.45769e-08
UN036390	98.9405	42.0267	184.311	4.38558	2.13277	2.18991e-10	3.85541e-09	AT4G17650.1 | Symbols: | Polyketide cyclase / dehydrase and lipid transport protein | chr4:9827749-9829443 FORWARD LENGTH=256	Medtr3g101750.1|PACid:23011027	Aquca_009_00558.3|PACid:22033735	PGSC0003DMP400014023|PACid:24384111	MDP0000222367|PACid:22661654	Potri.002G126000.1|PACid:27021992	Eucgr.F00224.1|PACid:23580899	Thecc1EG033833t1|PACid:27459024	Pp1s373_39V6.1|PACid:18059430	Si002648m|PACid:19676837	UN036394	Cre06.g298650.t1.2|PACid:27569567	25465|PACid:27393851	154710|PACid:27346778	32748|PACid:27414421
UN039571	625.341	266.106	1164.19	4.37493	2.12926	2.64986e-21	2.17334e-19
UN029040	52.9271	22.5326	98.5189	4.37228	2.12839	1.84494e-07	1.79934e-06
UN022590	169.197	72.109	314.829	4.36602	2.12632	3.32789e-14	1.08511e-12	AT1G14270.4 | Symbols: | CAAX amino terminal protease family protein | chr1:4875099-4876443 REVERSE LENGTH=227		Aquca_005_00567.1|PACid:22024413	PGSC0003DMP400011209|PACid:24421059	MDP0000249858|PACid:22652972	Potri.001G228000.1|PACid:27046235		Thecc1EG005940t2|PACid:27432054	Pp1s80_26V6.1|PACid:18053137	Si000886m|PACid:19676910	UN022586	Cre01.g049400.t1.2|PACid:27578993	48085|PACid:27391709	67210|PACid:27346665	87022|PACid:27415609
UN020727	139.615	59.5156	259.765	4.36466	2.12587	5.56457e-05	0.00028665
UN033032	745.998	318.171	1387.74	4.3616	2.12486	1.47112e-22	1.39183e-20	AT1G27320.1 | Symbols: AHK3	Medtr5g097410.1|PACid:23034641	Aquca_005_00255.2|PACid:22024440	PGSC0003DMP400013825|PACid:24380989	MDP0000267951|PACid:22645760	Potri.014G164700.2|PACid:27032657	Eucgr.H04632.1|PACid:23593951	Thecc1EG032339t4|PACid:27445084	Pp1s115_106V6.1|PACid:18060214	Si034118m|PACid:19681117	UN033026	Cre13.g565850.t1.3|PACid:27574136	21258|PACid:27389584	193272|PACid:27346276	24382|PACid:27415745
UN035508	1.75396	0.748089	3.26278	4.36149	2.12482	0.388689	0.506961
UN015794	59.5822	25.4134	110.835	4.36131	2.12476	9.82134e-08	1.01644e-06
UN026472	136.093	58.0519	253.154	4.36083	2.1246	1.33045e-12	3.39407e-11
UN039414	25.7493	10.9892	47.8894	4.35787	2.12362	0.00220683	0.00690076	ATMG00665.1 | Symbols: NAD5B	Medtr1g006890.1|PACid:23044559	Aquca_023_00075.1|PACid:22023223	PGSC0003DMP400050537|PACid:24400855	MDP0000136998|PACid:22675717	Potri.015G051300.1|PACid:27017474	Eucgr.B00850.1|PACid:23565958		Pp1s22_10V6.1|PACid:18042746	Si020754m|PACid:19693641
UN022315	1528.06	652.499	2841.41	4.35465	2.12256	4.05941e-24	4.45441e-22	AT5G01300.1 | Symbols: | PEBP (phosphatidylethanolamine-binding protein) family protein | chr5:121643-122448 REVERSE LENGTH=162			PGSC0003DMP400010889|PACid:24414897			Eucgr.G03206.4|PACid:23589039	Thecc1EG044754t6|PACid:27442287	Pp1s111_85V6.1|PACid:18041413
UN023530	8.43859	3.60747	15.6853	4.34799	2.12035	0.0322655	0.0668251
UN020841	1507.1	644.572	2800.89	4.34535	2.11947	4.41626e-24	4.82396e-22									Pp1s287_31V6.1|PACid:18046433
UN019662	2.32225	0.993697	4.31507	4.34244	2.11851	0.277491	0.389353	AT2G47400.1 | Symbols: CP12-1	Medtr7g109520.1|PACid:23021449	Aquca_003_00555.1|PACid:22049572	PGSC0003DMP400012908|PACid:24395297	MDP0000325582|PACid:22627723	Potri.002G196100.1|PACid:27024218	Eucgr.H01016.1|PACid:23590433	Thecc1EG004809t1|PACid:27437031	Pp1s159_143V6.1|PACid:18049743	Si038011m|PACid:19682359	UN019662	Cre08.g380250.t1.2|PACid:27563505	67800|PACid:27394307
UN034364	640.941	274.337	1190.85	4.34081	2.11796	1.98505e-13	5.78215e-12	AT5G12320.1 | Symbols: | ankyrin repeat family protein | chr5:3982762-3983899 FORWARD LENGTH=144	Medtr8g095800.1|PACid:23038126	Aquca_009_00385.1|PACid:22034857	PGSC0003DMP400054648|PACid:24385135	MDP0000301034|PACid:22668976	Potri.009G070700.1|PACid:26986591	Eucgr.B03730.1|PACid:23569121	Thecc1EG040939t1|PACid:27427242	Pp1s22_344V6.1|PACid:18042674	Si031383m|PACid:19712696	UN034366	Cre02.g142150.t1.2|PACid:27575138	61871|PACid:27387582	184823|PACid:27347774	8406|PACid:27416539
UN029858	114.664	49.0795	213.041	4.34073	2.11794	8.29769e-12	1.86881e-10
UN028975	302.675	129.593	562.298	4.33896	2.11735	1.31783e-17	7.02192e-16	AT2G07170.1 | Symbols: | ARM repeat superfamily protein | chr2:2975565-2978692 FORWARD LENGTH=820		Aquca_018_00198.2|PACid:22041143	PGSC0003DMP400025417|PACid:24411710	MDP0000852747|PACid:22641800	Potri.006G079500.1|PACid:27004880	Eucgr.F00965.1|PACid:23581626	Thecc1EG038768t1|PACid:27428873	Pp1s184_59V6.2|PACid:18065222	Si028926m|PACid:19712051
UN031674	234.179	100.402	434.845	4.33104	2.11471	1.83214e-12	4.56724e-11	AT3G16560.1 | Symbols: | Protein phosphatase 2C family protein | chr3:5636051-5637702 REVERSE LENGTH=493	Medtr4g119830.1|PACid:23048745	Aquca_017_00210.2|PACid:22031431	PGSC0003DMP400020042|PACid:24418406	MDP0000245660|PACid:22663522	Potri.003G159600.1|PACid:26998813	Eucgr.B01309.1|PACid:23566446	Thecc1EG021200t1|PACid:27452205	Pp1s66_193V6.2|PACid:18038310	Si009852m|PACid:19696409	UN031670	Cre08.g382650.t1.3|PACid:27563500	65593|PACid:27387170
UN038859	269.714	115.765	500.637	4.32458	2.11256	1.39964e-10	2.55777e-09	AT1G08380.1 | Symbols: PSAO | photosystem I subunit O | chr1:2641004-2641739 REVERSE LENGTH=140		Aquca_072_00062.1|PACid:22041455	PGSC0003DMP400010435|PACid:24397536			Eucgr.B03824.1|PACid:23569241	Thecc1EG041342t1|PACid:27430662	Pp1s248_61V6.2|PACid:18055029	Si011260m|PACid:19695405
UN040892	66.9286	28.7448	124.204	4.32093	2.11134	2.11272e-08	2.56807e-07
UN021046	733.654	315.715	1360.56	4.30946	2.10751	1.13521e-17	6.13036e-16	AT1G33290.1 | Symbols: | P-loop containing nucleoside triphosphate hydrolases superfamily protein | chr1:12074125-12075989 FORWARD LENGTH=379	Medtr7g034720.1|PACid:23022245	Aquca_014_00036.1|PACid:22028354	PGSC0003DMP400005137|PACid:24385328	MDP0000262555|PACid:22651062	Potri.010G228600.6|PACid:26981868	Eucgr.F04102.1|PACid:23585355	Thecc1EG031707t2|PACid:27445444	Pp1s36_358V6.1|PACid:18053603	Si022475m|PACid:19697917	UN021044			57256|PACid:27346752	26189|PACid:27416377
UN035341	144.967	62.3937	268.826	4.30854	2.1072	6.32977e-13	1.69956e-11
UN038475	22.8738	9.84554	42.4161	4.30816	2.10707	0.00207826	0.00655589		Medtr1g006010.1|PACid:23044726
UN039544	166.781	71.8019	309.25	4.30699	2.10668	8.10902e-14	2.48556e-12	AT1G01620.1 | Symbols: PIP1C	Medtr5g010150.1|PACid:23028281	Aquca_013_00286.1|PACid:22060024	PGSC0003DMP400000112|PACid:24418603	MDP0000479436|PACid:22642692	Potri.003G128600.1|PACid:26999721	Eucgr.D01836.1|PACid:23575608	Thecc1EG016272t2|PACid:27447512	Pp1s8_151V6.1|PACid:18074153	Si007002m|PACid:19705418	UN039547	Cre16.g672750.t1.2|PACid:27566594	17393|PACid:27391666		28758|PACid:27417482
UN004261	445.843	191.989	826.625	4.30559	2.10621	2.18318e-14	7.38928e-13
UN022451	303.563	130.728	562.814	4.30523	2.10609	1.60469e-16	7.44445e-15	AT1G30360.1 | Symbols: ERD4 | Early-responsive to dehydration stress protein (ERD4) | chr1:10715892-10718799 FORWARD LENGTH=724	Medtr2g018780.1|PACid:23017720	Aquca_057_00019.1|PACid:22057427	PGSC0003DMP400002417|PACid:24426756	MDP0000279220|PACid:22670824	Potri.001G358300.5|PACid:27041851	Eucgr.D00261.3|PACid:23574024	Thecc1EG029404t1|PACid:27440053	Pp1s87_23V6.1|PACid:18054375	Si029046m|PACid:19712186
UN007362	390.973	168.601	724.532	4.29732	2.10344	2.8924e-09	4.1646e-08
UN016988	243.572	105.062	451.336	4.2959	2.10296	1.11146e-07	1.13915e-06
UN044219	40.6212	17.5315	75.2558	4.2926	2.10185	0.000696005	0.00257279
UN019905	2.27312	0.982432	4.20915	4.28442	2.0991	0.400375	0.518955
UN022395	0.56828	0.245608	1.05229	4.28442	2.0991	0.737654	0.821816
UN024843	0.56828	0.245608	1.05229	4.28442	2.0991	0.737654	0.821816
UN025260	0.56828	0.245608	1.05229	4.28442	2.0991	0.737654	0.821816
UN032964	0.56828	0.245608	1.05229	4.28442	2.0991	0.737654	0.821816
UN034645	0.56828	0.245608	1.05229	4.28442	2.0991	0.737654	0.821816
UN009293	57.9875	25.0674	107.368	4.28316	2.09868	1.61967e-07	1.60108e-06	AT2G28900.1 | Symbols: OEP16	Medtr2g034550.1|PACid:23018640	Aquca_027_00358.1|PACid:22045893	PGSC0003DMP400017088|PACid:24394440	MDP0000194107|PACid:22635025	Potri.001G239900.1|PACid:27040140	Eucgr.J02053.1|PACid:23600097	Thecc1EG041842t1|PACid:27430301	Pp1s269_46V6.1|PACid:18036887	Si023559m|PACid:19698606
UN039139	569.762	246.315	1054.93	4.28287	2.09858	5.20922e-20	3.77057e-18	AT2G32090.1 | Symbols: | Lactoylglutathione lyase / glyoxalase I family protein | chr2:13644500-13645608 FORWARD LENGTH=135	Medtr5g006360.1|PACid:23035611	Aquca_017_00477.1|PACid:22031736	PGSC0003DMP400055460|PACid:24400989	MDP0000893382|PACid:22658380	Potri.010G087000.2|PACid:26980734	Eucgr.H03460.1|PACid:23592765	Thecc1EG020634t1|PACid:27456162	Pp1s67_230V6.1|PACid:18050749	Si038936m|PACid:19680136
UN039007	1218.18	526.696	2255.39	4.28215	2.09834	3.92313e-22	3.51779e-20
UN018566	186.541	80.6666	345.352	4.28123	2.09803	7.91344e-14	2.42871e-12	AT2G29650.3 | Symbols: ANTR1 | phosphate transporter 4;1 | chr2:12673685-12675722 REVERSE LENGTH=400	Medtr4g116030.1|PACid:23048135	Aquca_013_00280.1|PACid:22059485	PGSC0003DMP400000115|PACid:24422713	MDP0000152286|PACid:22680969	Potri.006G062300.7|PACid:27004295	Eucgr.D02302.1|PACid:23576178	Thecc1EG005315t4|PACid:27437133	Pp1s31_182V6.1|PACid:18071724	Si000710m|PACid:19677631	UN018563	Cre07.g352750.t1.2|PACid:27563797	47760|PACid:27385742		40656|PACid:27417212
UN017646	201.552	87.1627	373.136	4.28091	2.09792	1.0711e-14	3.75212e-13	AT1G57770.1 | Symbols: | FAD/NAD(P)-binding oxidoreductase family protein | chr1:21395254-21398135 FORWARD LENGTH=574		Aquca_014_00088.1|PACid:22027533	PGSC0003DMP400043543|PACid:24389226	MDP0000373095|PACid:22661923	Potri.003G005800.1|PACid:26998108	Eucgr.G00236.4|PACid:23585941	Thecc1EG006152t1|PACid:27461653	Pp1s35_46V6.1|PACid:18055356	Si034793m|PACid:19685992	UN017638	Cre13.g573000.t1.2|PACid:27574028	40909|PACid:27387384	154722|PACid:27346448	32860|PACid:27414064
UN033754	930.212	402.729	1721.44	4.27443	2.09573	4.45858e-22	3.9683e-20
UN017058	56.4863	24.4672	104.515	4.27163	2.09479	0.00166857	0.00543472
UN039471	1136.93	492.596	2103.43	4.2701	2.09427	3.54401e-09	5.02454e-08
UN039234	937.929	406.578	1734.96	4.26721	2.09329	5.4276e-20	3.91684e-18	AT1G30400.2 | Symbols: ATMRP1	Medtr2g019020.1|PACid:23015797	Aquca_012_00196.1|PACid:22037570	PGSC0003DMP400011134|PACid:24421199	MDP0000143611|PACid:22675846	Potri.011G091200.5|PACid:27001641	Eucgr.D00233.1|PACid:23573994	Thecc1EG006080t3|PACid:27464075	Pp1s352_50V6.1|PACid:18054688	Si009167m|PACid:19693756	UN039237	g7526.t1|PACid:27564175	31575|PACid:27387674	151373|PACid:27343011	119514|PACid:27414929
UN022854	160.191	69.4491	296.305	4.26651	2.09306	3.33234e-13	9.38798e-12									Pp1s509_13V6.1|PACid:18060955
UN024857	19.7472	8.56133	36.5261	4.2664	2.09302	0.00108254	0.0037615	AT5G64350.1 | Symbols: FKBP12	Medtr2g009390.1|PACid:23015234	Aquca_007_00561.1|PACid:22049037	PGSC0003DMP400056071|PACid:24418816	MDP0000201315|PACid:22630092	Potri.007G113100.1|PACid:27016259	Eucgr.I02629.1|PACid:23597403	Thecc1EG007399t1|PACid:27461283	Pp1s21_259V6.1|PACid:18039409	Si018759m|PACid:19686610	UN024850	g395.t1|PACid:27578410	22902|PACid:27387219	126380|PACid:27342995	44941|PACid:27414866
UN037871	139.095	60.3207	257.257	4.26483	2.09249	4.17738e-12	9.80337e-11
UN026417	66.8294	28.9894	123.589	4.26326	2.09196	0.0252775	0.0544207
UN006007	303.8	131.816	561.776	4.2618	2.09146	7.67693e-17	3.66768e-15
UN020325	865.444	375.839	1599.85	4.25674	2.08975	3.40897e-22	3.07974e-20
UN022493	587.385	255.266	1085.56	4.25267	2.08837	1.67282e-20	1.27618e-18	AT5G44310.2 | Symbols: | Late embryogenesis abundant protein (LEA) family protein | chr5:17847998-17849436 REVERSE LENGTH=331								Pp1s420_28V6.1|PACid:18041753
UN020014	417.491	181.525	771.441	4.24977	2.08739	1.27084e-18	7.7343e-17			Aquca_091_00024.2|PACid:22058004		MDP0000279491|PACid:22671452	Potri.010G111100.1|PACid:26982801	Eucgr.G02179.2|PACid:23587767	Thecc1EG012767t1|PACid:27447106	Pp1s93_121V6.1|PACid:18054157	Si035681m|PACid:19680947	UN020013	Cre12.g528900.t1.1|PACid:27582919	35782|PACid:27389868	193041|PACid:27347691	15555|PACid:27416694
UN031731	783.602	340.75	1447.88	4.24909	2.08715	1.46076e-21	1.23604e-19
UN025129	1177.02	512.064	2174.46	4.24646	2.08626	6.76993e-23	6.4816e-21
UN022046	1341.31	583.545	2477.95	4.24637	2.08623	3.72466e-23	3.63851e-21
UN037055	625.554	272.228	1155.54	4.24477	2.08569	1.10237e-20	8.51805e-19	AT2G37250.1 | Symbols: ADK	Medtr7g100530.1|PACid:23020791	Aquca_046_00016.1|PACid:22033378	PGSC0003DMP400048529|PACid:24400194	MDP0000783760|PACid:22651764	Potri.008G046100.1|PACid:27037953	Eucgr.K03197.3|PACid:23604888	Thecc1EG022068t1|PACid:27421611	Pp1s234_106V6.1|PACid:18070286	Si036865m|PACid:19682916	UN037061	Cre12.g490350.t1.1|PACid:27582291	27377|PACid:27390535	45326|PACid:27347336	12863|PACid:27413555
UN022028	743.056	323.368	1372.59	4.24467	2.08565	3.65468e-21	2.95709e-19	AT4G32590.1 | Symbols: | 2Fe-2S ferredoxin-like superfamily protein | chr4:15721417-15722776 FORWARD LENGTH=173	Medtr1g011510.1|PACid:23043727	Aquca_001_00636.1|PACid:22043251	PGSC0003DMP400021623|PACid:24390430	MDP0000817915|PACid:22665239	Potri.006G247300.2|PACid:27007324	Eucgr.C02841.2|PACid:23572306	Thecc1EG038311t1|PACid:27428472	Pp1s36_1V6.1|PACid:18053662	Si023105m|PACid:19698432	UN022030	Cre10.g423500.t1.2|PACid:27580023	44188|PACid:27393952	46050|PACid:27344861	89558|PACid:27418982
UN029074	27.0678	11.7836	49.994	4.24266	2.08497	0.00755075	0.0195551
UN010261	201.88	87.8896	372.866	4.24244	2.08489	0.0118109	0.028632
UN038311	647.991	282.372	1196.42	4.23703	2.08305	6.58366e-20	4.68083e-18
UN019277	208.306	90.7742	384.605	4.23694	2.08302	2.97385e-08	3.49802e-07									Pp1s415_29V6.1|PACid:18037908		UN019275	Cre16.g673550.t1.3|PACid:27566669	65695|PACid:27391122	57554|PACid:27346593	3520|PACid:27414414
UN005440	31.1905	13.5984	57.5787	4.23422	2.0821	5.47503e-05	0.000282461	AT3G19895.1 | Symbols: | RING/U-box superfamily protein | chr3:6917530-6921211 REVERSE LENGTH=554		Aquca_045_00206.2|PACid:22027120	PGSC0003DMP400020666|PACid:24388766	MDP0000247368|PACid:22657165	Potri.019G058300.1|PACid:27025158	Eucgr.J00840.2|PACid:23598694	Thecc1EG045494t1|PACid:27443393	Pp1s143_4V6.1|PACid:18045682	Si016934m|PACid:19689319
UN021951	118.043	51.4813	217.885	4.23232	2.08145	1.45805e-11	3.16231e-10									Pp1s44_75V6.1|PACid:18044210		UN021957	Cre10.g456350.t1.2|PACid:27579228
UN039129	590.612	257.659	1090.04	4.23056	2.08085	3.53416e-16	1.5612e-14	AT1G67720.1 | Symbols: | Leucine-rich repeat protein kinase family protein | chr1:25386494-25390856 FORWARD LENGTH=929	Medtr4g061930.1|PACid:23051568	Aquca_026_00352.1|PACid:22055840	PGSC0003DMP400027254|PACid:24409868	MDP0000463045|PACid:22647786	Potri.008G181200.1|PACid:27039531	Eucgr.I00758.1|PACid:23595298	Thecc1EG013815t3|PACid:27450159	Pp1s15_221V6.1|PACid:18050444	Si039238m|PACid:19683408
UN033794	99.9952	43.6434	184.523	4.22797	2.07997	2.84895e-10	4.96109e-09
UN030641	600.512	262.351	1107.75	4.22241	2.07807	1.67229e-14	5.7246e-13
UN000196	44.9684	19.6497	82.9464	4.22126	2.07767	3.53272e-06	2.55246e-05	AT5G50700.1 | Symbols: HSD1 | hydroxysteroid dehydrogenase 1 | chr5:20623259-20624995 REVERSE LENGTH=349	Medtr5g008850.1|PACid:23030613	Aquca_040_00128.1|PACid:22044382	PGSC0003DMP400046764|PACid:24397288	MDP0000133528|PACid:22641547	Potri.019G073200.1|PACid:27025292	Eucgr.K02704.1|PACid:23604308	Thecc1EG014683t1|PACid:27449690	Pp1s94_158V6.1|PACid:18058897	Si012476m|PACid:19695794
UN018194	137.458	60.1193	253.465	4.21603	2.07589	3.81868e-12	9.01442e-11
UN020914	170.313	74.5335	313.982	4.21263	2.07472	1.4298e-13	4.26826e-12
UN015428	19.2445	8.42499	35.4738	4.21054	2.07401	0.00172135	0.00557414	AT3G58600.1 | Symbols: | Adaptin ear-binding coat-associated protein 1 NECAP-1 | chr3:21668746-21670999 REVERSE LENGTH=302		Aquca_081_00021.1|PACid:22040129	PGSC0003DMP400035481|PACid:24414141	MDP0000148135|PACid:22642441	Potri.019G089800.3|PACid:27025313	Eucgr.A01905.1|PACid:23563709	Thecc1EG001687t2|PACid:27434500	Pp1s250_36V6.1|PACid:18053016	Si002455m|PACid:19673518	UN015406		23417|PACid:27391057	161117|PACid:27340278
UN014758	177.487	77.7102	327.153	4.20991	2.07379	1.44817e-13	4.31774e-12
UN022404	620.706	271.997	1143.77	4.20508	2.07213	2.19904e-20	1.66704e-18
UN038530	900.916	395.249	1659.42	4.19841	2.06984	1.45653e-21	1.23604e-19
UN019929	1939.39	850.946	3572.07	4.19776	2.06962	1.42201e-23	1.46035e-21	AT4G23430.2 | Symbols: | NAD(P)-binding Rossmann-fold superfamily protein | chr4:12229171-12231493 FORWARD LENGTH=322	AC233662_57.1|PACid:23040671	Aquca_013_00282.1|PACid:22060124	PGSC0003DMP400027707|PACid:24402889	MDP0000167862|PACid:22655348	Potri.003G128700.1|PACid:26998985	Eucgr.D01837.2|PACid:23575613	Thecc1EG016274t1|PACid:27450134	Pp1s337_5V6.1|PACid:18037194	Si002258m|PACid:19677042	UN019929	Cre12.g556750.t1.3|PACid:27581784	66319|PACid:27388852	205140|PACid:27348052	5468|PACid:27417920
UN038706	22.1749	9.73071	40.8411	4.19714	2.06941	0.000611644	0.00230166
UN023799	14.4026	6.32042	26.5259	4.19685	2.06931	0.00397243	0.0113739
UN025073	32.6957	14.3509	60.2128	4.19576	2.06893	0.000220061	0.000943663	AT1G72750.1 | Symbols: ATTIM23-2	Medtr1g081230.1|PACid:23041577	Aquca_005_00173.1|PACid:22024257	PGSC0003DMP400065324|PACid:24379047	MDP0000477455|PACid:22631652	Potri.013G039200.1|PACid:26995695	Eucgr.B01693.1|PACid:23566816	Thecc1EG029082t1|PACid:27437961	Pp1s389_51V6.1|PACid:18045450	Si037451m|PACid:19679226	UN025060	Cre06.g256300.t1.2|PACid:27568335	36832|PACid:27388800	32935|PACid:27346212	28852|PACid:27418022
UN031606	6.57306	2.88527	12.1047	4.19535	2.06879	0.0596443	0.111066									Pp1s7_391V6.1|PACid:18051957
UN023844	19.0917	8.38213	35.156	4.19416	2.06838	0.00116642	0.00400603	AT2G44120.1 | Symbols: | Ribosomal protein L30/L7 family protein | chr2:18249227-18250402 REVERSE LENGTH=242	Medtr2g038250.1|PACid:23016255	Aquca_017_00189.1|PACid:22032383	PGSC0003DMP400034533|PACid:24414711	MDP0000190488|PACid:22661131	Potri.006G073200.3|PACid:27005586	Eucgr.F04018.1|PACid:23585250	Thecc1EG040993t2|PACid:27431226	Pp1s163_37V6.1|PACid:18047109	Si014350m|PACid:19690687	UN023834	g6609.t1|PACid:27569374	21950|PACid:27393356	46049|PACid:27344823	47897|PACid:27419036
UN037202	21.9076	9.63825	40.3116	4.18245	2.06435	0.000481694	0.00187065
UN025546	416.926	183.526	767.027	4.17938	2.06329	6.68508e-18	3.71014e-16	AT1G72630.1 | Symbols: ELF4-L2 | ELF4-like 2 | chr1:27344988-27345347 FORWARD LENGTH=119	Medtr8g020200.1|PACid:23037417	Aquca_045_00084.1|PACid:22026917	PGSC0003DMP400033985|PACid:24417112	MDP0000662356|PACid:22626276	Potri.006G143800.1|PACid:27008147	Eucgr.C03559.2|PACid:23572953	Thecc1EG037563t2|PACid:27426094	Pp1s180_31V6.1|PACid:18059665	Si038043m|PACid:19682600	UN025508	Cre01.g013350.t1.2|PACid:27578110	34056|PACid:27393926
UN031131	560.514	246.865	1030.99	4.17632	2.06223	1.01914e-11	2.26141e-10
UN033572	563.247	248.188	1035.84	4.17359	2.06129	0.00153031	0.00505775
UN037237	6.01022	2.64874	11.0525	4.17273	2.06099	0.0779128	0.138629
UN039027	373.68	164.704	687.145	4.172	2.06074	9.16241e-18	5.00414e-16									Pp1s39_407V6.4|PACid:18044783
UN037014	1842.07	812.337	3386.68	4.16905	2.05972	2.41743e-23	2.41051e-21
UN019503	527.839	232.785	970.419	4.16874	2.05961	2.48088e-18	1.47936e-16	AT2G39725.2 | Symbols: | LYR family of Fe/S cluster biogenesis protein | chr2:16570070-16570342 FORWARD LENGTH=90	Medtr5g008340.1|PACid:23029069	Aquca_044_00040.1|PACid:22060487	PGSC0003DMP400003628|PACid:24398297	MDP0000291140|PACid:22680831	Potri.001G018100.3|PACid:27043204	Eucgr.F02581.1|PACid:23583421	Thecc1EG036287t1|PACid:27457805	Pp1s143_23V6.1|PACid:18045674	Si014745m|PACid:19690643	UN019503			152720|PACid:27347571
UN017919	59.659	26.3136	109.677	4.16809	2.05938	1.26723e-07	1.28169e-06
UN013203	188.601	83.2571	346.617	4.16321	2.0577	5.98632e-14	1.88941e-12	AT4G35250.1 | Symbols: | NAD(P)-binding Rossmann-fold superfamily protein | chr4:16771401-16773269 REVERSE LENGTH=395	Medtr3g118430.1|PACid:23011191	Aquca_015_00444.1|PACid:22042263	PGSC0003DMP400032511|PACid:24420758	MDP0000119402|PACid:22672126	Potri.004G183100.1|PACid:26991151	Eucgr.G01834.1|PACid:23587401	Thecc1EG006481t1|PACid:27460445	Pp1s164_93V6.1|PACid:18038226	Si013906m|PACid:19692615	UN013181		12194|PACid:27393397
UN021488	325.43	143.728	597.984	4.16053	2.05677	3.56735e-17	1.77489e-15
UN054461	307.014	135.629	564.092	4.15907	2.05626	2.44689e-16	1.10115e-14	AT2G40190.1 | Symbols: LEW3 | UDP-Glycosyltransferase superfamily protein | chr2:16785232-16787257 FORWARD LENGTH=463	AC235758_14.1|PACid:23041308	Aquca_013_00559.3|PACid:22059224	PGSC0003DMP400033329|PACid:24412565	MDP0000398807|PACid:22678832	Potri.012G095500.1|PACid:27050781	Eucgr.G03076.1|PACid:23588867	Thecc1EG042477t2|PACid:27443379	Pp1s269_93V6.1|PACid:18036865	Si021990m|PACid:19699051	UN054461	g1252.t1|PACid:27578913	30323|PACid:27386239	62070|PACid:27347141	35087|PACid:27413693
UN036567	54.8909	24.2522	100.849	4.15835	2.05601	0.0224052	0.0492427
UN001322	352.427	155.737	647.462	4.1574	2.05568	2.75453e-17	1.39356e-15	AT1G79620.1 | Symbols: | Leucine-rich repeat protein kinase family protein | chr1:29957633-29962174 REVERSE LENGTH=971	Medtr2g014290.1|PACid:23014330	Aquca_030_00100.1|PACid:22036036	PGSC0003DMP400059655|PACid:24386914	MDP0000155966|PACid:22636962	Potri.014G001200.1|PACid:27034996	Eucgr.E03253.1|PACid:23579619	Thecc1EG030297t1|PACid:27438140	Pp1s244_6V6.1|PACid:18041915	Si000147m|PACid:19674585	UN001322		66068|PACid:27386840	164123|PACid:27348658
UN033237	1074.45	474.956	1973.68	4.15551	2.05502	4.16375e-22	3.71966e-20	AT1G33270.1 | Symbols: | Acyl transferase/acyl hydrolase/lysophospholipase superfamily protein | chr1:12068324-12070157 REVERSE LENGTH=369	Medtr2g007650.1|PACid:23016543	Aquca_082_00011.1|PACid:22026071	PGSC0003DMP400041105|PACid:24419630	MDP0000180239|PACid:22660085	Potri.001G209500.3|PACid:27048729	Eucgr.G00613.1|PACid:23586273	Thecc1EG006407t1|PACid:27459989	Pp1s31_360V6.1|PACid:18071470	Si026450m|PACid:19706864	UN033233	Cre03.g157300.t1.2|PACid:27576499	27999|PACid:27389797	24881|PACid:27343109	14287|PACid:27414991
UN020852	605.117	267.643	1111.33	4.15227	2.0539	3.14995e-20	2.31488e-18
UN039220	199.475	88.2498	366.313	4.15086	2.05341	5.74592e-14	1.82404e-12
UN042874	173.274	76.6673	318.184	4.15019	2.05318	4.15503e-06	2.93935e-05
UN021566	610.356	270.19	1120.61	4.14748	2.05223	2.81324e-10	4.90602e-09
UN036763	527.451	233.555	968.294	4.14589	2.05168	3.19656e-19	2.122e-17	AT4G14690.1 | Symbols: ELIP2 | Chlorophyll A-B binding family protein | chr4:8418373-8419129 FORWARD LENGTH=193	AC233674_5.1|PACid:23040393	Aquca_017_00548.3|PACid:22031270	PGSC0003DMP400011430|PACid:24398857	MDP0000542944|PACid:22650883	Potri.008G157900.6|PACid:27036358	Eucgr.B01004.1|PACid:23566114	Thecc1EG020704t1|PACid:27452255	Pp1s196_69V6.1|PACid:18062383	Si031233m|PACid:19713450	UN036771	Cre01.g051100.t1.2|PACid:27578350	54108|PACid:27386189		119541|PACid:27414642
UN032114	74.0313	32.7952	135.885	4.14345	2.05083	1.58824e-08	1.98373e-07
UN035869	888.393	394.05	1629.91	4.1363	2.04834	0.00443466	0.0124935	AT2G29940.1 | Symbols: PDR3	Medtr2g102670.1|PACid:23019332	Aquca_022_00244.1|PACid:22054874	PGSC0003DMP400004040|PACid:24390835	MDP0000180405|PACid:22676466	Potri.003G179000.1|PACid:26997406	Eucgr.C02833.1|PACid:23572285	Thecc1EG028448t1|PACid:27439252	Pp1s12_29V6.1|PACid:18048419	Si000043m|PACid:19674867	UN035873	g1343.t2|PACid:27575484	36871|PACid:27388560	18652|PACid:27341138	29575|PACid:27420281
UN039239	414.099	183.721	759.667	4.13491	2.04785	5.32408e-18	2.99632e-16
UN034776	261.172	115.931	479.034	4.13206	2.04686	6.79395e-16	2.89478e-14
UN029095	3.50208	1.55703	6.41964	4.123	2.0437	0.199485	0.298451
UN023321	450.182	200.203	825.149	4.12155	2.04319	2.78918e-16	1.2505e-14
UN034811	161.628	71.98	296.1	4.11364	2.04042	1.57288e-08	1.96557e-07
UN023982	1162.27	517.656	2129.19	4.11314	2.04024	5.08788e-19	3.30451e-17
UN022626	83.3148	37.1139	152.616	4.1121	2.03988	0.023782	0.0517997
UN035084	97.2851	43.3403	178.202	4.11171	2.03974	1.38964e-09	2.13247e-08
UN035380	354.219	157.847	648.777	4.11017	2.0392	0.000818183	0.00295336									Pp1s175_101V6.1|PACid:18055515		UN035380		14510|PACid:27387282
UN021519	1695.82	755.843	3105.8	4.10905	2.03881	3.32878e-23	3.26506e-21	AT1G20630.1 | Symbols: CAT1 | catalase 1 | chr1:7146812-7149609 FORWARD LENGTH=492		Aquca_015_00375.1|PACid:22041772	PGSC0003DMP400017481|PACid:24382303	MDP0000147628|PACid:22653402	Potri.005G100400.7|PACid:27029193	Eucgr.F01777.1|PACid:23582513	Thecc1EG000075t1|PACid:27433656	Pp1s3_465V6.1|PACid:18062680	Si035374m|PACid:19679442	UN021519	Cre09.g417150.t1.2|PACid:27569864	25301|PACid:27394839
UN043513	35.2303	15.7031	64.521	4.1088	2.03872	3.76353e-05	0.000203102
UN038006	2369.17	1056.07	4338.83	4.10846	2.0386	1.46276e-23	1.49581e-21	AT2G17280.2 | Symbols: | Phosphoglycerate mutase family protein | chr2:7513274-7514844 FORWARD LENGTH=271	Medtr5g067240.1|PACid:23029277	Aquca_008_00114.1|PACid:22061786	PGSC0003DMP400011318|PACid:24385014	MDP0000189998|PACid:22676518	Potri.002G108500.1|PACid:27022920	Eucgr.L01298.1|PACid:23606294	Thecc1EG034573t3|PACid:27457747	Pp1s123_98V6.2|PACid:18049633	Si010673m|PACid:19697498	UN038011	Cre14.g630400.t1.2|PACid:27565636	18370|PACid:27387918	122339|PACid:27343091	31498|PACid:27416683
UN018578	200.672	89.4638	367.485	4.10763	2.03831	2.40441e-05	0.000138032	AT5G14760.1 | Symbols: AO | L-aspartate oxidase | chr5:4769133-4772012 FORWARD LENGTH=651	Medtr6g007070.1|PACid:23026796	Aquca_001_00515.1|PACid:22044266	PGSC0003DMP400022749|PACid:24381790	MDP0000854208|PACid:22682207	Potri.001G348600.2|PACid:27046481	Eucgr.I01794.1|PACid:23596490	Thecc1EG016883t4|PACid:27451819	Pp1s302_63V6.1|PACid:18045823	Si016595m|PACid:19690353	UN018575	g1902.t1|PACid:27575074	20652|PACid:27386457	154975|PACid:27341800	39208|PACid:27416887
UN022417	571.191	254.68	1045.96	4.10696	2.03807	2.75698e-19	1.84036e-17	AT5G40480.1 | Symbols: EMB3012 | embryo defective 3012 | chr5:16213361-16223982 FORWARD LENGTH=1923		Aquca_011_00520.1|PACid:22038088	PGSC0003DMP400014582|PACid:24426798		Potri.001G345100.4|PACid:27040550		Thecc1EG016967t2|PACid:27455214	Pp1s54_81V6.1|PACid:18067728	Si028644m|PACid:19712244
UN021258	1888.4	843.409	3455.88	4.09751	2.03475	4.78713e-23	4.62006e-21	AT2G39130.1 | Symbols: | Transmembrane amino acid transporter family protein | chr2:16323171-16326744 REVERSE LENGTH=550	Medtr1g094620.1|PACid:23045688	Aquca_087_00013.1|PACid:22058370	PGSC0003DMP400013149|PACid:24407608	MDP0000199669|PACid:22659162	Potri.008G036300.4|PACid:27039997	Eucgr.J01066.1|PACid:23598982	Thecc1EG043231t5|PACid:27441886	Pp1s293_8V6.1|PACid:18059367	Si016828m|PACid:19686306	UN021255		47205|PACid:27391297		28032|PACid:27415936
UN028854	171.467	76.593	313.777	4.09668	2.03445	4.4981e-13	1.23819e-11									Pp1s93_184V6.1|PACid:18054222		UN028860	Cre08.g360200.t1.2|PACid:27562836	30678|PACid:27394852		30220|PACid:27414863
UN037157	1282.86	573.098	2347.5	4.09616	2.03427	3.39625e-22	3.07974e-20
UN027566	199.603	89.2402	365.148	4.09174	2.03272	8.87405e-14	2.71313e-12									Pp1s173_72V6.1|PACid:18050898
UN018941	1279.99	572.659	2341	4.08794	2.03137	7.05661e-22	6.16645e-20	AT3G25585.4 | Symbols: AAPT2	Medtr3g009730.1|PACid:23009114	Aquca_072_00085.3|PACid:22041247	PGSC0003DMP400013306|PACid:24389721	MDP0000329703|PACid:22677191	Potri.008G109900.3|PACid:27039021	Eucgr.G02395.1|PACid:23588004	Thecc1EG011351t1|PACid:27460759	Pp1s68_234V6.1|PACid:18072972	Si017470m|PACid:19688109	UN018935	g7366.t1|PACid:27564489	36098|PACid:27387157	22895|PACid:27348784	42289|PACid:27419128
UN043521	13.5277	6.058	24.7322	4.08257	2.02948	0.102223	0.173241
UN004362	13.702	6.1367	25.0499	4.08199	2.02927	0.0081602	0.0208681
UN035897	359.05	160.815	656.403	4.08172	2.02918	1.0407e-16	4.87505e-15	AT3G10320.1 | Symbols: | Glycosyltransferase family 61 protein | chr3:3195441-3197111 REVERSE LENGTH=494	Medtr8g106640.4|PACid:23039747	Aquca_009_00340.1|PACid:22034244	PGSC0003DMP400047471|PACid:24383814	MDP0000707429|PACid:22681095	Potri.006G048500.1|PACid:27007961	Eucgr.B00844.1|PACid:23565954	Thecc1EG012535t1|PACid:27451573	Pp1s330_20V6.1|PACid:18043291	Si006141m|PACid:19703452
UN024587	349.455	156.537	638.832	4.08104	2.02894	4.07883e-17	2.01684e-15
UN024820	2014.08	904.109	3679.04	4.06924	2.02476	3.74439e-23	3.64297e-21	AT1G30360.1 | Symbols: ERD4 | Early-responsive to dehydration stress protein (ERD4) | chr1:10715892-10718799 FORWARD LENGTH=724	Medtr2g018780.1|PACid:23017720	Aquca_057_00019.1|PACid:22057427	PGSC0003DMP400016384|PACid:24392967	MDP0000279220|PACid:22670824	Potri.001G358300.1|PACid:27041847	Eucgr.D00261.2|PACid:23574023	Thecc1EG029404t1|PACid:27440053	Pp1s213_49V6.1|PACid:18049304	Si029046m|PACid:19712186	UN024816	Cre06.g250100.t1.2|PACid:27568392	52952|PACid:27387381	34241|PACid:27341063	48839|PACid:27414669
UN031000	40.5695	18.2129	74.1044	4.06879	2.0246	1.02236e-05	6.47386e-05
UN012538	196.009	88.0184	357.994	4.06726	2.02406	1.20409e-13	3.63056e-12
UN028086	451.962	202.995	825.412	4.06616	2.02367	6.73828e-09	9.13632e-08	AT5G23240.1 | Symbols: | DNAJ heat shock N-terminal domain-containing protein | chr5:7826857-7828534 REVERSE LENGTH=465	Medtr1g038430.1|PACid:23045742	Aquca_002_00048.1|PACid:22054064	PGSC0003DMP400011905|PACid:24428239	MDP0000449304|PACid:22628900	Potri.001G347600.2|PACid:27042412	Eucgr.J02231.1|PACid:23600323	Thecc1EG016939t1|PACid:27453644	Pp1s198_9V6.4|PACid:18067823	Si006982m|PACid:19705731	UN028118	Cre12.g495300.t1.2|PACid:27582407	54436|PACid:27393940	149503|PACid:27345675	35464|PACid:27414043
UN032547	41.5084	18.6572	75.7853	4.062	2.02219	7.81298e-06	5.10616e-05	AT3G19900.1 | Symbols: | unknown protein; FUNCTIONS IN: molecular_function unknown; INVOLVED IN: biological_process unknown; LOCATED IN: chloroplast; EXPRESSED IN: 23 plant structures; EXPRESSED DURING: 13 growth stages; CONTAINS InterPro DOMAIN/s: Protein of unknown function DUF3067 (InterPro:IPR021420); Has 276 Blast hits to 276 proteins in 83 species: Archae - 0; Bacteria - 112; Metazoa - 0; F…		Aquca_002_01448.1|PACid:22053903	PGSC0003DMP400055580|PACid:24382215	MDP0000269985|PACid:22650454	Potri.010G169700.1|PACid:26980439	Eucgr.G02016.1|PACid:23587593	Thecc1EG011080t1|PACid:27461758	Pp1s30_179V6.1|PACid:18038680		UN032536	Cre07.g317300.t1.3|PACid:27563909	18165|PACid:27387928	53453|PACid:27348754	35807|PACid:27414977
UN035785	620.83	279.171	1133.32	4.05958	2.02133	1.49683e-17	7.87098e-16	AT2G39140.1 | Symbols: SVR1 | pseudouridine synthase family protein | chr2:16330238-16333153 FORWARD LENGTH=410		Aquca_030_00068.1|PACid:22035482	PGSC0003DMP400013176|PACid:24409662	MDP0000896804|PACid:22653296	Potri.008G035500.2|PACid:27038706	Eucgr.G02867.1|PACid:23588625	Thecc1EG043269t2|PACid:27441374	Pp1s75_49V6.1|PACid:18068294	Si035886m|PACid:19683585	UN035785	g1894.t1|PACid:27575210	13347|PACid:27389719	6566|PACid:27339628	10314|PACid:27418524
UN021208	22.9493	10.3199	41.8934	4.05947	2.02129	0.000650956	0.00242755
UN025172	781.708	351.634	1426.82	4.05769	2.02066	2.79059e-20	2.08263e-18	AT2G42820.1 | Symbols: HVA22F | HVA22-like protein F | chr2:17817460-17818301 REVERSE LENGTH=158	Medtr5g091800.1|PACid:23032791	Aquca_102_00002.1|PACid:22039029	PGSC0003DMP400001207|PACid:24403214	MDP0000937509|PACid:22672979	Potri.001G006000.1|PACid:27041612	Eucgr.A01961.1|PACid:23563780	Thecc1EG001835t1|PACid:27436568	Pp1s421_8V6.1|PACid:18061179	Si031261m|PACid:19714083	UN025128	Cre16.g676450.t1.2|PACid:27566375	56362|PACid:27392229	15114|PACid:27347645	31722|PACid:27416509
UN016045	422.352	190.022	770.846	4.05662	2.02028	1.49543e-11	3.23753e-10
UN035796	1569.51	706.291	2864.35	4.05548	2.01987	1.94218e-22	1.80203e-20	AT2G33380.1 | Symbols: RD20	AC233676_19.1|PACid:23053850	Aquca_017_00794.1|PACid:22032024	PGSC0003DMP400051090|PACid:24380998	MDP0000245558|PACid:22672000	Potri.010G066600.1|PACid:26980125	Eucgr.H02961.1|PACid:23592288	Thecc1EG020975t1|PACid:27451972	Pp1s210_68V6.1|PACid:18037489	Si010688m|PACid:19694155	UN035796	Cre06.g287000.t1.2|PACid:27568729	58491|PACid:27394374
UN021055	241.686	108.784	441.039	4.05427	2.01944	9.53432e-15	3.37287e-13									Pp1s509_13V6.1|PACid:18060955
UN019195	198.248	89.2326	361.772	4.05426	2.01944	8.52889e-08	8.94621e-07
UN038692	91.9	41.3849	167.673	4.05154	2.01847	3.67826e-08	4.2374e-07
UN030133	567.974	255.826	1036.2	4.0504	2.01807	9.75455e-19	6.04153e-17	AT5G04360.1 | Symbols: ATPU1	Medtr3g099500.1|PACid:23011702	Aquca_030_00024.1|PACid:22035732	PGSC0003DMP400012889|PACid:24398070	MDP0000142103|PACid:22665423	Potri.010G229300.1|PACid:26980347	Eucgr.G02746.1|PACid:23588464	Thecc1EG043341t1|PACid:27441784	Pp1s142_79V6.1|PACid:18065466	Si012947m|PACid:19695263	UN030129	Cre07.g330100.t1.2|PACid:27564656	52936|PACid:27390067	691|PACid:27346978	49512|PACid:27416859
UN020104	264.953	119.351	483.356	4.04988	2.01788	1.76909e-15	7.09734e-14
UN040765	120.09	54.1162	219.05	4.04778	2.01713	1.25422e-10	2.3043e-09	AT5G05930.2 | Symbols: GC1 | guanylyl cyclase 1 | chr5:1780270-1782532 REVERSE LENGTH=210	Medtr3g069620.1|PACid:23008742	Aquca_009_00828.1|PACid:22035054		MDP0000239720|PACid:22653593	Potri.008G062100.1|PACid:27037065	Eucgr.L02372.1|PACid:23607090	Thecc1EG042643t2|PACid:27443419	Pp1s303_59V6.1|PACid:18071945	Si022955m|PACid:19697824	UN040761	g15723.t1|PACid:27567069		5717|PACid:27340799	19174|PACid:27415127
UN039184	868.096	391.511	1582.97	4.04325	2.01551	2.42625e-20	1.82204e-18	AT5G26570.1 | Symbols: PWD		Aquca_108_00026.2|PACid:22046187	PGSC0003DMP400029039|PACid:24398583	MDP0000162900|PACid:22631315	Potri.002G234500.1|PACid:27022453	Eucgr.H00494.1|PACid:23589855	Thecc1EG020150t1|PACid:27454748	Pp1s3_320V6.1|PACid:18062697	Si016423m|PACid:19687351	UN039185		53064|PACid:27387570	59031|PACid:27348169
UN039584	629.046	283.938	1146.71	4.03859	2.01385	1.56821e-19	1.07673e-17
UN034967	355.306	160.399	647.667	4.03784	2.01358	9.10423e-17	4.32379e-15
UN036088	874.398	394.971	1593.54	4.03457	2.01242	8.78898e-21	6.90222e-19
UN033931	1.79048	0.808942	3.26278	4.03339	2.01199	0.391675	0.509906
UN021992	255.691	115.562	465.884	4.03147	2.0113	5.88326e-15	2.14538e-13	AT3G23280.2 | Symbols: XBAT35 | XB3 ortholog 5 in Arabidopsis thaliana | chr3:8321588-8324109 FORWARD LENGTH=438		Aquca_017_00738.1|PACid:22031203	PGSC0003DMP400030099|PACid:24401916	MDP0000762575|PACid:22666025	Potri.018G011300.1|PACid:27010187	Eucgr.H03040.2|PACid:23592363	Thecc1EG020902t2|PACid:27452354	Pp1s133_21V6.1|PACid:18061636	Si029529m|PACid:19712709
UN035014	126.587	57.2274	230.626	4.02998	2.01077	2.93849e-11	6.01156e-10
UN044071	122.583	55.4647	223.26	4.02525	2.00908	1.1655e-10	2.15946e-09
UN043870	176.919	80.1518	322.069	4.01824	2.00656	0.00151371	0.00501047	AT5G13520.1 | Symbols: | peptidase M1 family protein | chr5:4342117-4344571 REVERSE LENGTH=616	Medtr1g116230.1|PACid:23043181	Aquca_027_00143.1|PACid:22045929	PGSC0003DMP400050523|PACid:24384455	MDP0000218232|PACid:22671434	Potri.008G045900.2|PACid:27039095	Eucgr.J01127.1|PACid:23599063	Thecc1EG043042t2|PACid:27441993		Si034752m|PACid:19682486	UN043870	Cre13.g585900.t1.2|PACid:27574135			33679|PACid:27413700
UN044189	175.001	79.3329	318.502	4.01475	2.00531	5.12004e-07	4.52518e-06
UN025047	1324.45	600.663	2410.13	4.01245	2.00448	1.42454e-21	1.21394e-19
UN020765	705.872	320.257	1284.3	4.0102	2.00367	1.04762e-19	7.31844e-18
UN031427	416.958	189.2	758.595	4.00949	2.00342	9.28704e-12	2.07029e-10
UN037676	1249.66	567.106	2273.5	4.00895	2.00323	1.52695e-21	1.28751e-19
UN037507	358.451	162.701	652.074	4.0078	2.00281	6.1228e-17	2.95456e-15
UN018568	77.2569	35.0781	140.525	4.00606	2.00219	1.94695e-08	2.39076e-07
UN042780	82.4679	37.4448	150.002	4.00596	2.00215	1.07565e-07	1.10749e-06
UN000598	159.63	72.4926	290.336	4.00505	2.00182	0.0266618	0.0568408
UN021653	404.238	183.603	735.191	4.00424	2.00153	0.000274817	0.00114874
UN038250	451.748	205.191	821.582	4.00398	2.00143	7.10472e-13	1.89704e-11
UN038557	136.537	62.0264	248.303	4.00318	2.00115	1.893e-11	4.01861e-10
UN054068	73.5146	33.4122	133.668	4.00057	2.00021	0.00439421	0.0124042
UN037592	160.315	72.8805	291.467	3.99924	1.99973	2.53595e-12	6.1371e-11
UN024153	682.009	310.161	1239.78	3.99722	1.999	6.44906e-17	3.09955e-15	AT2G25070.1 | Symbols: | Protein phosphatase 2C family protein | chr2:10663517-10665366 REVERSE LENGTH=355	Medtr3g105880.3|PACid:23012348	Aquca_016_00264.1|PACid:22062451	PGSC0003DMP400045259|PACid:24398081	MDP0000258968|PACid:22679624	Potri.003G183800.1|PACid:26997770	Eucgr.C01895.1|PACid:23571419	Thecc1EG036898t2|PACid:27429977	Pp1s315_23V6.1|PACid:18073094	Si030316m|PACid:19713871	UN024130			70181|PACid:27339670
UN002547	26.5778	12.0876	48.3131	3.99691	1.99888	0.000284628	0.00118235
UN033699	43.6693	19.8671	79.3727	3.99519	1.99826	0.00326408	0.00962917
UN038869	2.37429	1.08044	4.31507	3.9938	1.99776	0.280073	0.392208	AT3G62580.1 | Symbols: | Late embryogenesis abundant protein (LEA) family protein | chr3:23146931-23147735 FORWARD LENGTH=213	Medtr1g087320.1|PACid:23045685	Aquca_003_00575.1|PACid:22050211	PGSC0003DMP400015893|PACid:24420830	MDP0000384344|PACid:22626921	Potri.002G197800.1|PACid:27021489	Eucgr.K03533.1|PACid:23605294	Thecc1EG004782t1|PACid:27433593	Pp1s192_12V6.1|PACid:18062947	Si026851m|PACid:19708896	UN038871	Cre13.g604700.t1.3|PACid:27574101	41769|PACid:27386893	158072|PACid:27340899	5483|PACid:27420142
UN054754	26.5253	12.0708	48.2071	3.9937	1.99773	0.000282312	0.00117436
UN006177	88.5053	40.2847	160.836	3.99249	1.99729	6.98105e-09	9.40368e-08									Pp1s253_39V6.1|PACid:18061302
UN036236	51.2022	23.3066	93.0456	3.99224	1.9972	1.27559e-06	1.02761e-05
UN036503	23.6993	10.7977	43.0516	3.98711	1.99534	0.000484991	0.00188222
UN037034	406.889	185.385	739.144	3.98708	1.99533	3.39498e-17	1.69615e-15
UN022019	184.826	84.2629	335.67	3.9836	1.99407	4.69451e-13	1.28783e-11
UN035734	230.906	105.334	419.266	3.98036	1.9929	4.78194e-12	1.11352e-10	AT3G16560.1 | Symbols: | Protein phosphatase 2C family protein | chr3:5636051-5637702 REVERSE LENGTH=493	Medtr4g119830.1|PACid:23048745	Aquca_017_00210.2|PACid:22031431	PGSC0003DMP400020042|PACid:24418406	MDP0000245660|PACid:22663522	Potri.003G159600.1|PACid:26998813	Eucgr.B01309.1|PACid:23566446	Thecc1EG021200t1|PACid:27452205	Pp1s66_193V6.2|PACid:18038310	Si009852m|PACid:19696409	UN035735		66339|PACid:27388614
UN027291	1.79724	0.820207	3.26278	3.978	1.99204	0.444543	0.562609	AT1G08380.1 | Symbols: PSAO | photosystem I subunit O | chr1:2641004-2641739 REVERSE LENGTH=140		Aquca_072_00062.1|PACid:22041455	PGSC0003DMP400010435|PACid:24397536	MDP0000624964|PACid:22639556	Potri.009G160800.1|PACid:26987196	Eucgr.B03824.1|PACid:23569241	Thecc1EG041342t1|PACid:27430662	Pp1s248_60V6.3|PACid:18054999	Si011260m|PACid:19695405	UN027299	Cre02.g114400.t1.2|PACid:27574845	48852|PACid:27394440	158253|PACid:27338858	31232|PACid:27415235
UN022978	1094.24	499.785	1985.92	3.97355	1.99043	2.81421e-21	2.30028e-19
UN031022	970.979	443.766	1761.8	3.97011	1.98918	1.24513e-20	9.5903e-19
UN041895	282.632	129.191	512.793	3.96926	1.98887	0.000439449	0.0017281	AT1G34630.2 | Symbols: | FUNCTIONS IN: molecular_function unknown; INVOLVED IN: biological_process unknown; LOCATED IN: cellular_component unknown; EXPRESSED IN: 25 plant structures; EXPRESSED DURING: 15 growth stages; BEST Arabidopsis thaliana protein match is: Mitochondrial import inner membrane translocase subunit Tim17/Tim22/Tim23 family protein (TAIR:AT5G51150.1); Has 30201 Blast hits to 173…	Medtr2g044600.1|PACid:23017666	Aquca_010_00200.1|PACid:22046906	PGSC0003DMP400011362|PACid:24385992	MDP0000139824|PACid:22681451	Potri.002G096500.4|PACid:27024082	Eucgr.B00022.1|PACid:23565067	Thecc1EG034905t1|PACid:27456708	Pp1s369_18V6.1|PACid:18036924	Si036458m|PACid:19680736	UN041876		21142|PACid:27388120
UN039671	1913.09	874.502	3470.98	3.96909	1.98881	7.20158e-22	6.26976e-20	AT1G27990.1 | Symbols: | unknown protein; BEST Arabidopsis thaliana protein match is: unknown protein (TAIR:AT5G52420.1); Has 86 Blast hits to 86 proteins in 15 species: Archae - 0; Bacteria - 0; Metazoa - 0; Fungi - 0; Plants - 84; Viruses - 0; Other Eukaryotes - 2 (source: NCBI BLink). | chr1:9752799-9753919 REVERSE LENGTH=271	Medtr8g094540.1|PACid:23036586	Aquca_011_00102.1|PACid:22037894	PGSC0003DMP400034414|PACid:24386783	MDP0000919338|PACid:22676204	Potri.001G059500.3|PACid:27048401	Eucgr.B03524.1|PACid:23568867	Thecc1EG008613t1|PACid:27463269	Pp1s118_25V6.1|PACid:18069147	Si010791m|PACid:19695724
UN035759	302.686	138.373	549.155	3.96867	1.98865	1.99128e-15	7.88342e-14	AT4G33950.2 | Symbols: OST1	Medtr2g006330.2|PACid:23016191	Aquca_010_00138.2|PACid:22047444	PGSC0003DMP400044922|PACid:24419206	MDP0000330776|PACid:22667382	Potri.004G145500.6|PACid:26990542	Eucgr.I01180.4|PACid:23595718	Thecc1EG006995t3|PACid:27462685	Pp1s218_59V6.1|PACid:18058508	Si036041m|PACid:19684245	UN035759	g11430.t1|PACid:27579532	66347|PACid:27388826	181330|PACid:27349221	86646|PACid:27413337
UN019803	2080.53	951.35	3774.29	3.9673	1.98816	1.69989e-22	1.60196e-20	AT4G25000.1 | Symbols: ATAMY1	Medtr1g019440.1|PACid:23043700	Aquca_015_00065.1|PACid:22041566	PGSC0003DMP400014028|PACid:24385063	MDP0000298815|PACid:22632738	Potri.002G126300.1|PACid:27021660	Eucgr.F02349.1|PACid:23583158	Thecc1EG033839t1|PACid:27456895	Pp1s223_59V6.2|PACid:18036569	Si029873m|PACid:19710877	UN019803	Cre08.g385500.t2.1|PACid:27562927	28437|PACid:27387356	26488|PACid:27346134	35756|PACid:27414109
UN020466	841.53	385.408	1525.71	3.95869	1.98502	6.17634e-20	4.43285e-18	AT2G45290.1 | Symbols: | Transketolase | chr2:18672737-18675589 FORWARD LENGTH=741	Medtr4g024630.2|PACid:23047435	Aquca_013_00643.1|PACid:22058561	PGSC0003DMP400038185|PACid:24412514	MDP0000142098|PACid:22649651	Potri.002G146300.1|PACid:27021466	Eucgr.D02466.1|PACid:23576376	Thecc1EG005533t1|PACid:27431325	Pp1s120_127V6.1|PACid:18069335	Si001300m|PACid:19678903	UN020465	Cre09.g409800.t1.3|PACid:27569858	14348|PACid:27387289	151147|PACid:27342503	39912|PACid:27417570
UN019442	10.335	4.73414	18.7362	3.95768	1.98466	0.0233088	0.0509165
UN026936	474.473	217.394	860.093	3.95638	1.98418	1.65425e-17	8.64203e-16
UN028314	381.94	175.015	692.328	3.95583	1.98398	9.53252e-08	9.89529e-07
UN019714	611.515	280.345	1108.27	3.95323	1.98303	4.32405e-19	2.82368e-17
UN019984	856.556	392.73	1552.29	3.95257	1.98279	5.18128e-20	3.76167e-18
UN038359	147.684	67.8277	267.469	3.94337	1.97943	3.23166e-11	6.57022e-10
UN035617	5.52173	2.5361	10.0002	3.94313	1.97934	0.117024	0.193424					MDP0000906067|PACid:22651356						UN035628	g11496.t1|PACid:27565403	38114|PACid:27394397	28921|PACid:27339273	26775|PACid:27416904
UN012593	73.6964	33.852	133.463	3.94255	1.97913	3.59554e-07	3.30192e-06
UN043469	87.5916	40.2354	158.626	3.94244	1.97909	8.51757e-09	1.12527e-07
UN021238	244.068	112.128	441.979	3.94173	1.97883	8.25356e-08	8.70682e-07
UN040297	159.799	73.4891	289.263	3.93614	1.97678	5.79598e-11	1.12325e-09
UN024430	1.2801	0.589226	2.31641	3.93127	1.975	0.571395	0.678935
UN017675	278.695	128.286	504.31	3.93114	1.97495	4.91233e-15	1.82173e-13
UN020361	852.574	392.572	1542.58	3.92941	1.97431	1.52103e-19	1.04733e-17
UN033151	227.359	104.69	411.363	3.92934	1.97429	9.74952e-14	2.97323e-12	AT3G57070.1 | Symbols: | Glutaredoxin family protein | chr3:21124174-21125427 FORWARD LENGTH=417	Medtr7g104720.1|PACid:23022673	Aquca_045_00086.1|PACid:22027160	PGSC0003DMP400003567|PACid:24407202	MDP0000178508|PACid:22673237	Potri.006G201300.1|PACid:27008022	Eucgr.A02563.1|PACid:23564499	Thecc1EG024388t1|PACid:27421457	Pp1s141_87V6.1|PACid:18041553	Si031107m|PACid:19710484	UN033148	Cre06.g302700.t1.3|PACid:27569291	48630|PACid:27393907	70233|PACid:27342436	34199|PACid:27413197
UN020410	1354.65	623.88	2450.8	3.92831	1.97391	3.87992e-06	2.77476e-05
UN018797	325.224	149.782	588.387	3.92829	1.9739	1.41924e-10	2.58768e-09
UN022649	272.033	125.345	492.065	3.92567	1.97294	1.42447e-05	8.68599e-05
UN000757	7.8004	3.5984	14.1034	3.91935	1.97062	0.0468885	0.0911706	AT5G13520.1 | Symbols: | peptidase M1 family protein | chr5:4342117-4344571 REVERSE LENGTH=616	Medtr1g116230.1|PACid:23043181	Aquca_027_00143.1|PACid:22045929	PGSC0003DMP400050523|PACid:24384455	MDP0000218232|PACid:22671434	Potri.010G215700.1|PACid:26982077	Eucgr.J01127.1|PACid:23599063	Thecc1EG043042t1|PACid:27441992		Si034752m|PACid:19682486	UN000757	Cre13.g585900.t1.2|PACid:27574135		46084|PACid:27345034
UN034160	2825.77	1303.88	5108.61	3.91799	1.97011	6.59087e-07	5.69526e-06	AT5G13200.1 | Symbols: | GRAM domain family protein | chr5:4207081-4208079 FORWARD LENGTH=272	Medtr7g083570.1|PACid:23022774	Aquca_021_00009.1|PACid:22039448	PGSC0003DMP400008459|PACid:24391220	MDP0000127807|PACid:22641330	Potri.003G165700.1|PACid:26999250	Eucgr.H03375.1|PACid:23592684	Thecc1EG017306t1|PACid:27451955	Pp1s78_27V6.1|PACid:18063319	Si022840m|PACid:19698692	UN034160			125745|PACid:27343527
UN029896	120.419	55.5834	217.674	3.91616	1.96944	2.0417e-10	3.61562e-09	AT3G29090.1 | Symbols: PME31	Medtr6g012800.1|PACid:23025727	Aquca_002_00695.3|PACid:22052730	PGSC0003DMP400032340|PACid:24408313	MDP0000376664|PACid:22677106	Potri.004G128900.3|PACid:26991169	Eucgr.G02070.1|PACid:23587643	Thecc1EG018652t2|PACid:27452409		Si036641m|PACid:19683238
UN036472	802.827	370.697	1451.02	3.91431	1.96876	1.6693e-19	1.14287e-17
UN034215	743.19	343.587	1342.59	3.90758	1.96628	1.96506e-19	1.33396e-17
UN021734	1264.49	584.908	2283.85	3.90464	1.96519	9.52643e-20	6.69385e-18
UN033146	91.0438	42.1285	164.417	3.90275	1.96449	4.35998e-09	6.08448e-08
UN029382	4.31506	1.99866	7.78968	3.89745	1.96253	0.17727	0.271336									Pp1s75_53V6.3|PACid:18068266
UN028766	91.638	42.4741	165.384	3.89375	1.96116	0.0476213	0.0923117
UN019625	878.956	407.465	1586.19	3.89283	1.96082	1.22097e-19	8.45564e-18	AT3G50830.1 | Symbols: COR413-PM2	AC157372_5.1|PACid:23046354	Aquca_007_00104.1|PACid:22048466	PGSC0003DMP400043672|PACid:24423810	MDP0000212980|PACid:22679259	Potri.004G149100.1|PACid:26990749	Eucgr.G00491.1|PACid:23586155	Thecc1EG006298t1|PACid:27460399	Pp1s47_88V6.1|PACid:18045112	Si037487m|PACid:19681512
UN033094	217.359	100.791	392.21	3.89131	1.96026	4.98348e-13	1.35934e-11	AT2G19860.2 | Symbols: ATHXK2	Medtr5g009000.1|PACid:23029449	Aquca_020_00402.2|PACid:22025284	PGSC0003DMP400000588|PACid:24380004	MDP0000181206|PACid:22646106	Potri.001G190400.1|PACid:27042767	Eucgr.C00559.1|PACid:23570054	Thecc1EG040795t1|PACid:27426847	Pp1s401_23V6.1|PACid:18038110	Si001323m|PACid:19677192
UN018880	166.605	77.2564	300.627	3.89128	1.96025	4.74841e-12	1.10785e-10
UN022263	117.793	54.6343	212.532	3.89008	1.9598	4.83118e-05	0.000253047
UN026368	14.4092	6.68438	25.9963	3.88912	1.95944	0.0268072	0.0570951
UN052275	11.2638	5.22755	20.3181	3.88673	1.95856	0.0962489	0.164977
UN018452	200.585	93.1093	361.8	3.88575	1.95819	3.56969e-05	0.000193823	AT4G40042.1 | Symbols: | Microsomal signal peptidase 12 kDa subunit (SPC12) | chr4:18559289-18559570 FORWARD LENGTH=93	Medtr3g085510.1|PACid:23010165	Aquca_011_00181.1|PACid:22038397		MDP0000301951|PACid:22623284	Potri.008G175800.2|PACid:27036105	Eucgr.B03484.1|PACid:23568815	Thecc1EG008867t1|PACid:27460137	Pp1s322_42V6.1|PACid:18041121	Si024249m|PACid:19700775	UN018445	Cre13.g602850.t1.3|PACid:27573792
UN019213	251.495	116.772	453.581	3.88435	1.95767	2.06136e-12	5.10686e-11	AT3G25530.2 | Symbols: GHBDH		Aquca_034_00045.2|PACid:22056582	PGSC0003DMP400004604|PACid:24404103				Thecc1EG002531t1|PACid:27433338		Si017571m|PACid:19686636	UN019209		59606|PACid:27392936
UN009204	257.635	119.64	464.627	3.88355	1.95738	2.64252e-14	8.78318e-13	AT1G06200.1 | Symbols: | Peptidase S24/S26A/S26B/S26C family protein | chr1:1894604-1896852 REVERSE LENGTH=206		Aquca_017_00736.1|PACid:22031400	PGSC0003DMP400018229|PACid:24402011	MDP0000320809|PACid:22628443	Potri.002G037900.2|PACid:27024488	Eucgr.K03258.1|PACid:23604966	Thecc1EG004025t1|PACid:27433491	Pp1s47_94V6.1|PACid:18045290	Si011066m|PACid:19695632	UN009200	Cre12.g514950.t1.3|PACid:27581477	13389|PACid:27389824	21196|PACid:27339579	94562|PACid:27418302
UN029522	1521.18	706.557	2743.12	3.88237	1.95694	0.000443845	0.00174196
UN029761	289.196	134.327	521.498	3.88229	1.95691	0.00128493	0.00435072	AT2G01080.1 | Symbols: | Late embryogenesis abundant (LEA) hydroxyproline-rich glycoprotein family | chr2:78038-79176 FORWARD LENGTH=231	Medtr5g087760.1|PACid:23028257			MDP0000197242|PACid:22655530		Eucgr.J00628.1|PACid:23598433		Pp1s51_40V6.1|PACid:18051619
UN036998	334.996	155.735	603.888	3.87766	1.95519	1.86417e-15	7.42916e-14
UN030450	778.566	362.071	1403.31	3.87579	1.95449	2.41785e-19	1.623e-17	AT4G13830.2 | Symbols: J20 | DNAJ-like 20 | chr4:8011518-8012577 FORWARD LENGTH=197	Medtr3g060670.1|PACid:23009358	Aquca_014_00570.1|PACid:22027536	PGSC0003DMP400042149|PACid:24399297	MDP0000214401|PACid:22681323	Potri.017G058400.2|PACid:26983992	Eucgr.H02689.1|PACid:23592011	Thecc1EG020242t1|PACid:27453039	Pp1s91_206V6.2|PACid:18073153	Si002910m|PACid:19676967	UN030445	Cre14.g617550.t1.2|PACid:27565501	34764|PACid:27388916	49419|PACid:27342801	42106|PACid:27419013
UN038647	177.313	82.4675	319.582	3.87525	1.95429	1.4441e-09	2.21014e-08	AT5G37640.1 | Symbols: UBQ9 | ubiquitin 9 | chr5:14952782-14953750 REVERSE LENGTH=322	Medtr8g018230.2|PACid:23040302	Aquca_047_00001.1|PACid:22064113	PGSC0003DMP400018529|PACid:24413154	MDP0000677448|PACid:22640752	Potri.001G418500.6|PACid:27041272	Eucgr.F04448.1|PACid:23585717	Thecc1EG040526t1|PACid:27429577	Pp1s17_265V6.1|PACid:18058843	Si002798m|PACid:19678205	UN038648	Cre03.g187450.t1.2|PACid:27577177	13339|PACid:27389857	122980|PACid:27346908	12567|PACid:27416675
UN022448	646.195	300.588	1164.6	3.87442	1.95398	3.97901e-18	2.28755e-16	AT5G61840.1 | Symbols: GUT1 | Exostosin family protein | chr5:24839365-24841703 REVERSE LENGTH=415	Medtr4g057500.1|PACid:23047613	Aquca_025_00369.1|PACid:22063447	PGSC0003DMP400025502|PACid:24378018	MDP0000316785|PACid:22653516	Potri.012G109600.1|PACid:27048799	Eucgr.K02191.1|PACid:23603725	Thecc1EG008319t1|PACid:27460203	Pp1s7_455V6.1|PACid:18051784	Si022172m|PACid:19699720	UN022453	Cre01.g040250.t1.2|PACid:27578979	43326|PACid:27391457	164282|PACid:27348619	13896|PACid:27417828
UN039678	1064.34	495.18	1918.09	3.87352	1.95364	1.68735e-06	1.32037e-05
UN042156	387.069	180.137	697.466	3.87186	1.95303	0.0458597	0.0895178	AT1G31770.1 | Symbols: ABCG14 | ATP-binding cassette 14 | chr1:11375252-11377644 REVERSE LENGTH=648	Medtr1g093990.1|PACid:23045356	Aquca_009_00643.3|PACid:22033894	PGSC0003DMP400003530|PACid:24390439	MDP0000199621|PACid:22643341	Potri.010G131900.3|PACid:26982126	Eucgr.K01911.1|PACid:23603419	Thecc1EG035481t1|PACid:27458902	Pp1s169_25V6.1|PACid:18069064	Si034507m|PACid:19685403	UN042156	Cre17.g717050.t1.3|PACid:27571460	16269|PACid:27388551	52802|PACid:27339827	992|PACid:27420095
UN030840	494.537	230.21	891.026	3.87048	1.95251	1.75953e-17	9.11275e-16									Pp1s505_9V6.1|PACid:18064043
UN015126	410.286	191.009	739.202	3.86999	1.95233	4.76745e-05	0.000249927
UN022045	610.33	284.174	1099.56	3.86934	1.95209	0.0139256	0.032873
UN042070	58.4253	27.2047	105.256	3.86904	1.95198	9.41456e-07	7.80412e-06		Medtr5g099370.1|PACid:23029730	Aquca_008_00115.1|PACid:22061867	PGSC0003DMP400053723|PACid:24382131		Potri.002G100700.4|PACid:27022012	Eucgr.F00379.3|PACid:23581064	Thecc1EG034847t1|PACid:27456667	Pp1s237_11V6.5|PACid:18038005	Si030435m|PACid:19710007	UN042070	Cre12.g558400.t1.1|PACid:27581464	37402|PACid:27391530
UN022244	14.4907	6.74962	26.1022	3.86722	1.9513	0.00756297	0.0195762
UN039741	81.2594	37.8883	146.316	3.86177	1.94926	7.66015e-08	8.14879e-07
UN024862	76.362	35.6252	137.467	3.85871	1.94812	5.83264e-08	6.40312e-07
UN032679	143.262	66.8498	257.879	3.85759	1.9477	4.93886e-11	9.68863e-10	AT1G77590.1 | Symbols: LACS9 | long chain acyl-CoA synthetase 9 | chr1:29148501-29151776 REVERSE LENGTH=691	Medtr1g030290.1|PACid:23041627	Aquca_014_00216.3|PACid:22028194	PGSC0003DMP400001691|PACid:24407896	MDP0000225163|PACid:22666018	Potri.002G084100.4|PACid:27024196	Eucgr.F04354.1|PACid:23585614	Thecc1EG035112t3|PACid:27457168	Pp1s475_12V6.1|PACid:18064056	Si026173m|PACid:19706720	UN032654		49265|PACid:27386375	17977|PACid:27348426	8799|PACid:27415740
UN039609	286.118	133.566	514.945	3.85537	1.94687	3.31434e-14	1.08216e-12
UN030807	28.0138	13.0779	50.4176	3.85517	1.94679	0.000343908	0.0013932	AT1G28960.2 | Symbols: ATNUDT15	Medtr2g015380.1|PACid:23016552	Aquca_055_00078.1|PACid:22054322	PGSC0003DMP400046253|PACid:24411400	MDP0000925984|PACid:22624199	Potri.004G053300.1|PACid:26992413	Eucgr.E02668.1|PACid:23579153	Thecc1EG029755t1|PACid:27438026	Pp1s154_133V6.1|PACid:18066962	Si014365m|PACid:19691560	UN030801	Cre16.g688450.t1.2|PACid:27566470		189003|PACid:27340583
UN024274	240.442	112.253	432.727	3.85492	1.9467	6.64211e-14	2.07025e-12	AT2G40170.1 | Symbols: ATEM6	Medtr4g016960.1|PACid:23048757	Aquca_004_00398.1|PACid:22030626	PGSC0003DMP400011756|PACid:24396299	MDP0000922090|PACid:22661237	Potri.010G187100.1|PACid:26981767	Eucgr.G03071.1|PACid:23588862	Thecc1EG042481t1|PACid:27443176	Pp1s12_68V6.1|PACid:18048526	Si024515m|PACid:19700831
UN029266	552.951	258.188	995.097	3.85416	1.94642	7.89497e-12	1.78648e-10
UN038531	1371.79	641.016	2467.95	3.85005	1.94488	2.34672e-20	1.76783e-18									Pp1s270_61V6.1|PACid:18038123		UN038532	Cre02.g088900.t1.2|PACid:27574455	28101|PACid:27390016	126974|PACid:27341369	12802|PACid:27419387
UN039582	339.967	158.958	611.479	3.8468	1.94366	3.49499e-08	4.05544e-07
UN037477	82.3448	38.5061	148.103	3.84622	1.94344	2.92395e-08	3.44607e-07
UN019798	543.518	254.218	977.468	3.845	1.94298	2.28118e-17	1.17637e-15	AT2G05620.1 | Symbols: PGR5 | proton gradient regulation 5 | chr2:2081204-2081687 REVERSE LENGTH=133	Medtr1g045140.1|PACid:23043869		PGSC0003DMP400030037|PACid:24400961	MDP0000828736|PACid:22674416	Potri.010G066900.1|PACid:26980096	Eucgr.H02963.1|PACid:23592290	Thecc1EG020972t1|PACid:27452664	Pp1s114_172V6.1|PACid:18037372	Si015371m|PACid:19692378	UN019798	Cre05.g242400.t1.2|PACid:27572525	12698|PACid:27390505	160195|PACid:27344236	9914|PACid:27418711
UN000982	32.9	15.3975	59.1537	3.84176	1.94177	8.07924e-05	0.00039769
UN025206	27.6355	12.9371	49.6831	3.84037	1.94124	0.000314403	0.00128976
UN040702	583.634	273.29	1049.15	3.83896	1.94072	8.61026e-18	4.72404e-16	AT3G02190.1 | Symbols: | Ribosomal protein L39 family protein | chr3:406005-406342 REVERSE LENGTH=51	Medtr3g106310.1|PACid:23008353	Aquca_016_00145.1|PACid:22062798	PGSC0003DMP400002654|PACid:24429014	MDP0000363784|PACid:22627218	Potri.006G260900.2|PACid:27005223	Eucgr.B03153.1|PACid:23568409	Thecc1EG036934t1|PACid:27425924	Pp1s89_150V6.1|PACid:18046010	Si007806m|PACid:19705310	UN040699	Cre16.g676650.t1.2|PACid:27566338	47628|PACid:27388811	179873|PACid:27338906	24457|PACid:27415530
UN010347	268.19	125.588	482.092	3.83867	1.94061	1.279e-14	4.44157e-13
UN030181	179.386	84.0254	322.428	3.83727	1.94008	1.16084e-06	9.4531e-06	AT4G26620.1 | Symbols: | Sucrase/ferredoxin-like family protein | chr4:13427599-13429877 REVERSE LENGTH=443	Medtr5g096090.1|PACid:23029812	Aquca_093_00030.1|PACid:22058062	PGSC0003DMP400038584|PACid:24417153	MDP0000196953|PACid:22623502	Potri.001G369300.1|PACid:27041472	Eucgr.F02038.1|PACid:23582797	Thecc1EG016974t1|PACid:27453831	Pp1s3_438V6.1|PACid:18062743	Si017441m|PACid:19687887	UN030178	Cre16.g676850.t1.2|PACid:27566216	13766|PACid:27390095	180909|PACid:27339277	1953|PACid:27417618
UN034973	182.816	85.6824	328.516	3.83411	1.93889	3.15196e-12	7.49949e-11	AT5G10720.1 | Symbols: AHK5	Medtr3g105590.1|PACid:23009823	Aquca_068_00002.1|PACid:22057698	PGSC0003DMP400051432|PACid:24390227	MDP0000916879|PACid:22675740	Potri.018G009700.1|PACid:27009871	Eucgr.C04019.1|PACid:23573399	Thecc1EG036845t1|PACid:27426898	Pp1s171_127V6.1|PACid:18056267	Si005785m|PACid:19705756	UN034968			206213|PACid:27340464	88555|PACid:27420571
UN038318	96.0905	45.0686	172.623	3.83023	1.93743	8.05019e-09	1.0694e-07									Pp1s3_182V6.1|PACid:18062552
UN028163	2.40203	1.12667	4.31507	3.82994	1.93732	0.324451	0.440851
UN011062	414.1	194.319	743.77	3.82758	1.93643	1.68434e-16	7.75411e-15	AT5G49820.1 | Symbols: RUS6 | Protein of unknown function	Medtr4g077650.1|PACid:23052926	Aquca_014_00025.2|PACid:22028189	PGSC0003DMP400037561|PACid:24413468	MDP0000195705|PACid:22669119	Potri.004G229500.2|PACid:26992732	Eucgr.G00067.2|PACid:23585842	Thecc1EG027141t2|PACid:27438960	Pp1s53_92V6.2|PACid:18046309	Si021796m|PACid:19702507
UN016111	288.214	135.251	517.658	3.82738	1.93636	8.23151e-15	2.94362e-13	AT4G17170.1 | Symbols: AT-RAB2	Medtr2g027660.1|PACid:23017091	Aquca_005_00138.1|PACid:22023935	PGSC0003DMP400036806|PACid:24412939	MDP0000914416|PACid:22656480	Potri.006G001500.3|PACid:27007967	Eucgr.D00957.1|PACid:23574702	Thecc1EG030470t1|PACid:27440707	Pp1s341_72V6.2|PACid:18042444	Si011055m|PACid:19696212	UN016082	Cre03.g171650.t1.2|PACid:27576340	57746|PACid:27394857	159578|PACid:27344580	36189|PACid:27414681
UN010033	141.594	66.4485	254.312	3.82721	1.93629	8.21427e-11	1.55431e-09	AT4G35830.2 | Symbols: ACO1 | aconitase 1 | chr4:16973007-16977278 REVERSE LENGTH=795	Medtr2g088360.1|PACid:23018675	Aquca_005_00057.3|PACid:22024053	PGSC0003DMP400038465|PACid:24414025	MDP0000279281|PACid:22639024	Potri.007G060900.1|PACid:27014872	Eucgr.I02307.3|PACid:23597031	Thecc1EG000133t1|PACid:27436176	Pp1s253_16V6.1|PACid:18061304	Si013192m|PACid:19690909
UN025098	242.399	113.757	435.361	3.82711	1.93626	8.82046e-14	2.70018e-12
UN042773	72.9837	34.2744	131.048	3.82348	1.93489	1.01275e-07	1.04542e-06	AT5G13420.1 | Symbols: | Aldolase-type TIM barrel family protein | chr5:4302080-4304212 REVERSE LENGTH=438	Medtr7g006560.1|PACid:23022906	Aquca_049_00004.1|PACid:22044731	PGSC0003DMP400048712|PACid:24407321	MDP0000234480|PACid:22668200	Potri.001G068200.1|PACid:27044661	Eucgr.G01978.1|PACid:23587555	Thecc1EG008318t1|PACid:27463080	Pp1s159_68V6.1|PACid:18049727	Si001538m|PACid:19677606
UN023581	277.831	130.555	498.744	3.82018	1.93364	3.32473e-08	3.87283e-07
UN020378	837.712	393.674	1503.77	3.81983	1.93351	5.67463e-19	3.63645e-17
UN027531	742.438	348.947	1332.67	3.81913	1.93324	3.24895e-15	1.24126e-13
UN034070	5.45455	2.56535	9.78834	3.81559	1.93191	0.0890644	0.154915
UN040996	19.3623	9.11559	34.7324	3.81022	1.92987	0.0105433	0.0259649
UN033063	9.68286	4.56065	17.3662	3.80783	1.92897	0.032818	0.0677494	ATMG00180.1 | Symbols: CCB452 | cytochrome C biogenesis 452 | chrM:51293-53611 REVERSE LENGTH=452	Medtr1g005240.1|PACid:23043095	Aquca_023_00102.1|PACid:22023006		MDP0000798440|PACid:22629837		Eucgr.C03075.1|PACid:23572539		Pp1s247_16V6.1|PACid:18066908	Si020750m|PACid:19693636
UN023747	128.093	60.3735	229.672	3.80419	1.92759	0.000129052	0.000597312
UN019921	1260.2	594.094	2259.36	3.80303	1.92715	4.12012e-13	1.14199e-11
UN037909	856.917	404.23	1535.95	3.79968	1.92588	6.41951e-19	4.05966e-17
UN032578	114.57	54.1113	205.258	3.79325	1.92343	9.39742e-10	1.49953e-08
UN000948	394.268	186.319	706.192	3.79023	1.92229	5.0992e-16	2.19998e-14	AT2G19950.2 | Symbols: GC1 | golgin candidate 1 | chr2:8616341-8621219 REVERSE LENGTH=710		Aquca_020_00304.1|PACid:22025559			Potri.018G086600.2|PACid:27010973	Eucgr.C01004.2|PACid:23570575	Thecc1EG037800t4|PACid:27431109		Si000500m|PACid:19678106	UN000951	Cre13.g583600.t1.2|PACid:27573353	49349|PACid:27394171	20694|PACid:27340200	17319|PACid:27420407
UN033221	189.56	89.6161	339.476	3.78811	1.92148	1.08645e-08	1.40519e-07
UN026519	2.4687	1.16719	4.42098	3.78773	1.92133	0.284598	0.397234	AT2G42820.1 | Symbols: HVA22F | HVA22-like protein F | chr2:17817460-17818301 REVERSE LENGTH=158	Medtr5g091800.1|PACid:23032791	Aquca_102_00002.1|PACid:22039029	PGSC0003DMP400045998|PACid:24402315	MDP0000139519|PACid:22631596	Potri.001G006000.3|PACid:27041614	Eucgr.A01961.1|PACid:23563780	Thecc1EG001835t1|PACid:27436568	Pp1s421_7V6.1|PACid:18061190	Si031261m|PACid:19714083	UN026519	Cre03.g177500.t1.3|PACid:27576101	46490|PACid:27390835	126578|PACid:27347492	94638|PACid:27413761
UN054309	285.189	134.847	510.702	3.78726	1.92115	5.94043e-10	9.85873e-09
UN033897	259.696	122.798	465.044	3.78706	1.92108	6.96308e-14	2.16748e-12
UN000944	520.638	246.348	932.072	3.78356	1.91974	2.53672e-17	1.29426e-15
UN004787	197.928	93.6851	354.293	3.78175	1.91905	1.31678e-12	3.36277e-11
UN020942	839.946	397.68	1503.35	3.78029	1.9185	8.04641e-19	5.0355e-17									Pp1s235_56V6.1|PACid:18041661
UN001190	55.1637	26.119	98.7307	3.78003	1.9184	0.000278792	0.00116354
UN037414	295.372	139.893	528.591	3.77854	1.91783	3.99906e-06	2.84324e-05
UN039386	37.6477	17.8348	67.367	3.77729	1.91735	4.31612e-05	0.000229005	AT1G01620.1 | Symbols: PIP1C	Medtr5g010150.1|PACid:23028281	Aquca_013_00286.1|PACid:22060024	PGSC0003DMP400041843|PACid:24397668	MDP0000479436|PACid:22642692	Potri.003G128600.1|PACid:26999721	Eucgr.D01836.1|PACid:23575608	Thecc1EG016272t3|PACid:27447510	Pp1s8_151V6.1|PACid:18074153	Si007002m|PACid:19705418	UN039387	Cre06.g282800.t1.2|PACid:27568895	17756|PACid:27386092
UN021867	6.29568	2.98328	11.2643	3.7758	1.91678	0.104461	0.176322
UN039378	1416.8	671.564	2534.66	3.77426	1.91619	4.23776e-20	3.09537e-18	AT5G63620.1 | Symbols: | GroES-like zinc-binding alcohol dehydrogenase family protein | chr5:25466380-25468296 REVERSE LENGTH=427	Medtr8g095220.1|PACid:23039467	Aquca_023_00009.1|PACid:22023054	PGSC0003DMP400040309|PACid:24387868	MDP0000241504|PACid:22658352	Potri.T010600.1|PACid:27051410	Eucgr.I00009.2|PACid:23594530	Thecc1EG003380t1|PACid:27434355	Pp1s65_246V6.1|PACid:18057762	Si013809m|PACid:19691413	UN039379	g5047.t1|PACid:27580714	42286|PACid:27388478	122329|PACid:27343024	48392|PACid:27418009
UN052349	221.852	105.201	396.829	3.7721	1.91537	2.92273e-13	8.29235e-12
UN021508	202.202	95.8925	361.666	3.77158	1.91517	1.72767e-12	4.32026e-11	AT3G01660.1 | Symbols: | S-adenosyl-L-methionine-dependent methyltransferases superfamily protein | chr3:245532-246432 FORWARD LENGTH=273	Medtr7g032900.1|PACid:23022343	Aquca_001_00111.1|PACid:22044015	PGSC0003DMP400022347|PACid:24425110	MDP0000193012|PACid:22665045	Potri.001G340900.1|PACid:27042810	Eucgr.I01716.1|PACid:23596379	Thecc1EG017016t1|PACid:27454336	Pp1s1_828V6.2|PACid:18069556	Si010806m|PACid:19697633	UN021508	Cre12.g547100.t1.3|PACid:27582852	6353|PACid:27392989	207258|PACid:27348769	37443|PACid:27415240
UN039485	502.431	238.277	898.662	3.7715	1.91514	1.00983e-05	6.40126e-05	AT2G38510.1 | Symbols: | MATE efflux family protein | chr2:16123985-16125445 FORWARD LENGTH=486	Medtr1g101500.1|PACid:23042902	Aquca_023_00044.1|PACid:22023020	PGSC0003DMP400043858|PACid:24396687	MDP0000130647|PACid:22620589	Potri.013G115600.1|PACid:26995231	Eucgr.F02633.1|PACid:23583481	Thecc1EG036667t1|PACid:27457332	Pp1s113_153V6.1|PACid:18037604	Si039324m|PACid:19681587	UN039490	g2949.t1|PACid:27576525	68029|PACid:27393000	204735|PACid:27341606	42373|PACid:27419464
UN024901	837.334	397.173	1497.58	3.77058	1.91479	3.48988e-15	1.32698e-13	AT3G05560.3 | Symbols: | Ribosomal L22e protein family | chr3:1614641-1615204 FORWARD LENGTH=124	Medtr1g083430.1|PACid:23045672	Aquca_017_00164.3|PACid:22031911	PGSC0003DMP400042806|PACid:24419231	MDP0000291704|PACid:22650273	Potri.013G015300.1|PACid:26994639	Eucgr.H04540.4|PACid:23593871	Thecc1EG021232t2|PACid:27452877	Pp1s22_212V6.1|PACid:18042543	Si031166m|PACid:19709422	UN024894	Cre12.g535900.t1.1|PACid:27582251	22483|PACid:27390289	149688|PACid:27345610	8244|PACid:27416113
UN021942	6.00276	2.84812	10.7347	3.76905	1.9142	0.140816	0.225086				PGSC0003DMP400014621|PACid:24402928
UN020898	718.378	341.104	1284.29	3.7651	1.91269	2.67834e-18	1.58921e-16	AT5G44310.2 | Symbols: | Late embryogenesis abundant protein (LEA) family protein | chr5:17847998-17849436 REVERSE LENGTH=331								Pp1s420_28V6.1|PACid:18041753
UN023699	355.371	168.784	635.251	3.76368	1.91215	2.0808e-15	8.18393e-14									Pp1s289_68V6.1|PACid:18040936
UN021451	8.59745	4.08406	15.3675	3.7628	1.91181	0.0480068	0.0929164
UN035900	202.123	96.0479	361.236	3.761	1.91112	2.24098e-05	0.000129891					MDP0000305017|PACid:22660791
UN028411	1547.92	735.797	2766.1	3.75933	1.91047	4.11786e-19	2.69636e-17	AT4G25000.1 | Symbols: ATAMY1	Medtr1g019440.1|PACid:23043700	Aquca_015_00065.1|PACid:22041566	PGSC0003DMP400014028|PACid:24385063	MDP0000298815|PACid:22632738	Potri.002G126300.1|PACid:27021660	Eucgr.F02347.2|PACid:23583155	Thecc1EG033839t1|PACid:27456895	Pp1s223_59V6.2|PACid:18036569	Si029873m|PACid:19710877	UN028421	g11430.t1|PACid:27579532	66347|PACid:27388826	181330|PACid:27349221	86646|PACid:27413337
UN022005	205.048	97.485	366.391	3.75844	1.91013	2.04991e-05	0.000119828
UN033713	232.044	110.331	414.612	3.75789	1.90992	1.68272e-13	4.97997e-12
UN027215	184.78	87.8966	330.105	3.7556	1.90904	4.96924e-12	1.15378e-10
UN028327	90.9405	43.2842	162.425	3.75252	1.90786	2.30863e-05	0.000133298
UN027149	2.47546	1.17845	4.42098	3.75152	1.90747	0.329275	0.445992
UN033008	32.1279	15.3019	57.3669	3.74901	1.90651	0.000204354	0.000887552	ATMG01275.1 | Symbols: NAD1A	Medtr7g021700.1|PACid:23021081	Aquca_023_00092.1|PACid:22023107	PGSC0003DMP400020958|PACid:24394381	MDP0000499032|PACid:22667677	Potri.013G074800.1|PACid:26994226	Eucgr.H01180.1|PACid:23590602	Thecc1EG046418t1|PACid:27459552	Pp1s39_108V6.1|PACid:18044668	Si020765m|PACid:19693619
UN018687	360.882	171.885	644.377	3.74888	1.90646	2.84658e-07	2.67735e-06
UN024475	74.3443	35.4214	132.729	3.74713	1.90578	1.21493e-07	1.23398e-06
UN018878	573.375	273.532	1023.14	3.74047	1.90322	3.54818e-17	1.76901e-15
UN038694	369.934	176.487	660.103	3.74023	1.90313	3.15872e-15	1.21064e-13	AT4G15000.1 | Symbols: | Ribosomal L27e protein family | chr4:8571896-8572303 FORWARD LENGTH=135	Medtr2g006170.1|PACid:23017575	Aquca_030_00381.1|PACid:22035628	PGSC0003DMP400020814|PACid:24415000	MDP0000186459|PACid:22638836	Potri.006G021500.1|PACid:27006451	Eucgr.L03521.1|PACid:23607902	Thecc1EG002020t1|PACid:27433816	Pp1s83_116V6.1|PACid:18073499	Si007477m|PACid:19704087	UN038695	g9708.t2|PACid:27570248	68025|PACid:27392864	154582|PACid:27346193
UN040435	116.933	55.8089	208.62	3.73811	1.90231	7.23436e-10	1.17624e-08
UN016088	63.3314	30.2499	112.954	3.73402	1.90073	0.0057623	0.0155859	AT3G51770.2 | Symbols: ETO1 | tetratricopeptide repeat (TPR)-containing protein | chr3:19200328-19203998 REVERSE LENGTH=959	Medtr1g071400.1|PACid:23041438	Aquca_017_00539.3|PACid:22032158	PGSC0003DMP400033617|PACid:24398490	MDP0000294856|PACid:22640382	Potri.016G123800.3|PACid:27012447	Eucgr.J01905.1|PACid:23599929	Thecc1EG004280t1|PACid:27436952	Pp1s11_315V6.1|PACid:18048754	Si028875m|PACid:19709476
UN052413	67.4016	32.1981	120.207	3.73336	1.90047	3.7297e-07	3.41182e-06
UN023601	44.5641	21.2968	79.4649	3.7313	1.89968	0.00215684	0.00677087
UN025004	1612.05	770.409	2874.52	3.73115	1.89962	2.97146e-20	2.19714e-18
UN037242	87.8654	42.0243	156.627	3.72706	1.89804	3.73202e-08	4.28906e-07
UN024734	421.46	201.68	751.13	3.72437	1.897	3.90665e-16	1.71628e-14	AT1G78370.1 | Symbols: ATGSTU20	Medtr8g056940.1|PACid:23036957	Aquca_022_00225.1|PACid:22054650	PGSC0003DMP400050126|PACid:24394760	MDP0000188101|PACid:22657484	Potri.010G061400.1|PACid:26980998	Eucgr.B00497.1|PACid:23565602	Thecc1EG020452t1|PACid:27453698		Si037296m|PACid:19680972	UN024723	Cre06.g305050.t1.3|PACid:27569490	61766|PACid:27389927	183716|PACid:27345097	16020|PACid:27414137
UN022188	251.742	120.497	448.61	3.72299	1.89646	2.72422e-13	7.7566e-12
UN024873	260.668	124.775	464.507	3.72275	1.89637	1.5196e-13	4.51389e-12
UN031294	17.4261	8.34161	31.0528	3.72264	1.89632	0.00539495	0.0147593
UN019484	26.8217	12.8471	47.7835	3.7194	1.89507	0.0226422	0.0496999
UN011853	946.003	453.51	1684.74	3.71489	1.89332	1.97425e-08	2.41849e-07
UN018655	205.744	98.6412	366.398	3.71446	1.89315	1.80658e-08	2.23438e-07
UN024935	26.6668	12.7963	47.4726	3.70985	1.89136	0.000528856	0.00202856
UN038574	665.481	319.38	1184.63	3.70916	1.89109	1.65246e-13	4.89647e-12	AT4G33865.1 | Symbols: | Ribosomal protein S14p/S29e family protein | chr4:16233395-16234114 REVERSE LENGTH=56	Medtr5g005130.1|PACid:23029570	Aquca_042_00137.2|PACid:22033040	PGSC0003DMP400016338|PACid:24408840	MDP0000797824|PACid:22670111	Potri.009G090000.1|PACid:26987001	Eucgr.F02264.1|PACid:23583073	Thecc1EG007208t1|PACid:27464772	Pp1s58_94V6.1|PACid:18052201	Si027047m|PACid:19707813	UN038575	Cre07.g351000.t1.3|PACid:27564061	47676|PACid:27388784	129260|PACid:27344546	27364|PACid:27419876
UN026455	27.3833	13.1477	48.7367	3.70686	1.8902	0.000493876	0.00191116
UN009323	209.616	100.678	373.023	3.7051	1.88951	9.63672e-05	0.000463624
UN023912	224.376	107.792	399.252	3.7039	1.88905	7.17005e-13	1.91236e-11	AT3G24360.1 | Symbols: | ATP-dependent caseinolytic (Clp) protease/crotonase family protein | chr3:8839832-8842799 REVERSE LENGTH=418	Medtr8g103840.2|PACid:23038508	Aquca_001_00592.1|PACid:22043739	PGSC0003DMP400000046|PACid:24418829	MDP0000917280|PACid:22633283	Potri.006G155700.1|PACid:27003631	Eucgr.C01076.1|PACid:23570647	Thecc1EG037928t2|PACid:27429318	Pp1s7_64V6.2|PACid:18051901	Si006335m|PACid:19705762	UN023907	Cre12.g519150.t1.2|PACid:27582237	48964|PACid:27388392		43398|PACid:27419770
UN020565	6.33088	3.04194	11.2643	3.70299	1.88869	0.0932648	0.160767
UN037924	821.72	394.875	1461.99	3.70241	1.88847	4.09225e-18	2.34704e-16
UN032978	1110.4	533.769	1975.35	3.70075	1.88782	7.39857e-19	4.65432e-17	AT1G03600.1 | Symbols: PSB27 | photosystem II family protein | chr1:898916-899440 FORWARD LENGTH=174		Aquca_001_00885.4|PACid:22043250	PGSC0003DMP400006746|PACid:24382359	MDP0000240286|PACid:22674593	Potri.006G069900.7|PACid:27005856	Eucgr.C01174.1|PACid:23570749	Thecc1EG038075t1|PACid:27430858	Pp1s75_233V6.1|PACid:18068262	Si018253m|PACid:19689338	UN032975	Cre12.g496950.t1.3|PACid:27583014	23114|PACid:27387224	57720|PACid:27341367	33024|PACid:27419594
UN022651	158.514	76.2066	281.976	3.70015	1.88758	1.74222e-05	0.000103915									Pp1s44_75V6.1|PACid:18044210		UN022644	g2890.t1|PACid:27576429
UN021863	273.968	131.786	487.241	3.69722	1.88644	5.0383e-14	1.61434e-12
UN043153	59.3056	28.5306	105.468	3.69666	1.88622	6.02531e-06	4.06155e-05	AT3G63520.1 | Symbols: CCD1	Medtr5g025230.1|PACid:23035709	Aquca_020_00337.1|PACid:22025063	PGSC0003DMP400007666|PACid:24391256	MDP0000193584|PACid:22650154	Potri.006G239400.1|PACid:27007726	Eucgr.C00545.1|PACid:23570039	Thecc1EG037185t1|PACid:27427302	Pp1s118_231V6.1|PACid:18069105	Si008240m|PACid:19702833	UN043153	Cre16.g657800.t1.3|PACid:27566911	38161|PACid:27394366	122557|PACid:27343104	36390|PACid:27414736
UN031726	239.244	115.166	425.361	3.69345	1.88497	3.32807e-13	9.38696e-12
UN020336	760.965	366.457	1352.73	3.69137	1.88416	8.8321e-18	4.83472e-16	AT5G03850.1 | Symbols: | Nucleic acid-binding	Medtr6g013210.1|PACid:23026381	Aquca_009_00471.1|PACid:22033679	PGSC0003DMP400037969|PACid:24428846	MDP0000364397|PACid:22672960	Potri.008G013200.1|PACid:27037939	Eucgr.E00080.1|PACid:23576725	Thecc1EG025036t1|PACid:27422069	Pp1s41_71V6.1|PACid:18058201	Si039832m|PACid:19679992	UN020336	g12340.t1|PACid:27581741	33870|PACid:27387969	64637|PACid:27342618	119484|PACid:27414893
UN028028	34.8229	16.7757	61.8937	3.68949	1.88342	0.000168467	0.000751797
UN019574	1297.66	625.158	2306.41	3.68932	1.88336	2.53298e-17	1.29426e-15	AT3G04400.1 | Symbols: emb2171 | Ribosomal protein L14p/L23e family protein | chr3:1167339-1168308 FORWARD LENGTH=140	Medtr7g098290.1|PACid:23021699	Aquca_034_00273.1|PACid:22056660	PGSC0003DMP400006811|PACid:24401123	MDP0000194017|PACid:22634908	Potri.008G171200.2|PACid:27039233	Eucgr.H00134.2|PACid:23589470	Thecc1EG020980t1|PACid:27453515	Pp1s62_133V6.1|PACid:18047712	Si018643m|PACid:19689976	UN019574	g4743.t1|PACid:27580430	52401|PACid:27393306	123709|PACid:27344536	18267|PACid:27417211
UN038994	1044.69	503.297	1856.77	3.68922	1.88331	9.22991e-09	1.21204e-07	AT1G58280.1 | Symbols: | Phosphoglycerate mutase family protein | chr1:21620497-21622468 REVERSE LENGTH=318	Medtr5g067240.1|PACid:23029277	Aquca_010_00034.12|PACid:22046790	PGSC0003DMP400011318|PACid:24385014	MDP0000189998|PACid:22676518	Potri.002G108500.1|PACid:27022920	Eucgr.F00456.2|PACid:23581156	Thecc1EG034573t3|PACid:27457747	Pp1s123_98V6.2|PACid:18049633	Si010756m|PACid:19696004	UN038996	g2953.t2|PACid:27577327
UN038697	1227.1	591.216	2180.92	3.68887	1.88318	5.4606e-19	3.51806e-17	AT1G65980.1 | Symbols: TPX1 | thioredoxin-dependent peroxidase 1 | chr1:24559524-24560753 REVERSE LENGTH=162	Medtr6g087990.1|PACid:23027928	Aquca_001_00394.1|PACid:22042871	PGSC0003DMP400009065|PACid:24416024	MDP0000519575|PACid:22660652	Potri.001G423500.1|PACid:27045358	Eucgr.C03812.1|PACid:23573186	Thecc1EG022426t1|PACid:27421629	Pp1s1_230V6.1|PACid:18069802	Si003163m|PACid:19674939	UN038699	Cre09.g386650.t2.1|PACid:27570578	52074|PACid:27389118	46279|PACid:27345472	17060|PACid:27416354
UN037005	437.784	211.053	777.881	3.68571	1.88194	7.26922e-16	3.08089e-14
UN051661	396.033	190.946	703.664	3.68514	1.88172	4.5229e-15	1.69036e-13
UN023016	144.577	69.7391	256.834	3.68278	1.88079	3.35602e-10	5.78955e-09	AT4G36020.1 | Symbols: CSDP1 | cold shock domain protein 1 | chr4:17043443-17044342 REVERSE LENGTH=299	Medtr3g117410.1|PACid:23010698	Aquca_027_00298.4|PACid:22045888	PGSC0003DMP400046322|PACid:24410910	MDP0000252977|PACid:22650118	Potri.004G161800.1|PACid:26992737	Eucgr.I01324.1|PACid:23595880	Thecc1EG034155t1|PACid:27459152	Pp1s339_2V6.1|PACid:18054911	Si037089m|PACid:19679135	UN022996	Cre17.g720050.t1.2|PACid:27571854	22213|PACid:27390421	203299|PACid:27342775	29118|PACid:27417791
UN030169	372.334	179.64	661.374	3.68166	1.88035	2.61678e-09	3.80192e-08
UN027754	161.719	78.0348	287.244	3.68098	1.88009	0.000210296	0.000908599
UN029360	334.958	161.725	594.806	3.67788	1.87887	6.53909e-07	5.65458e-06
UN037746	1084.84	524.111	1925.95	3.67469	1.87762	5.65751e-19	3.63518e-17	AT1G52590.1 | Symbols: | Putative thiol-disulphide oxidoreductase DCC | chr1:19589224-19590231 REVERSE LENGTH=172	Medtr2g103590.1|PACid:23015891	Aquca_020_00131.1|PACid:22025050	PGSC0003DMP400001226|PACid:24406832	MDP0000125950|PACid:22671192	Potri.008G213200.6|PACid:27036811	Eucgr.F02111.1|PACid:23582863	Thecc1EG028225t2|PACid:27439604	Pp1s63_179V6.1|PACid:18061514	Si002990m|PACid:19677471	UN037757	Cre10.g439700.t1.2|PACid:27579229	56895|PACid:27391803	155534|PACid:27341371	7923|PACid:27418671
UN034159	2318.41	1120.35	4115.51	3.67343	1.87713	2.91442e-20	2.16162e-18	AT5G50700.1 | Symbols: HSD1 | hydroxysteroid dehydrogenase 1 | chr5:20623259-20624995 REVERSE LENGTH=349	Medtr5g008850.1|PACid:23030613	Aquca_011_00082.1|PACid:22038238	PGSC0003DMP400046764|PACid:24397288	MDP0000133528|PACid:22641547	Potri.012G102000.1|PACid:27049244	Eucgr.B00089.1|PACid:23565134	Thecc1EG014683t1|PACid:27449690	Pp1s94_158V6.1|PACid:18058897	Si012476m|PACid:19695794	UN034159	Cre17.g702750.t1.2|PACid:27571808	25540|PACid:27394639	17574|PACid:27348343	7333|PACid:27417952
UN026636	173.283	83.754	307.576	3.67237	1.87671	2.52676e-11	5.2251e-10
UN033846	1065.81	515.183	1891.75	3.67199	1.87656	8.00361e-19	5.0218e-17
UN016674	39.0184	18.8621	69.2529	3.67154	1.87638	0.0322628	0.0668251
UN020868	430.31	208.219	763.446	3.66655	1.87442	1.1306e-12	2.90894e-11									Pp1s22_359V6.1|PACid:18042549		UN020866	Cre10.g457500.t1.1|PACid:27579602	66827|PACid:27391742	30666|PACid:27345749	33884|PACid:27413513
UN038960	163.276	79.0073	289.68	3.6665	1.8744	3.56808e-08	4.13226e-07
UN039675	1447.22	700.371	2567.5	3.66592	1.87417	1.85971e-19	1.26603e-17	AT4G33540.1 | Symbols: | metallo-beta-lactamase family protein | chr4:16130882-16133678 FORWARD LENGTH=355		Aquca_035_00154.1|PACid:22061167			Potri.010G169900.1|PACid:26980238	Eucgr.J00842.1|PACid:23598696	Thecc1EG042689t1|PACid:27443800	Pp1s12_128V6.2|PACid:18048520	Si017794m|PACid:19687400	UN039682	g18407.t1|PACid:27567715	35465|PACid:27390454	2498|PACid:27342938	46635|PACid:27413799
UN001014	243.24	117.748	431.476	3.66439	1.87357	1.03178e-11	2.28523e-10	AT3G19970.1 | Symbols: | alpha/beta-Hydrolases superfamily protein | chr3:6959644-6961367 FORWARD LENGTH=434	Medtr5g020690.1|PACid:23034873	Aquca_035_00051.1|PACid:22060946	PGSC0003DMP400004683|PACid:24406732	MDP0000248331|PACid:22683411	Potri.005G089000.2|PACid:27029230	Eucgr.G02588.1|PACid:23588256	Thecc1EG007679t1|PACid:27461530	Pp1s137_104V6.1|PACid:18072719	Si006406m|PACid:19705184	UN001015			22975|PACid:27348712	18991|PACid:27420323
UN032675	33.7671	16.3485	59.8951	3.66364	1.87328	0.000153563	0.000693531
UN021961	90.7395	43.9377	160.942	3.66296	1.87301	2.5361e-08	3.04268e-07									Pp1s61_112V6.2|PACid:18073911		UN021962	g5059.t1|PACid:27580965	27246|PACid:27393223	70906|PACid:27340949	88576|PACid:27420648
UN023653	407.914	197.565	723.439	3.66178	1.87254	1.85406e-15	7.40116e-14
UN004323	109.386	52.9803	193.994	3.66162	1.87248	7.9138e-09	1.05361e-07									Pp1s24_103V6.1|PACid:18052448
UN021305	179.81	87.136	318.82	3.65887	1.8714	6.02219e-07	5.24916e-06				PGSC0003DMP400022264|PACid:24424073
UN038431	807.802	391.497	1432.26	3.65841	1.87122	1.28943e-17	6.88587e-16	AT5G06060.1 | Symbols: | NAD(P)-binding Rossmann-fold superfamily protein | chr5:1824066-1825833 REVERSE LENGTH=264	Medtr3g085740.1|PACid:23008323	Aquca_020_00124.1|PACid:22025226	PGSC0003DMP400049052|PACid:24412699	MDP0000171200|PACid:22629346	Potri.013G026100.2|PACid:26993768	Eucgr.G02959.1|PACid:23588734	Thecc1EG010763t1|PACid:27464389	Pp1s457_13V6.1|PACid:18045072	Si026762m|PACid:19707097	UN038432	Cre12.g556050.t1.2|PACid:27581563	17670|PACid:27391841	159224|PACid:27338834	29830|PACid:27414548
UN039694	1965.7	953.047	3484.69	3.65636	1.87041	8.09713e-20	5.723e-18	AT2G28900.1 | Symbols: OEP16		Aquca_027_00358.2|PACid:22045894	PGSC0003DMP400017088|PACid:24394440	MDP0000194107|PACid:22635025				Pp1s181_107V6.1|PACid:18040012	Si023559m|PACid:19698606
UN020388	16.2769	7.89998	28.8423	3.65093	1.86826	0.00745963	0.0193525				PGSC0003DMP400022463|PACid:24428266					Pp1s372_4V6.1|PACid:18054621
UN013013	22.3915	10.8685	39.6761	3.65056	1.86812	0.137967	0.221248	AT4G37990.1 | Symbols: ELI3-2	Medtr5g031360.1|PACid:23028759	Aquca_010_00072.1|PACid:22046810	PGSC0003DMP400036674|PACid:24425738	MDP0000272295|PACid:22671338	Potri.009G063400.1|PACid:26987797	Eucgr.H02433.1|PACid:23591728	Thecc1EG000698t1|PACid:27436070	Pp1s126_185V6.1|PACid:18061165	Si013626m|PACid:19691904	UN012994	Cre06.g308850.t1.2|PACid:27568362	66515|PACid:27386011	174985|PACid:27345459	26180|PACid:27416257
UN038884	1621.01	787.226	2871.68	3.64785	1.86705	5.93022e-14	1.87759e-12	AT5G40780.1 | Symbols: LHT1 | lysine histidine transporter 1 | chr5:16323823-16327082 FORWARD LENGTH=446	Medtr2g101920.1|PACid:23019289	Aquca_011_00285.1|PACid:22038256	PGSC0003DMP400035220|PACid:24427766	MDP0000208046|PACid:22672097	Potri.001G335300.1|PACid:27044303	Eucgr.J02302.1|PACid:23600407	Thecc1EG014585t1|PACid:27451039	Pp1s5_176V6.1|PACid:18056373	Si013742m|PACid:19692911	UN038895			53008|PACid:27342400	32480|PACid:27414269
UN039197	133.888	65.0373	237.165	3.6466	1.86655	0.000108181	0.000513267	AT5G19700.1 | Symbols: | MATE efflux family protein | chr5:6660821-6662347 REVERSE LENGTH=508	Medtr5g010830.1|PACid:23031361	Aquca_001_00234.1|PACid:22044016	PGSC0003DMP400025138|PACid:24405964	MDP0000455844|PACid:22676337	Potri.003G121400.1|PACid:26996351	Eucgr.D01923.1|PACid:23575716	Thecc1EG037772t1|PACid:27430487	Pp1s218_111V6.1|PACid:18058526	Si039556m|PACid:19684526
UN050825	64.5951	31.3812	114.416	3.646	1.86631	1.4319e-06	1.1379e-05
UN039560	1249.3	607.386	2212.17	3.64211	1.86477	6.25899e-19	3.97909e-17
UN031619	122.301	59.4919	216.515	3.63941	1.8637	1.79057e-07	1.75129e-06	AT1G73920.1 | Symbols: | alpha/beta-Hydrolases superfamily protein | chr1:27791194-27794698 FORWARD LENGTH=704	Medtr8g103850.1|PACid:23040145	Aquca_002_01120.1|PACid:22053468	PGSC0003DMP400010095|PACid:24403524		Potri.012G060600.2|PACid:27050680	Eucgr.B00703.1|PACid:23565831	Thecc1EG012274t1|PACid:27451071	Pp1s185_55V6.1|PACid:18046893	Si000447m|PACid:19675168	UN031609	g18113.t2|PACid:27573236	67663|PACid:27394779	28757|PACid:27340176	26614|PACid:27420410
UN043593	127.322	61.956	225.371	3.6376	1.86299	4.56231e-07	4.08331e-06
UN032797	1010.36	491.66	1788.4	3.63747	1.86294	3.74988e-18	2.16099e-16	AT1G48440.1 | Symbols: | B-cell receptor-associated 31-like | chr1:17907075-17908327 FORWARD LENGTH=129	Medtr6g071330.1|PACid:23027693	Aquca_002_01223.1|PACid:22052795	PGSC0003DMP400046776|PACid:24394817	MDP0000175555|PACid:22620744	Potri.012G042700.2|PACid:27050015	Eucgr.B02953.1|PACid:23568188	Thecc1EG013012t1|PACid:27447408	Pp1s200_19V6.1|PACid:18040987	Si038018m|PACid:19683035
UN032452	1448.78	705.633	2563.49	3.6329	1.86112	2.7412e-19	1.83492e-17	AT1G14270.1 | Symbols: | CAAX amino terminal protease family protein | chr1:4875099-4877195 REVERSE LENGTH=353	Medtr1g099420.2|PACid:23042492	Aquca_002_00585.1|PACid:22052602	PGSC0003DMP400054488|PACid:24388109	MDP0000845124|PACid:22671255	Potri.008G147600.2|PACid:27038455	Eucgr.B03438.1|PACid:23568752	Thecc1EG011719t2|PACid:27459744	Pp1s477_8V6.1|PACid:18041497	Si030336m|PACid:19713304	UN032434	Cre02.g080200.t1.2|PACid:27575779	54865|PACid:27387594	123744|PACid:27344582	16284|PACid:27414099
UN010705	157.845	76.9042	279.256	3.63122	1.86046	7.90599e-11	1.50427e-09
UN026065	642.585	313.081	1136.84	3.63115	1.86042	2.27078e-13	6.5588e-12	AT4G33865.1 | Symbols: | Ribosomal protein S14p/S29e family protein | chr4:16233395-16234114 REVERSE LENGTH=56	Medtr5g005130.1|PACid:23029570	Aquca_042_00137.2|PACid:22033040	PGSC0003DMP400016338|PACid:24408840	MDP0000710804|PACid:22674120	Potri.009G090000.1|PACid:26987001	Eucgr.F02264.1|PACid:23583073	Thecc1EG007208t1|PACid:27464772	Pp1s58_94V6.1|PACid:18052201	Si027047m|PACid:19707813	UN026060	Cre16.g659400.t2.1|PACid:27567225	35653|PACid:27390068
UN038619	1167.77	569.04	2065.88	3.63046	1.86015	1.4255e-18	8.62877e-17	AT3G62250.1 | Symbols: UBQ5 | ubiquitin 5 | chr3:23037138-23037611 FORWARD LENGTH=157	Medtr5g033960.1|PACid:23034110	Aquca_003_00392.1|PACid:22049842	PGSC0003DMP400008300|PACid:24380437	MDP0000315920|PACid:22635380	Potri.002G190000.1|PACid:27022324	Eucgr.B03309.1|PACid:23568611	Thecc1EG010413t1|PACid:27462557	Pp1s184_64V6.1|PACid:18065211	Si011782m|PACid:19696986	UN038620	Cre13.g561850.t1.1|PACid:27574164	54271|PACid:27388080
UN035638	869.681	423.787	1538.52	3.63041	1.86013	4.75568e-15	1.7691e-13	AT4G14320.1 | Symbols: | Zinc-binding ribosomal protein family protein | chr4:8242684-8243805 REVERSE LENGTH=105	Medtr7g100280.1|PACid:23021783		PGSC0003DMP400031528|PACid:24403491	MDP0000525424|PACid:22658566	Potri.007G071800.1|PACid:27015255	Eucgr.J00875.1|PACid:23598749	Thecc1EG007734t1|PACid:27463259	Pp1s2_415V6.1|PACid:18052929	Si031424m|PACid:19709962	UN035640	Cre12.g506600.t1.2|PACid:27581780		57652|PACid:27346314	19583|PACid:27414192
UN033234	72.779	35.4729	128.738	3.62919	1.85965	5.82884e-07	5.09912e-06
UN037776	1247.97	608.317	2207.45	3.62879	1.85949	1.14061e-18	7.01024e-17	AT3G61110.1 | Symbols: ARS27A	Medtr2g015680.1|PACid:23014790	Aquca_034_00264.1|PACid:22056781	PGSC0003DMP400028603|PACid:24423191	MDP0000155887|PACid:22647026	Potri.001G069100.1|PACid:27045029	Eucgr.E03676.1|PACid:23579992	Thecc1EG017373t1|PACid:27455530	Pp1s165_39V6.1|PACid:18061897	Si012352m|PACid:19694628	UN037788	Cre15.g635850.t1.2|PACid:27573065	28042|PACid:27390202	13754|PACid:27342525	29009|PACid:27418026
UN038410	1134.7	553.118	2007.06	3.62864	1.85943	1.58521e-18	9.52353e-17	AT5G58330.1 | Symbols: | lactate/malate dehydrogenase family protein | chr5:23580010-23582287 REVERSE LENGTH=443	AC235664_1.1|PACid:23046124	Aquca_030_00008.1|PACid:22035655	PGSC0003DMP400054102|PACid:24408756	MDP0000272403|PACid:22623993	Potri.008G031700.2|PACid:27039311	Eucgr.J01037.1|PACid:23598947	Thecc1EG043361t1|PACid:27441565	Pp1s243_89V6.1|PACid:18061792	Si013632m|PACid:19692319	UN038414	g9667.t2|PACid:27570557	42961|PACid:27391935
UN021709	855.764	417.16	1513.67	3.62852	1.85938	9.74054e-18	5.29581e-16	AT5G28060.1 | Symbols: | Ribosomal protein S24e family protein | chr5:10069791-10070792 REVERSE LENGTH=133	Medtr1g081410.1|PACid:23045371	Aquca_002_01443.1|PACid:22051872	PGSC0003DMP400033641|PACid:24400187	MDP0000185793|PACid:22669670	Potri.010G087800.1|PACid:26978613	Eucgr.H04387.1|PACid:23593677	Thecc1EG020621t1|PACid:27454614	Pp1s204_49V6.1|PACid:18060836	Si018655m|PACid:19688938	UN021709	Cre10.g456200.t1.2|PACid:27580202	66737|PACid:27391937	158596|PACid:27339161	42986|PACid:27419768
UN020951	303.052	147.759	535.991	3.62746	1.85896	7.02656e-14	2.18442e-12	AT3G20000.1 | Symbols: TOM40 | translocase of the outer mitochondrial membrane 40 | chr3:6967685-6970247 FORWARD LENGTH=309	Medtr8g106010.1|PACid:23040069	Aquca_009_00063.1|PACid:22034466	PGSC0003DMP400035023|PACid:24394015	MDP0000270353|PACid:22683058	Potri.014G010200.1|PACid:27034130	Eucgr.J00343.1|PACid:23598089	Thecc1EG007667t1|PACid:27461055	Pp1s367_8V6.1|PACid:18070825	Si036538m|PACid:19683081	UN020950	Cre02.g075550.t1.2|PACid:27574422	53400|PACid:27386980	20397|PACid:27340319	26508|PACid:27420542
UN037531	934.433	455.788	1652.4	3.62537	1.85813	5.7601e-18	3.2266e-16	AT1G69620.1 | Symbols: RPL34 | ribosomal protein L34 | chr1:26189900-26191081 FORWARD LENGTH=119	Medtr7g010150.1|PACid:23023033	Aquca_006_00296.1|PACid:22036192	PGSC0003DMP400054471|PACid:24387352	MDP0000486185|PACid:22671253	Potri.017G082200.1|PACid:26984317	Eucgr.G02505.1|PACid:23588142	Thecc1EG013967t1|PACid:27448984	Pp1s76_47V6.1|PACid:18067276	Si011205m|PACid:19697299	UN037539	Cre08.g370550.t1.3|PACid:27563346	46474|PACid:27390639	173984|PACid:27343305	39945|PACid:27417627
UN008276	97.4017	47.5318	172.206	3.62297	1.85717	1.87329e-08	2.31094e-07
UN034647	940.372	458.981	1662.46	3.62207	1.85681	4.50329e-18	2.55233e-16	AT1G12640.1 | Symbols: | MBOAT (membrane bound O-acyl transferase) family protein | chr1:4303586-4305666 REVERSE LENGTH=462		Aquca_013_00416.2|PACid:22060151	PGSC0003DMP400022166|PACid:24393125	MDP0000077736|PACid:22660358	Potri.001G110100.1|PACid:27041352	Eucgr.E00532.1|PACid:23577270	Thecc1EG027107t4|PACid:27440311	Pp1s2_608V6.2|PACid:18052964	Si016961m|PACid:19688312	UN034647	g13221.t1|PACid:27581815	27778|PACid:27390026	23556|PACid:27344816	28292|PACid:27419040
UN031344	621.889	303.549	1099.4	3.62182	1.85671	1.25707e-09	1.95399e-08
UN019353	18.2791	8.92513	32.3101	3.62012	1.85604	0.0851411	0.149356	AT1G80160.1 | Symbols: | Lactoylglutathione lyase / glyoxalase I family protein | chr1:30151101-30151930 FORWARD LENGTH=167	Medtr2g103460.1|PACid:23017088	Aquca_020_00146.1|PACid:22025571	PGSC0003DMP400006482|PACid:24426060	MDP0000215478|PACid:22651332	Potri.001G171600.1|PACid:27047820	Eucgr.J02400.1|PACid:23600511	Thecc1EG000243t1|PACid:27434948	Pp1s323_51V6.2|PACid:18054857	Si023259m|PACid:19698083	UN019353	Cre16.g678200.t2.1|PACid:27566377	9105|PACid:27392191
UN009601	142.693	69.6837	252.208	3.61932	1.85572	5.44249e-10	9.12691e-09
UN026042	1329.86	649.477	2350.43	3.61896	1.85558	5.76051e-19	3.68167e-17	AT2G34460.1 | Symbols: | NAD(P)-binding Rossmann-fold superfamily protein | chr2:14529635-14530732 FORWARD LENGTH=280	Medtr4g115730.1|PACid:23048463	Aquca_022_00164.1|PACid:22054664	PGSC0003DMP400014570|PACid:24424388	MDP0000251031|PACid:22632234	Potri.011G079600.5|PACid:27002129	Eucgr.E02392.1|PACid:23578908	Thecc1EG029511t1|PACid:27438294	Pp1s189_34V6.1|PACid:18056778	Si036758m|PACid:19679225	UN026030	g11617.t1|PACid:27565078	44443|PACid:27394281
UN025471	29.1814	14.2517	51.5758	3.61892	1.85556	0.000604855	0.00228112
UN020162	1388.5	678.389	2453.66	3.61689	1.85475	8.43533e-19	5.26518e-17	AT2G37190.1 | Symbols: | Ribosomal protein L11 family protein | chr2:15619559-15620059 REVERSE LENGTH=166	Medtr4g059400.1|PACid:23047830	Aquca_030_00164.1|PACid:22035897	PGSC0003DMP400014216|PACid:24407786	MDP0000311698|PACid:22642800	Potri.T161500.1|PACid:27019834	Eucgr.K03247.1|PACid:23604953	Thecc1EG042055t1|PACid:27427732	Pp1s14_191V6.1|PACid:18066688	Si011191m|PACid:19697683	UN020162	g13020.t1|PACid:27582627	55030|PACid:27394558	122101|PACid:27345980	34409|PACid:27413510
UN035702	496.727	242.698	877.77	3.61672	1.85468	5.4803e-16	2.36016e-14									Pp1s15_282V6.1|PACid:18050317		UN035706	Cre10.g437850.t1.3|PACid:27580244	7764|PACid:27391570	8712|PACid:27348668	43898|PACid:27420136
UN000363	275.653	134.722	487.049	3.61521	1.85408	3.0222e-13	8.55435e-12	AT1G53210.1 | Symbols: | sodium/calcium exchanger family protein / calcium-binding EF hand family protein | chr1:19844790-19847533 FORWARD LENGTH=585		Aquca_005_00105.1|PACid:22023703	PGSC0003DMP400026879|PACid:24379447	MDP0000311133|PACid:22673461	Potri.001G375500.1|PACid:27040235	Eucgr.F01193.1|PACid:23581888	Thecc1EG031703t1|PACid:27444744	Pp1s52_184V6.1|PACid:18074325	Si000723m|PACid:19677317	UN000363		61158|PACid:27390506		4703|PACid:27416757
UN024859	58.5617	28.6232	103.469	3.61488	1.85395	1.55807e-06	1.23003e-05
UN016278	368.537	180.135	651.142	3.61475	1.8539	1.34034e-14	4.63448e-13	AT5G11680.1 | Symbols: | FUNCTIONS IN: molecular_function unknown; INVOLVED IN: biological_process unknown; LOCATED IN: cytosol		Aquca_021_00082.1|PACid:22039565	PGSC0003DMP400052238|PACid:24426001			Eucgr.H01154.1|PACid:23590569	Thecc1EG021418t1|PACid:27452663	Pp1s42_19V6.5|PACid:18047412	Si031126m|PACid:19709437	UN016248	Cre03.g149650.t1.3|PACid:27577442	38161|PACid:27394366	55732|PACid:27342651	3050|PACid:27419627
UN001605	418.87	204.856	739.893	3.61178	1.85271	1.92589e-14	6.5554e-13
UN013220	743.88	363.81	1313.98	3.61173	1.85269	2.98871e-17	1.50886e-15	AT1G77940.1 | Symbols: | Ribosomal protein L7Ae/L30e/S12e/Gadd45 family protein | chr1:29304116-29305288 REVERSE LENGTH=112	Medtr7g021030.1|PACid:23024524	Aquca_014_00544.1|PACid:22027512	PGSC0003DMP400032598|PACid:24409983	MDP0000329640|PACid:22638288	Potri.004G196500.1|PACid:26992273	Eucgr.B03786.2|PACid:23569198	Thecc1EG042014t1|PACid:27428473	Pp1s13_391V6.1|PACid:18064662	Si023697m|PACid:19698029	UN013197	Cre01.g042800.t1.2|PACid:27578582	35797|PACid:27389936	40801|PACid:27339077	27566|PACid:27419915
UN039090	1345.85	658.241	2377.27	3.61155	1.85262	3.56638e-12	8.45203e-11	AT3G57330.1 | Symbols: ACA11 | autoinhibited Ca2+-ATPase 11 | chr3:21211655-21216375 REVERSE LENGTH=1025	Medtr4g096990.1|PACid:23050459	Aquca_042_00190.1|PACid:22032992	PGSC0003DMP400022500|PACid:24383232	MDP0000166338|PACid:22652792	Potri.014G016600.1|PACid:27033511	Eucgr.L00753.1|PACid:23605914	Thecc1EG000789t5|PACid:27435900	Pp1s34_48V6.1|PACid:18072460	Si034053m|PACid:19680401	UN039096	Cre16.g656200.t1.2|PACid:27566447
UN038013	855.273	418.319	1510.7	3.61137	1.85255	9.9153e-18	5.37866e-16	AT5G57060.1 | Symbols: | FUNCTIONS IN: molecular_function unknown; INVOLVED IN: defense response to Gram-negative bacterium	Medtr8g018810.1|PACid:23036885	Aquca_001_00014.3|PACid:22043765	PGSC0003DMP400008612|PACid:24393932	MDP0000319777|PACid:22637334	Potri.003G044400.1|PACid:26998565			Pp1s100_240V6.1|PACid:18055811	Si003429m|PACid:19678234
UN022656	331.68	162.341	585.688	3.60776	1.8511	1.69521e-10	3.04239e-09
UN033122	427.658	209.403	755.042	3.60569	1.85028	2.30177e-15	8.9795e-14	AT4G11560.1 | Symbols: | bromo-adjacent homology (BAH) domain-containing protein | chr4:7000095-7003445 REVERSE LENGTH=587	Medtr5g010190.1|PACid:23030566	Aquca_091_00036.1|PACid:22057873	PGSC0003DMP400021848|PACid:24390598	MDP0000285008|PACid:22620407	Potri.003G127400.1|PACid:26998195	Eucgr.E00595.2|PACid:23577333	Thecc1EG016254t1|PACid:27450969	Pp1s257_5V6.1|PACid:18045894	Si002973m|PACid:19675732
UN024675	7.27246	3.56124	12.8393	3.60528	1.85011	0.18824	0.284825
UN037333	1990.89	974.99	3514.74	3.6049	1.84996	1.25735e-19	8.68256e-18									Pp1s2_428V6.1|PACid:18052864
UN012678	365.687	179.099	645.569	3.60454	1.84982	1.61329e-14	5.54635e-13	AT3G63250.2 | Symbols: HMT-2	Medtr5g056640.1|PACid:23032100	Aquca_049_00167.7|PACid:22044815	PGSC0003DMP400033560|PACid:24398604	MDP0000264701|PACid:22670416	Potri.010G083600.1|PACid:26981742	Eucgr.H03427.1|PACid:23592734	Thecc1EG020674t1|PACid:27455787	Pp1s8_46V6.1|PACid:18074127	Si022936m|PACid:19702461	UN012628	Cre12.g488850.t1.3|PACid:27582879	52285|PACid:27393399	194640|PACid:27344166	278|PACid:27418802
UN020625	99.1582	48.5666	175.046	3.60423	1.84969	2.01837e-08	2.46837e-07
UN033129	87.0873	42.6908	153.682	3.59989	1.84795	5.10723e-06	3.52165e-05
UN049621	72.5995	35.5974	128.103	3.59865	1.84746	3.32265e-07	3.07812e-06
UN038488	988.091	484.515	1743.46	3.59835	1.84734	6.82364e-18	3.77831e-16	AT2G19740.1 | Symbols: | Ribosomal protein L31e family protein | chr2:8513577-8514346 FORWARD LENGTH=119	Medtr6g091630.1|PACid:23026774	Aquca_001_00160.3|PACid:22042966	PGSC0003DMP400000681|PACid:24380102	MDP0000211194|PACid:22645016	Potri.009G064100.1|PACid:26986785	Eucgr.C03923.2|PACid:23573297	Thecc1EG005910t1|PACid:27436376	Pp1s30_365V6.1|PACid:18038726	Si007516m|PACid:19704246	UN038489	Cre14.g615800.t1.2|PACid:27565864	584|PACid:27392504	70072|PACid:27339623	94483|PACid:27418508
UN036592	1015.44	497.991	1791.61	3.59768	1.84707	3.59459e-18	2.08651e-16	AT4G02280.1 | Symbols: SUS3	Medtr1g088170.1|PACid:23044106	Aquca_003_00666.4|PACid:22049877	PGSC0003DMP400023979|PACid:24417043	MDP0000161129|PACid:22643979	Potri.002G202300.1|PACid:27023962	Eucgr.H01094.2|PACid:23590507	Thecc1EG004698t1|PACid:27434379	Pp1s93_98V6.1|PACid:18054161	Si034293m|PACid:19682629	UN036596	Cre07.g337850.t1.2|PACid:27564286	67354|PACid:27394909	38948|PACid:27347497	38010|PACid:27416234
UN039483	660.455	323.903	1165.28	3.59763	1.84705	3.26263e-08	3.80235e-07
UN000010	30.666	15.0406	54.1041	3.5972	1.84687	0.000335606	0.00136463			Aquca_022_00061.1|PACid:22054847	PGSC0003DMP400022463|PACid:24428266	MDP0000668095|PACid:22672300	Potri.010G064200.3|PACid:26979979			Pp1s372_4V6.1|PACid:18054621	Si031294m|PACid:19711553
UN037158	212.713	104.348	375.261	3.59623	1.84649	5.25389e-12	1.21634e-10
UN038940	626.603	307.865	1104.71	3.58829	1.8433	1.63923e-16	7.59004e-15	AT2G43080.1 | Symbols: AT-P4H-1 | P4H isoform 1 | chr2:17915755-17918599 FORWARD LENGTH=283	Medtr2g020800.1|PACid:23014985	Aquca_017_00346.1|PACid:22032053	PGSC0003DMP400055204|PACid:24424275	MDP0000789537|PACid:22676484	Potri.008G197700.1|PACid:27038322	Eucgr.H03653.1|PACid:23592953	Thecc1EG021094t1|PACid:27455157	Pp1s192_51V6.5|PACid:18062962	Si010854m|PACid:19696571	UN038944	g17999.t1|PACid:27571322	65482|PACid:27387417	180659|PACid:27340377	44002|PACid:27420430
UN037229	274.829	135.043	484.507	3.5878	1.8431	2.51279e-13	7.20583e-12
UN030626	743.742	365.544	1311.04	3.58654	1.84259	5.13621e-17	2.49855e-15	AT1G66580.1 | Symbols: SAG24	AC140545_25.1|PACid:23053170	Aquca_002_01257.2|PACid:22052201	PGSC0003DMP400052894|PACid:24398086	MDP0000300246|PACid:22651402	Potri.019G131900.1|PACid:27026185	Eucgr.J00099.2|PACid:23597763	Thecc1EG042310t1|PACid:27427271	Pp1s2_197V6.1|PACid:18052856	Si018125m|PACid:19690281	UN030611	Cre05.g230600.t1.3|PACid:27572856	48937|PACid:27388365		36955|PACid:27415400
UN011894	226.616	111.384	399.463	3.58635	1.84252	1.7089e-12	4.28166e-11	AT2G18950.1 | Symbols: HPT1	Medtr4g127800.1|PACid:23052495	Aquca_024_00119.3|PACid:22051461	PGSC0003DMP400015187|PACid:24403216	MDP0000243374|PACid:22645250	Potri.018G090700.1|PACid:27010058	Eucgr.C02385.1|PACid:23571862	Thecc1EG039134t1|PACid:27427014	Pp1s31_108V6.2|PACid:18071533	Si006591m|PACid:19703551	UN011888	g8883.t1|PACid:27562934	46779|PACid:27390293	180083|PACid:27344435	40372|PACid:27417483
UN028276	539.175	265.039	950.378	3.5858	1.8423	1.07242e-15	4.40537e-14	AT5G06060.1 | Symbols: | NAD(P)-binding Rossmann-fold superfamily protein | chr5:1824066-1825833 REVERSE LENGTH=264	Medtr3g085740.1|PACid:23008323	Aquca_020_00124.1|PACid:22025226	PGSC0003DMP400049052|PACid:24412699	MDP0000171200|PACid:22629346	Potri.013G026100.2|PACid:26993768	Eucgr.G02957.2|PACid:23588732	Thecc1EG041766t1|PACid:27426002	Pp1s457_13V6.1|PACid:18045072	Si026762m|PACid:19707097	UN028297	Cre16.g666200.t1.2|PACid:27566479	13604|PACid:27390044	56718|PACid:27346990	24026|PACid:27414705
UN030871	349.954	172.039	616.826	3.58538	1.84213	2.04282e-14	6.93377e-13
UN025470	451.418	221.921	795.664	3.58535	1.84211	1.94686e-15	7.73307e-14
UN040864	195.111	95.9256	343.89	3.58497	1.84196	2.10981e-11	4.42801e-10	AT4G09010.1 | Symbols: APX4	Medtr5g064610.2|PACid:23029625	Aquca_053_00115.1|PACid:22026441	PGSC0003DMP400053710|PACid:24382496		Potri.005G161900.1|PACid:27030866	Eucgr.F00373.1|PACid:23581052	Thecc1EG034857t1|PACid:27456509	Pp1s43_80V6.1|PACid:18070419	Si010467m|PACid:19695862
UN017642	298.881	146.976	526.739	3.58385	1.84151	2.51868e-09	3.67718e-08	AT1G70570.1 | Symbols: | anthranilate phosphoribosyltransferase		Aquca_061_00086.2|PACid:22060875		MDP0000143005|PACid:22639329	Potri.010G044900.2|PACid:26981785	Eucgr.H02516.2|PACid:23591821	Thecc1EG010477t1|PACid:27461792	Pp1s67_100V6.2|PACid:18050777	Si016728m|PACid:19690055
UN032541	149.205	73.3887	262.929	3.58269	1.84104	1.37712e-08	1.74177e-07
UN024815	908.969	447.099	1601.77	3.58259	1.841	5.17089e-15	1.90002e-13
UN039303	6.80989	3.3506	11.9988	3.5811	1.8404	0.0799404	0.141555	AT4G30690.1 | Symbols: | Translation initiation factor 3 protein | chr4:14960742-14962328 FORWARD LENGTH=281	Medtr4g130530.1|PACid:23048167	Aquca_016_00280.4|PACid:22062735	PGSC0003DMP400019688|PACid:24417448	MDP0000160803|PACid:22675139	Potri.018G104000.2|PACid:27011419	Eucgr.C02505.2|PACid:23571976	Thecc1EG038405t1|PACid:27425680	Pp1s336_47V6.1|PACid:18071419	Si017859m|PACid:19689125	UN039307	Cre12.g559250.t1.2|PACid:27581921	30298|PACid:27386148	124351|PACid:27344859	28301|PACid:27419115
UN039454	818.281	402.696	1441.66	3.58001	1.83996	2.10077e-17	1.08567e-15
UN020457	1001.54	493.033	1764.31	3.57848	1.83935	2.97636e-15	1.14257e-13	AT3G60245.1 | Symbols: | Zinc-binding ribosomal protein family protein | chr3:22268803-22269750 FORWARD LENGTH=92	Medtr4g103340.1|PACid:23050355	Aquca_081_00023.1|PACid:22040080	PGSC0003DMP400003033|PACid:24424367	MDP0000697771|PACid:22665577	Potri.002G140100.1|PACid:27023039	Eucgr.E00333.1|PACid:23577042	Thecc1EG015816t1|PACid:27449378	Pp1s1_348V6.1|PACid:18069483	Si011458m|PACid:19696887	UN020455	g9594.t1|PACid:27569733	54664|PACid:27388264	30404|PACid:27344873	31597|PACid:27416418
UN033868	12.609	6.20779	22.2108	3.5779	1.83911	0.0177768	0.0403698
UN035297	1678.63	826.516	2956.8	3.57743	1.83892	6.11269e-19	3.89639e-17	AT2G27530.2 | Symbols: PGY1 | Ribosomal protein L1p/L10e family | chr2:11763443-11764570 REVERSE LENGTH=216	Medtr5g012930.1|PACid:23028347	Aquca_072_00131.1|PACid:22041430	PGSC0003DMP400020763|PACid:24424185	MDP0000129677|PACid:22668135	Potri.004G202800.2|PACid:26991172	Eucgr.J00492.2|PACid:23598268	Thecc1EG022589t1|PACid:27422063	Pp1s40_297V6.1|PACid:18069962	Si002874m|PACid:19676748	UN035296	Cre12.g529500.t1.2|PACid:27581643	15546|PACid:27386905	7364|PACid:27344214	89244|PACid:27417375
UN029311	62.3975	30.7319	109.896	3.57596	1.83833	3.22473e-06	2.34857e-05
UN031075	161.802	79.7048	284.948	3.57505	1.83796	2.51371e-09	3.67216e-08
UN016237	313.567	154.602	552.015	3.57056	1.83615	2.38898e-05	0.000137245	AT1G53760.1 | Symbols: | unknown protein; FUNCTIONS IN: molecular_function unknown; INVOLVED IN: biological_process unknown; LOCATED IN: mitochondrion		Aquca_013_00898.1|PACid:22060224	PGSC0003DMP400008646|PACid:24395952	MDP0000336096|PACid:22649289	Potri.001G161800.1|PACid:27045583	Eucgr.J02586.2|PACid:23600739	Thecc1EG029262t1|PACid:27437832	Pp1s5_439V6.2|PACid:18056404	Si018076m|PACid:19688635
UN019804	64.402	31.7608	113.364	3.56929	1.83564	1.38971e-06	1.1062e-05
UN009890	1486.6	733.261	2616.61	3.56845	1.8353	1.40388e-18	8.51933e-17	AT1G48830.2 | Symbols: | Ribosomal protein S7e family protein | chr1:18059854-18060935 REVERSE LENGTH=191	Medtr6g021670.1|PACid:23027307	Aquca_041_00014.4|PACid:22029441	PGSC0003DMP400050125|PACid:24396426	MDP0000259898|PACid:22673607	Potri.016G100400.3|PACid:27013479	Eucgr.B00732.1|PACid:23565869	Thecc1EG012365t1|PACid:27450475	Pp1s152_7V6.1|PACid:18071328	Si037629m|PACid:19684819	UN009884	g11229.t1|PACid:27579434	27397|PACid:27390729
UN001137	953.616	470.385	1678.46	3.56828	1.83523	1.09576e-11	2.42247e-10	AT5G09300.2 | Symbols: | Thiamin diphosphate-binding fold (THDP-binding) superfamily protein | chr5:2884282-2886291 REVERSE LENGTH=401	Medtr3g096390.1|PACid:23010494	Aquca_014_00349.2|PACid:22029036	PGSC0003DMP400043092|PACid:24385310	MDP0000787655|PACid:22658788	Potri.005G064000.1|PACid:27029505	Eucgr.F02765.1|PACid:23583654	Thecc1EG001513t1|PACid:27436856	Pp1s207_68V6.1|PACid:18041216	Si009977m|PACid:19693860	UN001137	Cre12.g539900.t1.3|PACid:27581208	37567|PACid:27388058	163007|PACid:27339965	29179|PACid:27417801
UN033758	214.797	105.999	377.994	3.56603	1.83432	5.69547e-12	1.31477e-10
UN029132	218.509	107.854	384.492	3.56494	1.83388	8.32714e-05	0.000408137	AT4G24040.1 | Symbols: ATTRE1		Aquca_037_00231.2|PACid:22040219	PGSC0003DMP400021682|PACid:24393298	MDP0000235673|PACid:22660712	Potri.003G143900.1|PACid:26996442	Eucgr.E01027.1|PACid:23577732	Thecc1EG016541t1|PACid:27450337	Pp1s116_30V6.1|PACid:18053130	Si034760m|PACid:19680367	UN029137	Cre07.g357650.t1.3|PACid:27564155
UN031220	1252.3	618.137	2203.55	3.56482	1.83383	3.51383e-18	2.04457e-16									Pp1s75_55V6.1|PACid:18068216
UN039182	1142.59	564.54	2009.66	3.55982	1.8318	5.26035e-18	2.96741e-16	AT3G49910.1 | Symbols: | Translation protein SH3-like family protein | chr3:18504311-18504751 FORWARD LENGTH=146	Medtr5g096540.1|PACid:23032872	Aquca_017_00057.1|PACid:22031832	PGSC0003DMP400037125|PACid:24424645	MDP0000198974|PACid:22642286	Potri.007G085200.1|PACid:27015305	Eucgr.I00709.1|PACid:23595242	Thecc1EG000792t1|PACid:27435934	Pp1s69_191V6.1|PACid:18049446	Si003194m|PACid:19677309	UN039188	Cre17.g726650.t1.2|PACid:27572228		29495|PACid:27339836	29176|PACid:27417893
UN038592	1043.14	515.419	1834.73	3.55968	1.83175	5.06909e-16	2.19409e-14	AT4G18100.1 | Symbols: | Ribosomal protein L32e | chr4:10035715-10036475 REVERSE LENGTH=133	Medtr8g085740.1|PACid:23036829	Aquca_034_00025.4|PACid:22056398	PGSC0003DMP400015389|PACid:24390354	MDP0000596716|PACid:22624061	Potri.001G353900.2|PACid:27044758	Eucgr.H00743.1|PACid:23590121	Thecc1EG002714t1|PACid:27431747	Pp1s84_96V6.1|PACid:18054478	Si032237m|PACid:19709768	UN038595	Cre16.g661100.t1.2|PACid:27567588	31328|PACid:27392985	21424|PACid:27349190	49332|PACid:27415711
UN039672	1031.43	509.867	1813.77	3.55733	1.8308	9.25992e-18	5.04592e-16	AT2G09990.1 | Symbols: | Ribosomal protein S5 domain 2-like superfamily protein | chr2:3781442-3781882 FORWARD LENGTH=146	Medtr4g085580.1|PACid:23047041	Aquca_015_00018.1|PACid:22041656	PGSC0003DMP400052338|PACid:24386082	MDP0000207901|PACid:22639949	Potri.008G150000.1|PACid:27036659	Eucgr.I01133.2|PACid:23595648	Thecc1EG007091t1|PACid:27461560	Pp1s225_61V6.1|PACid:18073997	Si011704m|PACid:19694572	UN039674	g6583.t1|PACid:27568539	61250|PACid:27389730	120996|PACid:27342852	33699|PACid:27413952
UN034914	113.437	56.0883	199.46	3.55618	1.83033	5.38514e-06	3.69005e-05
UN014273	252.247	124.766	443.468	3.55439	1.8296	1.44667e-12	3.65948e-11	AT5G08350.1 | Symbols: | GRAM domain-containing protein / ABA-responsive protein-related | chr5:2686417-2687175 REVERSE LENGTH=222	Medtr3g100750.1|PACid:23014239	Aquca_035_00054.1|PACid:22061092	PGSC0003DMP400040886|PACid:24382403	MDP0000459929|PACid:22644438	Potri.007G075700.1|PACid:27016308	Eucgr.J00356.1|PACid:23598105	Thecc1EG004988t1|PACid:27437283	Pp1s78_27V6.4|PACid:18063321	Si022840m|PACid:19698692
UN036550	1167.78	577.959	2052.51	3.55132	1.82835	1.28747e-17	6.88587e-16	AT5G59850.1 | Symbols: | Ribosomal protein S8 family protein | chr5:24112499-24113084 REVERSE LENGTH=130	Medtr1g105370.1|PACid:23044934	Aquca_010_00696.1|PACid:22046938	PGSC0003DMP400023097|PACid:24396242	MDP0000182870|PACid:22680693	Potri.008G051900.1|PACid:27035814	Eucgr.G02917.1|PACid:23588686	Thecc1EG043789t2|PACid:27441746	Pp1s1_304V6.1|PACid:18069636	Si007499m|PACid:19704504	UN036553	Cre01.g000250.t1.2|PACid:27577860	41280|PACid:27391209	16665|PACid:27346239	10356|PACid:27414159
UN013249	316.215	156.506	555.78	3.55118	1.8283	1.2846e-13	3.8636e-12
UN021941	903.109	447.014	1587.25	3.55079	1.82814	2.47591e-17	1.27406e-15	AT3G16080.1 | Symbols: | Zinc-binding ribosomal protein family protein | chr3:5454892-5455677 FORWARD LENGTH=95	Medtr2g101900.1|PACid:23018798	Aquca_020_00272.2|PACid:22025826	PGSC0003DMP400028924|PACid:24396686	MDP0000201030|PACid:22661107	Potri.001G183200.1|PACid:27048203	Eucgr.J02975.1|PACid:23601094	Thecc1EG037139t2|PACid:27428713	Pp1s24_197V6.1|PACid:18052492	Si018832m|PACid:19686165	UN021941	Cre10.g430400.t1.2|PACid:27579264	32959|PACid:27391088	169568|PACid:27346113	32818|PACid:27413996
UN038732	993.133	491.797	1745.14	3.54849	1.8272	1.341e-17	7.12954e-16	AT3G05590.1 | Symbols: RPL18 | ribosomal protein L18 | chr3:1621511-1622775 FORWARD LENGTH=187	Medtr7g112880.1|PACid:23020102	Aquca_017_00140.1|PACid:22031603	PGSC0003DMP400055019|PACid:24401009	MDP0000125401|PACid:22642257	Potri.002G202800.1|PACid:27022794	Eucgr.H04551.1|PACid:23593889	Thecc1EG026682t1|PACid:27424665	Pp1s536_8V6.1|PACid:18066871	Si037668m|PACid:19682240	UN038736	g13061.t2|PACid:27582647	23517|PACid:27386763	4228|PACid:27347205
UN024737	6.88877	3.41145	12.1047	3.54827	1.82711	0.0809575	0.143103	AT5G28060.1 | Symbols: | Ribosomal protein S24e family protein | chr5:10069791-10070792 REVERSE LENGTH=133	Medtr1g081410.1|PACid:23045371	Aquca_002_01443.1|PACid:22051872	PGSC0003DMP400033641|PACid:24400187	MDP0000185793|PACid:22669670	Potri.010G087800.1|PACid:26978613	Eucgr.B01718.1|PACid:23566838	Thecc1EG020621t1|PACid:27454614	Pp1s450_9V6.1|PACid:18045056	Si018655m|PACid:19688938	UN024734		57819|PACid:27393992	213171|PACid:27340762
UN024930	692.877	343.289	1217.26	3.54588	1.82614	1.81159e-15	7.25573e-14
UN038985	519.39	257.452	912.297	3.54356	1.8252	1.98782e-15	7.88272e-14
UN027558	835.379	414.114	1467.28	3.54318	1.82504	1.15219e-08	1.48303e-07	AT3G05560.3 | Symbols: | Ribosomal L22e protein family | chr3:1614641-1615204 FORWARD LENGTH=124	Medtr1g083430.1|PACid:23045672	Aquca_017_00164.3|PACid:22031911	PGSC0003DMP400042806|PACid:24419231	MDP0000291704|PACid:22650273	Potri.013G015300.1|PACid:26994639	Eucgr.H04540.4|PACid:23593871	Thecc1EG021232t2|PACid:27452877	Pp1s39_81V6.1|PACid:18044667	Si031166m|PACid:19709422	UN027561		14223|PACid:27387483	12843|PACid:27345627	4102|PACid:27416075
UN019681	19.6003	9.71944	34.4215	3.54151	1.82436	0.00418212	0.0118809	AT1G66240.1 | Symbols: ATX1	Medtr1g092670.1|PACid:23042461	Aquca_004_00059.1|PACid:22030431	PGSC0003DMP400040663|PACid:24390007	MDP0000739591|PACid:22670579	Potri.008G023800.1|PACid:27040059	Eucgr.G02703.2|PACid:23588393	Thecc1EG043707t1|PACid:27443294	Pp1s106_39V6.1|PACid:18048211	Si027155m|PACid:19707014	UN019681	g9725.t1|PACid:27569903	14202|PACid:27387047	158642|PACid:27338704
UN026337	1236.87	613.391	2172.08	3.5411	1.8242	4.2617e-18	2.4384e-16	AT1G09690.1 | Symbols: | Translation protein SH3-like family protein | chr1:3136407-3137430 REVERSE LENGTH=164	AC235488_9.1|PACid:23008119	Aquca_024_00041.1|PACid:22051557	PGSC0003DMP400040941|PACid:24412553	MDP0000487229|PACid:22647440	Potri.016G061100.1|PACid:27012431	Eucgr.B03573.1|PACid:23568933	Thecc1EG024987t2|PACid:27421137	Pp1s1_780V6.1|PACid:18069847	Si036829m|PACid:19680809	UN026337	g6280.t1|PACid:27568980	8587|PACid:27389330	127796|PACid:27342154	27810|PACid:27417283
UN052131	497.165	246.738	872.806	3.53738	1.82268	9.57791e-16	3.97525e-14
UN004717	284.047	141.013	498.597	3.53583	1.82205	1.17177e-09	1.84045e-08
UN037860	479.352	238.007	841.37	3.53506	1.82174	1.46788e-13	4.37108e-12	AT2G28605.1 | Symbols: | Photosystem II reaction center PsbP family protein | chr2:12254911-12255689 FORWARD LENGTH=232	AC235665_55.1|PACid:23053435	Aquca_014_00316.1|PACid:22028390	PGSC0003DMP400055577|PACid:24386370	MDP0000244990|PACid:22670374	Potri.007G100800.1|PACid:27014887	Eucgr.H05122.1|PACid:23594495	Thecc1EG046975t1|PACid:27431591	Pp1s212_61V6.1|PACid:18042219	Si010944m|PACid:19695874	UN037870	Cre09.g386650.t2.1|PACid:27570578	55113|PACid:27389174	46279|PACid:27345472	17060|PACid:27416354
UN043689	89.1806	44.2823	156.528	3.53477	1.82162	2.35763e-07	2.24737e-06	AT5G10720.1 | Symbols: AHK5	Medtr7g099500.1|PACid:23023518	Aquca_068_00002.1|PACid:22057698	PGSC0003DMP400006390|PACid:24428610	MDP0000916879|PACid:22675740	Potri.018G011400.1|PACid:27011175	Eucgr.H04259.2|PACid:23593565	Thecc1EG036845t2|PACid:27426897	Pp1s43_18V6.1|PACid:18070391	Si005785m|PACid:19705756	UN043689	Cre06.g251250.t1.3|PACid:27569439	11065|PACid:27388957	10373|PACid:27344733	1394|PACid:27413593
UN018286	100.848	50.1169	176.945	3.53065	1.81993	4.38245e-08	4.97002e-07									Pp1s167_154V6.2|PACid:18069356		UN018279	Cre07.g330300.t1.2|PACid:27564318	8654|PACid:27386615	140088|PACid:27340564	24530|PACid:27416606
UN013296	83.5203	41.5152	146.528	3.5295	1.81946	2.11205e-07	2.03344e-06	AT2G16710.1 | Symbols: | Iron-sulphur cluster biosynthesis family protein | chr2:7248294-7250013 FORWARD LENGTH=137	Medtr8g092030.1|PACid:23038393	Aquca_004_00128.1|PACid:22029661	PGSC0003DMP400041432|PACid:24407556	MDP0000509428|PACid:22670526	Potri.010G238800.1|PACid:26980261	Eucgr.J00259.1|PACid:23597979	Thecc1EG037848t1|PACid:27430882	Pp1s33_271V6.1|PACid:18057116	Si003330m|PACid:19676879	UN013289		42235|PACid:27388652
UN025153	1294.2	643.345	2270.49	3.52919	1.81934	1.30832e-08	1.6635e-07
UN021060	404.951	201.387	710.295	3.52701	1.81845	2.77564e-12	6.67683e-11
UN038610	1064.89	529.629	1867.77	3.52657	1.81826	1.28043e-17	6.86831e-16	AT5G02960.1 | Symbols: | Ribosomal protein S12/S23 family protein | chr5:693280-694396 REVERSE LENGTH=142	Medtr7g100720.1|PACid:23019938	Aquca_105_00021.1|PACid:22030888	PGSC0003DMP400018520|PACid:24412670	MDP0000327325|PACid:22664813	Potri.008G044400.1|PACid:27037073	Eucgr.K03211.1|PACid:23604909	Thecc1EG043077t1|PACid:27443553	Pp1s61_268V6.1|PACid:18073840	Si023578m|PACid:19700198	UN038614	Cre12.g519050.t1.1|PACid:27582332	48957|PACid:27388214
UN037201	1347.08	670.371	2362.15	3.52365	1.81707	3.31322e-18	1.93252e-16
UN020753	1198.58	596.529	2101.66	3.52315	1.81687	7.8517e-18	4.32762e-16	AT3G52580.1 | Symbols: | Ribosomal protein S11 family protein | chr3:19503324-19504701 FORWARD LENGTH=150	Medtr2g019670.1|PACid:23018156	Aquca_004_00210.1|PACid:22030412	PGSC0003DMP400036684|PACid:24428380	MDP0000163790|PACid:22632838	Potri.001G218700.4|PACid:27045848	Eucgr.D00301.1|PACid:23574073	Thecc1EG022658t1|PACid:27424353	Pp1s316_6V6.1|PACid:18051032	Si011241m|PACid:19697363	UN020750	Cre02.g091150.t1.3|PACid:27575511	30249|PACid:27386228	49909|PACid:27345990	88822|PACid:27416914
UN027351	1201.62	598.158	2106.82	3.52219	1.81647	8.23488e-18	4.52843e-16	AT2G20450.1 | Symbols: | Ribosomal protein L14 | chr2:8813923-8815071 FORWARD LENGTH=134	Medtr1g075720.1|PACid:23043476	Aquca_017_00761.1|PACid:22031580	PGSC0003DMP400034967|PACid:24395215	MDP0000176124|PACid:22653308	Potri.008G168600.1|PACid:27037167	Eucgr.H03028.1|PACid:23592351	Thecc1EG003975t1|PACid:27434441	Pp1s83_247V6.2|PACid:18073440	Si018671m|PACid:19690207	UN027354	Cre03.g151000.t1.2|PACid:27577618	65149|PACid:27390040	46844|PACid:27347111	29899|PACid:27415030
UN029099	639.37	318.348	1120.9	3.521	1.81598	1.87152e-16	8.5503e-15
UN024710	823.917	410.268	1444.39	3.5206	1.81582	4.68376e-17	2.29705e-15									Pp1s55_66V6.2|PACid:18063240
UN037319	26.8952	13.3933	47.148	3.52026	1.81568	0.151195	0.238191	ATMG00220.1 | Symbols: COB | apocytochrome b | chrM:60235-61416 FORWARD LENGTH=393	Medtr1g006200.1|PACid:23043954			MDP0000800216|PACid:22670216	Potri.013G137300.1|PACid:26996029	Eucgr.D01001.1|PACid:23574749	Thecc1EG046398t1|PACid:27459551	Pp1s27_267V6.1|PACid:18070758	Si020735m|PACid:19693633	UN037330	Cre03.g190100.t1.1|PACid:27576256	53345|PACid:27386666	213281|PACid:27339228	51414|PACid:27419874
UN018633	127.962	63.7234	224.319	3.52019	1.81565	8.46859e-08	8.8983e-07
UN023577	507.506	252.796	889.571	3.51893	1.81514	2.49426e-15	9.65209e-14	AT3G55280.2 | Symbols: RPL23AB | ribosomal protein L23AB | chr3:20500667-20501519 FORWARD LENGTH=154	Medtr2g096340.1|PACid:23014350	Aquca_027_00257.1|PACid:22045529	PGSC0003DMP400033385|PACid:24413325	MDP0000137399|PACid:22679758	Potri.006G213300.1|PACid:27003899	Eucgr.L03160.4|PACid:23607662	Thecc1EG042948t1|PACid:27441674	Pp1s47_274V6.1|PACid:18045265	Si011240m|PACid:19694141	UN023555	g2974.t1|PACid:27577288	33707|PACid:27391539	187437|PACid:27341020	43628|PACid:27420068
UN037022	2709.35	1349.59	4749	3.51885	1.8151	2.16103e-19	1.45876e-17
UN012615	122.704	61.1332	215.06	3.51789	1.81471	0.00019865	0.000866066
UN021979	162.83	81.1443	285.358	3.51668	1.81421	2.18994e-10	3.85541e-09
UN042888	390.755	194.772	684.729	3.51554	1.81375	2.30004e-14	7.70881e-13
UN042230	247.721	123.537	433.998	3.51311	1.81275	8.24418e-12	1.8585e-10	AT5G13160.1 | Symbols: PBS1 | Protein kinase superfamily protein | chr5:4176854-4179682 FORWARD LENGTH=456	Medtr7g100500.1|PACid:23023874	Aquca_027_00162.1|PACid:22045726	PGSC0003DMP400014935|PACid:24388667	MDP0000691261|PACid:22632024	Potri.001G234100.1|PACid:27042286	Eucgr.H04600.1|PACid:23593921	Thecc1EG022063t1|PACid:27424286	Pp1s307_15V6.1|PACid:18050650	Si029761m|PACid:19713351
UN021800	2068.11	1031.43	3623.12	3.5127	1.81258	9.4611e-19	5.87493e-17	AT5G58420.1 | Symbols: | Ribosomal protein S4 (RPS4A) family protein | chr5:23619599-23620896 FORWARD LENGTH=262	Medtr4g014590.1|PACid:23052799	Aquca_004_00433.1|PACid:22030220	PGSC0003DMP400036709|PACid:24428038	MDP0000148249|PACid:22643893	Potri.013G011000.1|PACid:26994704	Eucgr.H02737.1|PACid:23592050	Thecc1EG004680t1|PACid:27431519	Pp1s282_25V6.1|PACid:18061979	Si022999m|PACid:19702109	UN021800	Cre06.g308250.t1.2|PACid:27567974	65295|PACid:27389965	182376|PACid:27343434	18526|PACid:27415884
UN036692	212.786	106.159	372.726	3.51101	1.81189	8.09244e-12	1.82772e-10	AT4G32400.1 | Symbols: EMB104	Medtr1g012030.1|PACid:23044618	Aquca_020_00143.1|PACid:22025552	PGSC0003DMP400036116|PACid:24390392	MDP0000491142|PACid:22660763	Potri.006G252100.1|PACid:27006319	Eucgr.C02799.1|PACid:23572256	Thecc1EG038397t1|PACid:27425962	Pp1s293_16V6.2|PACid:18059366	Si017249m|PACid:19688441	UN036696	Cre17.g717350.t1.2|PACid:27571043	3943|PACid:27388254	3167|PACid:27339432	3723|PACid:27418494
UN020512	374.833	187.021	656.55	3.51057	1.81171	0.000364897	0.00146808	AT1G76340.1 | Symbols: GONST3 | golgi nucleotide sugar transporter 3 | chr1:28635188-28636306 REVERSE LENGTH=372	Medtr1g100860.1|PACid:23044926	Aquca_014_00332.2|PACid:22028063	PGSC0003DMP400026662|PACid:24402749	MDP0000582810|PACid:22625124	Potri.010G057600.1|PACid:26980047	Eucgr.G01096.2|PACid:23586705	Thecc1EG035138t2|PACid:27459286	Pp1s79_107V6.1|PACid:18043854	Si014027m|PACid:19692893	UN020511	g2899.t1|PACid:27576675	31127|PACid:27394351	31878|PACid:27342528	28710|PACid:27418072
UN025441	640.576	319.63	1122	3.5103	1.8116	7.00458e-16	2.97924e-14	AT5G04800.4 | Symbols: | Ribosomal S17 family protein | chr5:1389217-1389642 FORWARD LENGTH=141	AC146550_1006.1|PACid:23019466	Aquca_004_00262.1|PACid:22030806	PGSC0003DMP400040452|PACid:24389810	MDP0000865687|PACid:22637021	Potri.008G017300.3|PACid:27037621	Eucgr.G02685.2|PACid:23588367	Thecc1EG016959t1|PACid:27456092	Pp1s76_75V6.1|PACid:18067291	Si038809m|PACid:19682172	UN025427		40298|PACid:27390709
UN029428	513.905	256.437	900.107	3.51005	1.81149	5.9839e-13	1.6121e-11	AT3G53020.1 | Symbols: STV1	Medtr1g061670.1|PACid:23044346	Aquca_054_00099.1|PACid:22037066	PGSC0003DMP400004905|PACid:24400353	MDP0000527520|PACid:22634537	Potri.004G085300.2|PACid:26989830	Eucgr.J02686.2|PACid:23600833	Thecc1EG022390t1|PACid:27423617	Pp1s5_366V6.1|PACid:18056495	Si023497m|PACid:19699540	UN029428	g9686.t2|PACid:27570713	9007|PACid:27393991	147817|PACid:27340830	43138|PACid:27419971
UN036246	259.713	129.638	454.825	3.50842	1.81082	1.1242e-12	2.89558e-11	AT3G11670.1 | Symbols: DGD1 | UDP-Glycosyltransferase superfamily protein | chr3:3681090-3684495 REVERSE LENGTH=808	Medtr7g076400.1|PACid:23023528	Aquca_009_00700.1|PACid:22035311	PGSC0003DMP400049080|PACid:24410473	MDP0000173792|PACid:22681145	Potri.016G070200.1|PACid:27013027	Eucgr.A02590.2|PACid:23564531	Thecc1EG022931t2|PACid:27424109	Pp1s123_79V6.1|PACid:18049608	Si009418m|PACid:19695440	UN036256	Cre02.g089900.t1.2|PACid:27574627	52797|PACid:27390280	164758|PACid:27343299	89451|PACid:27415910
UN025963	19.232	9.59993	33.6801	3.50837	1.8108	0.00966739	0.0241368								Thecc1EG036468t1|PACid:27456843		Si004817m|PACid:19674093
UN027790	135.472	67.6249	237.243	3.50823	1.81074	2.22181e-05	0.000128967	AT3G05290.1 | Symbols: PNC1 | peroxisomal adenine nucleotide carrier 1 | chr3:1506129-1507614 REVERSE LENGTH=322	Medtr5g039730.1|PACid:23035001	Aquca_054_00114.1|PACid:22037117	PGSC0003DMP400015878|PACid:24418224	MDP0000310993|PACid:22673187	Potri.005G033800.2|PACid:27027944	Eucgr.B01105.2|PACid:23566226	Thecc1EG020555t1|PACid:27453694	Pp1s86_66V6.1|PACid:18072034	Si022616m|PACid:19701485	UN027796	g264.t1|PACid:27577770	60484|PACid:27394165
UN026314	343.444	171.444	601.445	3.50811	1.8107	5.96631e-14	1.88653e-12	AT3G23280.2 | Symbols: XBAT35 | XB3 ortholog 5 in Arabidopsis thaliana | chr3:8321588-8324109 FORWARD LENGTH=438		Aquca_034_00356.1|PACid:22056442	PGSC0003DMP400030099|PACid:24401916	MDP0000762575|PACid:22666025	Potri.010G070800.4|PACid:26981531	Eucgr.H03040.2|PACid:23592363	Thecc1EG020902t2|PACid:27452354	Pp1s133_21V6.1|PACid:18061636	Si029529m|PACid:19712709
UN037363	172.871	86.2982	302.731	3.50797	1.81064	1.55483e-10	2.80934e-09
UN035079	144.435	72.1494	252.864	3.50473	1.8093	0.0995045	0.169468
UN029295	617.006	308.35	1079.99	3.50249	1.80838	6.55472e-16	2.80278e-14	AT3G56340.1 | Symbols: | Ribosomal protein S26e family protein | chr3:20892309-20893343 REVERSE LENGTH=130	Medtr5g097200.1|PACid:23035184	Aquca_045_00245.2|PACid:22027043	PGSC0003DMP400035737|PACid:24395857		Potri.019G057000.1|PACid:27025315	Eucgr.G03131.1|PACid:23588942	Thecc1EG042279t1|PACid:27429272	Pp1s375_10V6.1|PACid:18073277	Si037993m|PACid:19684855	UN029298		54834|PACid:27395249	184435|PACid:27347654	4907|PACid:27414004
UN034229	739.781	369.817	1294.73	3.50099	1.80776	2.1935e-16	9.96446e-15	AT2G37270.2 | Symbols: ATRPS5B	AC235488_13.1|PACid:23008116	Aquca_004_00668.1|PACid:22030091	PGSC0003DMP400031125|PACid:24409295	MDP0000184861|PACid:22620523	Potri.006G197700.1|PACid:27004982	Eucgr.A02519.2|PACid:23564451	Thecc1EG025037t1|PACid:27424141	Pp1s10_385V6.1|PACid:18071002	Si002978m|PACid:19673430	UN034230	g11502.t1|PACid:27565451	37969|PACid:27393977	46049|PACid:27344823	47897|PACid:27419036
UN034972	319.928	159.957	559.883	3.5002	1.80744	1.71996e-13	5.0777e-12	AT4G39200.2 | Symbols: | Ribosomal protein S25 family protein | chr4:18257464-18258464 FORWARD LENGTH=107	Medtr4g070600.1|PACid:23046846	Aquca_072_00113.1|PACid:22041272	PGSC0003DMP400036738|PACid:24427273	MDP0000751295|PACid:22653482	Potri.004G157200.1|PACid:26990698	Eucgr.G01623.1|PACid:23587172	Thecc1EG006855t1|PACid:27463007	Pp1s36_84V6.1|PACid:18053677	Si015190m|PACid:19690796	UN034962	g16345.t1|PACid:27566537	16858|PACid:27385849	50939|PACid:27340396	17234|PACid:27420641
UN034923	1471.32	735.656	2574.82	3.50003	1.80737	4.46611e-18	2.53724e-16	AT5G15200.1 | Symbols: | Ribosomal protein S4 | chr5:4935124-4936334 REVERSE LENGTH=198	Medtr4g021290.1|PACid:23047098	Aquca_002_01409.1|PACid:22053558	PGSC0003DMP400005169|PACid:24381951	MDP0000232369|PACid:22633349	Potri.018G062300.1|PACid:27010183	Eucgr.I01938.1|PACid:23596646	Thecc1EG013934t1|PACid:27448024	Pp1s223_95V6.1|PACid:18036610	Si023314m|PACid:19699928	UN034921	g6673.t1|PACid:27568540	21365|PACid:27389467
UN042088	295.752	147.876	517.566	3.5	1.80736	5.89507e-13	1.59173e-11
UN026482	384.597	192.301	673.042	3.49994	1.80733	2.64705e-14	8.78607e-13
UN019446	2515.27	1258.02	4401.15	3.49846	1.80672	5.18297e-19	3.34817e-17
UN018666	194.809	97.4601	340.832	3.49715	1.80618	2.49563e-11	5.17451e-10
UN037110	251.271	125.733	439.577	3.49611	1.80575	2.08308e-12	5.14476e-11	AT5G20620.1 | Symbols: UBQ4 | ubiquitin 4 | chr5:6973315-6974463 REVERSE LENGTH=382	Medtr8g018230.1|PACid:23040301	Aquca_005_00454.1|PACid:22024190	PGSC0003DMP400007098|PACid:24408429	MDP0000646524|PACid:22654095	Potri.011G134200.1|PACid:27000569	Eucgr.F04448.1|PACid:23585717	Thecc1EG022122t1|PACid:27423258	Pp1s175_73V6.1|PACid:18055463	Si016746m|PACid:19689021	UN037116	g10530.t1|PACid:27580365	11965|PACid:27393625	176648|PACid:27347490	27367|PACid:27419775
UN039423	2083.27	1042.54	3644.37	3.49568	1.80557	1.15233e-18	7.0462e-17	AT1G67090.1 | Symbols: RBCS1A | ribulose bisphosphate carboxylase small chain 1A | chr1:25048465-25049249 REVERSE LENGTH=180	Medtr6g018310.1|PACid:23026203	Aquca_026_00295.1|PACid:22055768	PGSC0003DMP400022438|PACid:24428693	MDP0000252890|PACid:22681041	Potri.017G114600.1|PACid:26983585	Eucgr.B03013.1|PACid:23568241	Thecc1EG019454t2|PACid:27454242	Pp1s25_119V6.1|PACid:18074714	Si023437m|PACid:19698040	UN039424			55326|PACid:27342450	29044|PACid:27417742
UN023204	238.885	119.554	417.882	3.49535	1.80544	2.40015e-12	5.82605e-11	AT2G37770.2 | Symbols: | NAD(P)-linked oxidoreductase superfamily protein | chr2:15834888-15836659 FORWARD LENGTH=315	Medtr4g021410.1|PACid:23047678	Aquca_003_00175.3|PACid:22049570	PGSC0003DMP400015631|PACid:24401614	MDP0000323702|PACid:22634262	Potri.016G102100.3|PACid:27011975	Eucgr.B02711.1|PACid:23567926	Thecc1EG021862t1|PACid:27420689	Pp1s190_8V6.1|PACid:18047152	Si022627m|PACid:19698644	UN023181		32622|PACid:27390080
UN018862	17.6306	8.82376	30.841	3.49522	1.80538	0.0068085	0.0179403
UN034918	500.231	250.355	875.044	3.4952	1.80538	3.44399e-15	1.31161e-13	AT5G59240.1 | Symbols: | Ribosomal protein S8e family protein | chr5:23902626-23903670 REVERSE LENGTH=210	Medtr8g012330.1|PACid:23037913	Aquca_005_00217.3|PACid:22023469	PGSC0003DMP400036166|PACid:24393844	MDP0000165455|PACid:22635545	Potri.001G262100.1|PACid:27041745	Eucgr.F00627.1|PACid:23581336	Thecc1EG002739t1|PACid:27434864	Pp1s223_73V6.1|PACid:18036632	Si018294m|PACid:19687113	UN034908	g7287.t1|PACid:27564333	35994|PACid:27387529	43793|PACid:27345191
UN000018	1415.29	708.386	2475.65	3.49478	1.8052	5.02706e-18	2.84248e-16	AT4G16720.1 | Symbols: | Ribosomal protein L23/L15e family protein | chr4:9400156-9401315 REVERSE LENGTH=204	Medtr2g014220.1|PACid:23014958	Aquca_008_00054.2|PACid:22061615	PGSC0003DMP400055931|PACid:24393836	MDP0000436496|PACid:22653415	Potri.014G057300.1|PACid:27033213	Eucgr.A02903.2|PACid:23564913	Thecc1EG014898t1|PACid:27449013	Pp1s68_114V6.1|PACid:18072952	Si031211m|PACid:19709130	UN000018	Cre02.g091100.t1.2|PACid:27574758	24716|PACid:27391760	126132|PACid:27343049	14085|PACid:27414679
UN037512	247.101	123.709	432.19	3.49361	1.80472	2.96328e-12	7.0927e-11
UN018273	48.513	24.2911	84.846	3.49289	1.80442	0.00294992	0.00884351	AT4G21090.3 | Symbols: ATMFDX2	Medtr4g131820.1|PACid:23049956	Aquca_026_00384.1|PACid:22056021	PGSC0003DMP400018924|PACid:24417772	MDP0000180803|PACid:22629519	Potri.001G044700.2|PACid:27043272	Eucgr.C00772.1|PACid:23570284	Thecc1EG037472t1|PACid:27430091	Pp1s90_53V6.1|PACid:18045466	Si006927m|PACid:19704889	UN018266	Cre06.g280900.t3.1|PACid:27568868	15040|PACid:27391224	202735|PACid:27344950	26300|PACid:27416177
UN039380	1432.48	717.512	2504.92	3.49112	1.80369	5.80094e-18	3.24192e-16	AT3G07110.1 | Symbols: | Ribosomal protein L13 family protein | chr3:2252092-2253332 FORWARD LENGTH=206	Medtr1g023590.1|PACid:23043513	Aquca_034_00131.3|PACid:22056803	PGSC0003DMP400013606|PACid:24378165	MDP0000617629|PACid:22672774	Potri.017G054600.1|PACid:26984552	Eucgr.H02787.1|PACid:23592100	Thecc1EG020335t2|PACid:27454088	Pp1s63_162V6.1|PACid:18061526	Si037535m|PACid:19683763	UN039381	Cre15.g635800.t1.3|PACid:27572938	37663|PACid:27387856	50904|PACid:27345633	30705|PACid:27413488
UN019637	223.325	111.865	390.516	3.49095	1.80362	2.1301e-11	4.4667e-10
UN014554	42.3819	21.2336	74.1044	3.48996	1.80321	4.84214e-05	0.000253511
UN036916	621.101	311.243	1085.89	3.48887	1.80276	8.20971e-16	3.44969e-14	AT5G56670.1 | Symbols: | Ribosomal protein S30 family protein | chr5:22935413-22935981 REVERSE LENGTH=62	Medtr4g100900.1|PACid:23048674	Aquca_020_00366.2|PACid:22025521	PGSC0003DMP400004271|PACid:24393177	MDP0000284741|PACid:22683454	Potri.012G086600.2|PACid:27049554		Thecc1EG028966t1|PACid:27440004	Pp1s97_259V6.1|PACid:18062361	Si019362m|PACid:19687388	UN036931	Cre01.g036550.t1.2|PACid:27577953	46391|PACid:27390735	53395|PACid:27348636	9005|PACid:27419152
UN028727	145.04	72.6911	253.564	3.48824	1.8025	5.72029e-10	9.5197e-09	AT3G07020.2 | Symbols: | UDP-Glycosyltransferase superfamily protein | chr3:2218120-2221590 REVERSE LENGTH=637	Medtr4g022580.1|PACid:23049888	Aquca_034_00218.3|PACid:22056391	PGSC0003DMP400027741|PACid:24401095	MDP0000278182|PACid:22668555	Potri.005G193100.1|PACid:27027576	Eucgr.F02699.1|PACid:23583566	Thecc1EG003027t1|PACid:27435605	Pp1s90_132V6.1|PACid:18045458	Si009641m|PACid:19695393	UN028739	g18072.t1|PACid:27571511	48294|PACid:27386295		92055|PACid:27417558
UN029043	11.381	5.70531	19.8944	3.487	1.80199	0.0249524	0.0538461
UN033173	507.513	254.418	887.155	3.487	1.80199	5.76172e-15	2.10749e-13	AT1G41880.1 | Symbols: | Ribosomal protein L35Ae family protein | chr1:15651585-15652427 REVERSE LENGTH=111	Medtr5g081710.1|PACid:23031966	Aquca_009_00786.1|PACid:22034117	PGSC0003DMP400047245|PACid:24390012	MDP0000119667|PACid:22646168	Potri.010G194200.1|PACid:26981136	Eucgr.J00247.1|PACid:23597966	Thecc1EG021780t3|PACid:27423645	Pp1s52_116V6.1|PACid:18074345	Si019343m|PACid:19689775	UN033170		62533|PACid:27391244
UN035184	81.8976	41.0565	143.159	3.48688	1.80194	4.09598e-07	3.70736e-06
UN034502	63.4061	31.7866	110.835	3.48686	1.80193	3.68713e-06	2.65047e-05
UN020181	1153.76	578.485	2016.68	3.48614	1.80163	1.49565e-17	7.87098e-16
UN034845	58.7762	29.4703	102.735	3.48604	1.80159	4.69709e-06	3.27461e-05
UN039648	641.883	321.886	1121.88	3.48532	1.80129	6.10763e-16	2.61626e-14	AT1G55670.1 | Symbols: PSAG | photosystem I subunit G | chr1:20802874-20803356 REVERSE LENGTH=160	Medtr3g010000.1|PACid:23012758	Aquca_005_00299.1|PACid:22023529	PGSC0003DMP400038531|PACid:24416626	MDP0000481097|PACid:22668686	Potri.001G471900.1|PACid:27047250		Thecc1EG006451t5|PACid:27462986	Pp1s83_246V6.1|PACid:18073404	Si031456m|PACid:19711047	UN039649	Cre15.g636400.t1.3|PACid:27573087	29055|PACid:27392514	188675|PACid:27344061	27234|PACid:27418700
UN009769	144.725	72.5842	252.935	3.48472	1.80104	7.65773e-10	1.24005e-08
UN026217	559.605	280.678	977.997	3.48441	1.80092	1.04591e-14	3.67999e-13	AT5G28060.1 | Symbols: | Ribosomal protein S24e family protein | chr5:10069791-10070792 REVERSE LENGTH=133	Medtr1g081410.1|PACid:23045371	Aquca_002_01443.1|PACid:22051872	PGSC0003DMP400033641|PACid:24400187	MDP0000185793|PACid:22669670	Potri.010G087800.1|PACid:26978613	Eucgr.H04387.1|PACid:23593677	Thecc1EG020621t1|PACid:27454614	Pp1s204_49V6.1|PACid:18060836	Si018655m|PACid:19688938	UN026214	g80.t1|PACid:27578622	37328|PACid:27391661	196833|PACid:27343202	28688|PACid:27417648
UN030396	449.919	225.708	786.235	3.48341	1.8005	0.000106486	0.000506327
UN037934	473.713	237.803	827.578	3.4801	1.79913	4.11242e-14	1.3283e-12	AT5G23900.1 | Symbols: | Ribosomal protein L13e family protein | chr5:8064176-8065081 REVERSE LENGTH=206	Medtr7g111590.1|PACid:23023462	Aquca_005_00552.1|PACid:22023662	PGSC0003DMP400051171|PACid:24380129	MDP0000152308|PACid:22633547	Potri.001G131000.1|PACid:27044832	Eucgr.D02588.1|PACid:23576514	Thecc1EG002060t1|PACid:27434673	Pp1s58_38V6.1|PACid:18052261	Si002935m|PACid:19674793	UN037942		58419|PACid:27394346		18525|PACid:27415904
UN000145	503.56	252.816	879.676	3.47951	1.79888	5.59988e-15	2.05452e-13	AT4G02230.1 | Symbols: | Ribosomal protein L19e family protein | chr4:979391-980640 REVERSE LENGTH=208	Medtr1g087910.1|PACid:23043534	Aquca_017_00122.1|PACid:22031507	PGSC0003DMP400055028|PACid:24399590	MDP0000772737|PACid:22675535	Potri.012G037500.2|PACid:27050565	Eucgr.K03512.2|PACid:23605268	Thecc1EG004725t1|PACid:27436158	Pp1s83_173V6.1|PACid:18073427	Si007291m|PACid:19702884	UN000145	Cre02.g075700.t1.2|PACid:27575158	30453|PACid:27388042	49436|PACid:27343165	119482|PACid:27415036
UN031750	456.99	229.513	798.206	3.47782	1.79818	1.18599e-14	4.1365e-13	AT5G09500.1 | Symbols: | Ribosomal protein S19 family protein | chr5:2954044-2954850 REVERSE LENGTH=150	Medtr8g105110.1|PACid:23039259	Aquca_038_00002.1|PACid:22026623	PGSC0003DMP400028517|PACid:24397639	MDP0000231994|PACid:22654844	Potri.010G076900.1|PACid:26982639	Eucgr.J01562.1|PACid:23599539	Thecc1EG020788t2|PACid:27456238	Pp1s47_42V6.1|PACid:18045174	Si023517m|PACid:19697968	UN031743	Cre16.g677950.t1.3|PACid:27566843	36320|PACid:27391279	203779|PACid:27347223	45840|PACid:27416855
UN022564	626.272	314.668	1093.68	3.47565	1.79728	9.67841e-16	4.01003e-14	AT3G59540.1 | Symbols: | Ribosomal L38e protein family | chr3:21995897-21996742 REVERSE LENGTH=69	Medtr2g018680.1|PACid:23016532	Aquca_058_00065.1|PACid:22051209	PGSC0003DMP400013167|PACid:24406933	MDP0000951483|PACid:22658483	Potri.017G026000.2|PACid:26983762	Eucgr.K00006.1|PACid:23601384	Thecc1EG019982t1|PACid:27453182	Pp1s46_212V6.1|PACid:18059764	Si031638m|PACid:19711497	UN022564	g7561.t1|PACid:27564527	18123|PACid:27388067	51368|PACid:27340652	17408|PACid:27420352
UN027610	27.248	13.6944	47.5785	3.47431	1.79673	0.00123216	0.00419643
UN024949	476.975	239.736	832.832	3.47396	1.79658	6.45931e-15	2.33771e-13	AT3G27690.1 | Symbols: LHCB2.4	Medtr6g012110.1|PACid:23027765	Aquca_007_00805.1|PACid:22048377	PGSC0003DMP400014555|PACid:24428969	MDP0000182265|PACid:22647913	Potri.005G239200.1|PACid:27027849	Eucgr.D00322.1|PACid:23574102	Thecc1EG002333t1|PACid:27433319	Pp1s27_97V6.1|PACid:18070793	Si030845m|PACid:19713992	UN024941		64367|PACid:27389488		33113|PACid:27419282
UN024779	1071.3	538.534	1870.44	3.47322	1.79627	1.42501e-17	7.55948e-16	AT4G26080.1 | Symbols: ABI1	Medtr3g104710.1|PACid:23010290	Aquca_001_00020.1|PACid:22043416	PGSC0003DMP400047272|PACid:24390137	MDP0000270237|PACid:22635146	Potri.006G224600.2|PACid:27004242	Eucgr.C03066.1|PACid:23572528	Thecc1EG037332t4|PACid:27430415	Pp1s311_75V6.2|PACid:18068141	Si022134m|PACid:19698098	UN024773	Cre01.g027900.t1.2|PACid:27578827	30317|PACid:27386120	203756|PACid:27347161	33594|PACid:27413901
UN020896	726.007	364.964	1267.57	3.47314	1.79624	3.33472e-16	1.48401e-14	AT1G67430.1 | Symbols: | Ribosomal protein L22p/L17e family protein | chr1:25262209-25263627 FORWARD LENGTH=175	Medtr3g085490.1|PACid:23013426	Aquca_040_00052.1|PACid:22044376	PGSC0003DMP400046844|PACid:24396929	MDP0000221672|PACid:22645024	Potri.015G094400.2|PACid:27019235	Eucgr.K02735.2|PACid:23604358	Thecc1EG014624t1|PACid:27448200	Pp1s97_78V6.1|PACid:18062247	Si011178m|PACid:19697228	UN020892	g2859.t1|PACid:27576071	12516|PACid:27393664	45330|PACid:27347664	33631|PACid:27413628
UN039470	955.046	480.236	1667.26	3.47175	1.79566	1.64455e-16	7.59507e-15	AT1G09560.1 | Symbols: GLP5 | germin-like protein 5 | chr1:3093896-3094639 FORWARD LENGTH=219	Medtr1g085140.1|PACid:23043995	Aquca_014_00644.1|PACid:22028093	PGSC0003DMP400031837|PACid:24420042	MDP0000236565|PACid:22674636	Potri.002G184900.1|PACid:27023080	Eucgr.A00990.1|PACid:23562709	Thecc1EG026861t1|PACid:27421553	Pp1s337_9V6.1|PACid:18037206	Si002865m|PACid:19677573	UN039472				39628|PACid:27417839
UN031822	599.395	301.535	1046.18	3.46953	1.79474	1.66248e-15	6.70319e-14
UN037519	652.163	328.229	1138.06	3.46729	1.79381	4.08729e-16	1.79237e-14	AT3G08720.2 | Symbols: ATPK19	Medtr5g069000.1|PACid:23032890	Aquca_002_00388.1|PACid:22054121	PGSC0003DMP400054424|PACid:24411464	MDP0000897373|PACid:22682641	Potri.006G109600.1|PACid:27007845	Eucgr.A00779.2|PACid:23562486	Thecc1EG045572t1|PACid:27442741	Pp1s4_386V6.1|PACid:18046636	Si029657m|PACid:19712463	UN037534	Cre09.g407300.t1.3|PACid:27570747	68269|PACid:27386453	41039|PACid:27338749
UN038434	767.334	386.219	1339.01	3.46696	1.79367	3.38462e-16	1.4979e-14	AT2G40190.1 | Symbols: LEW3 | UDP-Glycosyltransferase superfamily protein | chr2:16785232-16787257 FORWARD LENGTH=463	AC233112_1009.1|PACid:23040591	Aquca_013_00559.1|PACid:22059222	PGSC0003DMP400033329|PACid:24412565	MDP0000398807|PACid:22678832	Potri.012G095500.1|PACid:27050781	Eucgr.G03076.1|PACid:23588867	Thecc1EG042477t1|PACid:27443378	Pp1s269_93V6.1|PACid:18036865	Si021990m|PACid:19699051	UN038438	Cre12.g500950.t1.2|PACid:27581415	25295|PACid:27395050	55668|PACid:27342591	15385|PACid:27416726
UN020989	401.835	202.283	701.163	3.46626	1.79338	2.06408e-09	3.07323e-08	AT4G30800.1 | Symbols: | Nucleic acid-binding	Medtr1g017780.1|PACid:23043119	Aquca_062_00045.1|PACid:22033345	PGSC0003DMP400010476|PACid:24396729	MDP0000325964|PACid:22638377	Potri.014G053300.1|PACid:27033242	Eucgr.J00035.1|PACid:23597684	Thecc1EG005793t2|PACid:27435235	Pp1s51_307V6.1|PACid:18051492	Si011215m|PACid:19696832	UN020973	Cre03.g187450.t1.2|PACid:27577177	13339|PACid:27389857	122980|PACid:27346908	12567|PACid:27416675
UN021838	1773.67	892.978	3094.71	3.46561	1.79311	1.01337e-16	4.7656e-15	AT2G46170.1 | Symbols: | Reticulon family protein | chr2:18965410-18966940 FORWARD LENGTH=255	Medtr5g090340.3|PACid:23028968	Aquca_038_00121.1|PACid:22026775	PGSC0003DMP400000170|PACid:24420231	MDP0000311623|PACid:22674485	Potri.001G097700.1|PACid:27040840	Eucgr.K00300.1|PACid:23601758	Thecc1EG001925t1|PACid:27436272	Pp1s351_49V6.1|PACid:18066351	Si002511m|PACid:19677168	UN021841	Cre03.g154900.t1.3|PACid:27576653		56236|PACid:27347543
UN024404	20.2123	10.1792	35.2619	3.46411	1.79249	0.00415799	0.0118277
UN037773	908.975	457.778	1585.77	3.46406	1.79246	2.29799e-16	1.03948e-14	AT4G11680.1 | Symbols: | Zinc finger	Medtr5g010720.1|PACid:23034491	Aquca_013_00393.2|PACid:22059400	PGSC0003DMP400012381|PACid:24388626	MDP0000174854|PACid:22651072	Potri.003G123300.3|PACid:26998320	Eucgr.D02250.1|PACid:23576116	Thecc1EG016194t2|PACid:27446785	Pp1s13_213V6.1|PACid:18064806	Si010353m|PACid:19696746
UN029419	574.027	289.134	1001.37	3.46333	1.79216	2.20899e-14	7.46613e-13	AT4G15000.1 | Symbols: | Ribosomal L27e protein family | chr4:8571896-8572303 FORWARD LENGTH=135	Medtr2g006170.1|PACid:23017575	Aquca_030_00381.1|PACid:22035628	PGSC0003DMP400020814|PACid:24415000	MDP0000186459|PACid:22638836	Potri.016G019000.1|PACid:27011825	Eucgr.L03521.1|PACid:23607902	Thecc1EG002020t1|PACid:27433816	Pp1s83_116V6.1|PACid:18073499	Si007477m|PACid:19704087	UN029419	g17010.t1|PACid:27571474	22725|PACid:27390136	171027|PACid:27340708	31471|PACid:27416804
UN039004	2822.01	1421.82	4922.29	3.46197	1.79159	4.71873e-17	2.30949e-15	AT1G04920.1 | Symbols: ATSPS3F	Medtr5g091340.1|PACid:23035296	Aquca_034_00099.3|PACid:22056787	PGSC0003DMP400045891|PACid:24401127	MDP0000137330|PACid:22631462	Potri.018G025100.1|PACid:27008912	Eucgr.H00041.1|PACid:23589362	Thecc1EG046907t1|PACid:27431027	Pp1s131_107V6.1|PACid:18045415	Si025907m|PACid:19706359	UN039011	Cre01.g032600.t1.3|PACid:27578803	47447|PACid:27386750	23016|PACid:27343320	37760|PACid:27415927
UN040383	237.989	119.94	415.063	3.46059	1.79102	2.44816e-05	0.000140343
UN038270	132.985	67.0433	231.897	3.45891	1.79032	3.73752e-09	5.26781e-08	AT3G47370.3 | Symbols: | Ribosomal protein S10p/S20e family protein | chr3:17453671-17454437 REVERSE LENGTH=122	Medtr7g092720.1|PACid:23024889	Aquca_035_00246.1|PACid:22061143	PGSC0003DMP400005905|PACid:24424339	MDP0000361260|PACid:22657794	Potri.015G129800.1|PACid:27018954	Eucgr.K03281.1|PACid:23604997	Thecc1EG014967t2|PACid:27448039	Pp1s257_105V6.1|PACid:18045945	Si038035m|PACid:19679082	UN038275	Cre03.g181150.t1.1|PACid:27576965	25603|PACid:27394609	49456|PACid:27343003	39788|PACid:27417584
UN020174	85.6005	43.1555	149.268	3.45884	1.79029	0.000173948	0.000772669
UN030192	177.585	89.5298	309.667	3.45881	1.79028	1.08445e-10	2.01862e-09	AT2G33255.1 | Symbols: | Haloacid dehalogenase-like hydrolase (HAD) superfamily protein | chr2:14098795-14100358 FORWARD LENGTH=245	Medtr1g073140.1|PACid:23043164	Aquca_034_00251.1|PACid:22056448	PGSC0003DMP400002824|PACid:24399965	MDP0000725969|PACid:22653875	Potri.010G063700.1|PACid:26978576	Eucgr.H02890.1|PACid:23592207	Thecc1EG021042t1|PACid:27451585	Pp1s26_22V6.1|PACid:18053785	Si018071m|PACid:19688752	UN030186			153859|PACid:27346388
UN031116	123.145	62.0842	214.735	3.45878	1.79026	5.98426e-09	8.1709e-08
UN019933	61.092	30.8018	106.527	3.45847	1.79014	6.57678e-06	4.3841e-05
UN034228	89.2238	44.9943	155.568	3.45751	1.78973	1.49357e-07	1.48621e-06									Pp1s403_54V6.1|PACid:18039787		UN034229	g6744.t1|PACid:27569045	28475|PACid:27391076	172691|PACid:27349264	12674|PACid:27414240
UN036188	32.421	16.3507	56.5264	3.45712	1.78957	0.000404396	0.00160417	AT2G42750.1 | Symbols: | DNAJ heat shock N-terminal domain-containing protein | chr2:17793404-17795419 FORWARD LENGTH=344	Medtr2g083920.1|PACid:23015734	Aquca_039_00060.1|PACid:22062109	PGSC0003DMP400035494|PACid:24417619	MDP0000213302|PACid:22679734	Potri.014G143400.1|PACid:27033887	Eucgr.K01146.1|PACid:23602625	Thecc1EG001752t3|PACid:27432466	Pp1s18_322V6.1|PACid:18040485	Si022570m|PACid:19700892	UN036193	Cre17.g727950.t1.3|PACid:27571584	24376|PACid:27385876	30827|PACid:27345347	39213|PACid:27417143
UN025484	116.376	58.7321	202.842	3.45369	1.78814	1.78947e-08	2.21546e-07
UN023131	471.665	238.038	822.105	3.45366	1.78813	1.80445e-14	6.15948e-13	AT3G53020.1 | Symbols: STV1	Medtr1g061670.1|PACid:23044346	Aquca_054_00099.1|PACid:22037066	PGSC0003DMP400004905|PACid:24400353	MDP0000676750|PACid:22668441	Potri.004G085300.2|PACid:26989830	Eucgr.J02686.2|PACid:23600833	Thecc1EG043464t1|PACid:27443416	Pp1s5_366V6.1|PACid:18056495	Si031346m|PACid:19711208	UN023016			141117|PACid:27340862	44192|PACid:27420507
UN038626	150.738	76.0759	262.731	3.45353	1.78807	7.58909e-10	1.22976e-08			Aquca_016_00354.3|PACid:22062930	PGSC0003DMP400026016|PACid:24392156	MDP0000188072|PACid:22657426	Potri.018G016200.1|PACid:27009833	Eucgr.C04032.1|PACid:23573413	Thecc1EG036882t1|PACid:27430544	Pp1s27_271V6.1|PACid:18070735	Si016960m|PACid:19689773
UN016952	544.228	274.978	948.103	3.44792	1.78573	4.54377e-15	1.69289e-13	AT3G59540.1 | Symbols: | Ribosomal L38e protein family | chr3:21995897-21996742 REVERSE LENGTH=69	Medtr2g018680.1|PACid:23016532	Aquca_058_00065.1|PACid:22051209	PGSC0003DMP400013167|PACid:24406933	MDP0000951483|PACid:22658483	Potri.017G026000.2|PACid:26983762	Eucgr.K00006.1|PACid:23601384	Thecc1EG019982t1|PACid:27453182	Pp1s46_212V6.1|PACid:18059764	Si031638m|PACid:19711497	UN016925	Cre10.g448500.t1.3|PACid:27580197
UN007808	381.079	192.553	663.868	3.44771	1.78564	1.40079e-13	4.18686e-12		Medtr3g096240.1|PACid:23011265					Eucgr.H04963.1|PACid:23594325	Thecc1EG001480t1|PACid:27435507
UN035397	107.805	54.4896	187.779	3.44614	1.78498	2.38842e-08	2.88133e-07	AT2G01830.2 | Symbols: WOL	Medtr8g106150.1|PACid:23038089	Aquca_011_00132.3|PACid:22038385	PGSC0003DMP400051322|PACid:24385656	MDP0000310800|PACid:22672761	Potri.001G057400.1|PACid:27040877	Eucgr.B02664.1|PACid:23567882	Thecc1EG011246t2|PACid:27459938	Pp1s343_34V6.2|PACid:18037453	Si016247m|PACid:19690480	UN035397	Cre13.g571200.t1.3|PACid:27573558	46955|PACid:27387100	122977|PACid:27347044	1394|PACid:27413593
UN033808	2213.4	1119.27	3854.59	3.44384	1.78402	2.55463e-18	1.51957e-16	AT3G04840.1 | Symbols: | Ribosomal protein S3Ae | chr3:1329751-1331418 FORWARD LENGTH=262	Medtr5g006440.1|PACid:23035075	Aquca_017_00523.1|PACid:22032236	PGSC0003DMP400013580|PACid:24400892	MDP0000450792|PACid:22624569	Potri.005G051200.2|PACid:27031864	Eucgr.H03423.1|PACid:23592727	Thecc1EG026388t1|PACid:27425485	Pp1s46_147V6.1|PACid:18059792	Si030842m|PACid:19711621	UN033807	Cre13.g585150.t1.2|PACid:27574102	67876|PACid:27388420	122443|PACid:27342517	36091|PACid:27414901
UN029032	147.906	74.7932	257.575	3.44383	1.78401	1.33654e-08	1.6958e-07
UN039462	675.291	341.483	1176	3.4438	1.784	7.99888e-12	1.80829e-10
UN019308	209.934	106.18	365.565	3.44287	1.78361	3.90669e-11	7.89586e-10	AT1G70480.1 | Symbols: | Domain of unknown function (DUF220) | chr1:26562304-26563608 FORWARD LENGTH=320		Aquca_002_00138.2|PACid:22052219						Pp1s139_52V6.1|PACid:18036700
UN037102	1385.22	701.149	2411.33	3.43912	1.78204	1.54526e-17	8.10787e-16	AT2G21130.1 | Symbols: | Cyclophilin-like peptidyl-prolyl cis-trans isomerase family protein | chr2:9055619-9056143 REVERSE LENGTH=174	Medtr4g075290.1|PACid:23048629	Aquca_027_00136.1|PACid:22045543	PGSC0003DMP400002952|PACid:24423805	MDP0000253745|PACid:22657035	Potri.009G130100.2|PACid:26986012	Eucgr.F01666.1|PACid:23582392	Thecc1EG006687t1|PACid:27462324	Pp1s71_165V6.1|PACid:18039610	Si019351m|PACid:19686736	UN037108	Cre04.g226850.t1.2|PACid:27580954	48914|PACid:27388300	51434|PACid:27340561	44385|PACid:27420456
UN029708	202.398	102.453	352.315	3.43879	1.7819	7.79354e-11	1.48405e-09
UN035133	213.719	108.196	372.005	3.43826	1.78168	4.29131e-08	4.88279e-07
UN019511	165.94	84.0207	288.819	3.43748	1.78135	2.04626e-05	0.00011967				PGSC0003DMP400027973|PACid:24419905		Potri.010G149500.2|PACid:26982668
UN025016	155.782	78.9407	271.043	3.4335	1.77968	4.78428e-10	8.06814e-09
UN034442	212.664	107.779	369.992	3.43289	1.77942	2.50095e-11	5.1766e-10
UN039296	1210.36	613.493	2105.65	3.43223	1.77915	2.51606e-17	1.2892e-15
UN040901	10.1655	5.15324	17.6839	3.43162	1.77889	0.039499	0.0789947										Si027870m|PACid:19707916	UN040883	Cre05.g241300.t1.2|PACid:27572611	24313|PACid:27385682	9282|PACid:27347413	34727|PACid:27413716
UN030052	1022.21	518.23	1778.19	3.43127	1.77874	6.24671e-09	8.51473e-08
UN042798	142.202	72.0952	247.363	3.43106	1.77866	3.28385e-09	4.6917e-08	AT1G22660.1 | Symbols: | Polynucleotide adenylyltransferase family protein | chr1:8017410-8021538 FORWARD LENGTH=605		Aquca_017_00642.1|PACid:22031556			Potri.013G111300.1|PACid:26994809	Eucgr.F02604.2|PACid:23583443	Thecc1EG036384t1|PACid:27456625	Pp1s13_180V6.1|PACid:18064672	Si009663m|PACid:19696732	UN042797	Cre02.g116400.t1.1|PACid:27575563		19380|PACid:27339151	8897|PACid:27413717
UN025093	514.85	261.049	895.553	3.4306	1.77846	4.96294e-15	1.83484e-13
UN031195	17.8526	9.05254	31.0528	3.43028	1.77833	0.00775495	0.0199956
UN029448	50.1088	25.411	87.1555	3.42983	1.77814	2.36223e-05	0.000135937	AT1G43170.4 | Symbols: ARP1	Medtr1g098540.2|PACid:23045323	Aquca_023_00161.2|PACid:22023324	PGSC0003DMP400043210|PACid:24419417	MDP0000388232|PACid:22669363	Potri.003G007700.4|PACid:26997337	Eucgr.I02767.1|PACid:23597566	Thecc1EG006163t1|PACid:27463827	Pp1s330_36V6.2|PACid:18043296	Si010307m|PACid:19697627	UN029448	Cre10.g417700.t1.2|PACid:27579378	66538|PACid:27385695	150025|PACid:27342507	23838|PACid:27417640
UN001038	42.423	21.5139	73.7867	3.42972	1.77809	7.4514e-05	0.000370964
UN008245	6.29366	3.19174	10.9465	3.42965	1.77806	0.104426	0.176281
UN035157	120.796	61.2632	210.096	3.42939	1.77795	7.32982e-09	9.82393e-08
UN030051	88.9028	45.0948	154.615	3.42866	1.77765	0.00482591	0.0134087	AT3G19050.1 | Symbols: POK2 | phragmoplast orienting kinesin 2 | chr3:6578047-6590106 FORWARD LENGTH=2771	Medtr2g087840.1|PACid:23015322	Aquca_029_00076.1|PACid:22026260	PGSC0003DMP400052899|PACid:24395951	MDP0000255045|PACid:22631375	Potri.010G153000.1|PACid:26981879	Eucgr.I01183.2|PACid:23595723	Thecc1EG006991t3|PACid:27463594	Pp1s13_115V6.1|PACid:18064686	Si020941m|PACid:19700689	UN030048		66735|PACid:27391976		27364|PACid:27419876
UN018405	369.774	187.582	643.062	3.42817	1.77744	4.72884e-07	4.21665e-06
UN001176	747.964	379.481	1300.69	3.42755	1.77718	3.05124e-16	1.36038e-14	AT4G36730.2 | Symbols: GBF1 | G-box binding factor 1 | chr4:17309850-17311752 REVERSE LENGTH=313	Medtr8g077950.1|PACid:23036285	Aquca_002_01218.1|PACid:22052168	PGSC0003DMP400022429|PACid:24427467	MDP0000231274|PACid:22655466	Potri.007G029400.3|PACid:27016361	Eucgr.H01256.1|PACid:23590689	Thecc1EG000436t1|PACid:27432548	Pp1s27_273V6.1|PACid:18070766	Si017637m|PACid:19686651	UN001176		56026|PACid:27385985	192534|PACid:27345937
UN019586	1.33214	0.675971	2.31641	3.42678	1.77686	0.578632	0.685285
UN024027	1494.01	758.534	2597.22	3.424	1.77568	1.14587e-17	6.17406e-16	AT1G76100.1 | Symbols: PETE1 | plastocyanin 1 | chr1:28554217-28554732 REVERSE LENGTH=171	Medtr3g114850.1|PACid:23008576	Aquca_035_00104.1|PACid:22061229	PGSC0003DMP400063724|PACid:24385213	MDP0000740648|PACid:22667220	Potri.005G246100.1|PACid:27030216		Thecc1EG034307t1|PACid:27456540	Pp1s254_25V6.1|PACid:18038032		UN023941	Cre06.g251250.t1.3|PACid:27569439	11065|PACid:27388957	10373|PACid:27344733	1394|PACid:27413593
UN024942	447.07	227.015	777.153	3.42336	1.77541	2.40378e-14	8.03412e-13
UN001144	501.169	254.541	871.111	3.42228	1.77496	8.9462e-15	3.17557e-13
UN037760	455.67	231.517	791.899	3.42048	1.7742	3.98196e-11	8.00088e-10	AT1G75560.2 | Symbols: | zinc knuckle (CCHC-type) family protein | chr1:28371420-28372717 REVERSE LENGTH=257	Medtr3g117410.1|PACid:23010698	Aquca_027_00298.4|PACid:22045888	PGSC0003DMP400046322|PACid:24410910	MDP0000273719|PACid:22626877	Potri.004G161800.2|PACid:26992738	Eucgr.I01324.1|PACid:23595880	Thecc1EG034155t1|PACid:27459152	Pp1s339_2V6.2|PACid:18054912	Si037100m|PACid:19684632	UN037766	g5371.t1|PACid:27572369	19285|PACid:27394276	125917|PACid:27345804	3375|PACid:27414338
UN020191	168.96	85.8852	293.572	3.41819	1.77323	3.3881e-10	5.83652e-09
UN024128	245.91	125.01	427.26	3.4178	1.77307	7.02522e-12	1.5987e-10	AT3G55280.2 | Symbols: RPL23AB | ribosomal protein L23AB | chr3:20500667-20501519 FORWARD LENGTH=154	Medtr2g096340.1|PACid:23014350	Aquca_027_00257.1|PACid:22045529	PGSC0003DMP400033385|PACid:24413325	MDP0000137399|PACid:22679758	Potri.006G213300.1|PACid:27003899	Eucgr.L03160.4|PACid:23607662	Thecc1EG042948t1|PACid:27441674	Pp1s47_274V6.1|PACid:18045265	Si011240m|PACid:19694141	UN024123	Cre03.g194250.t1.2|PACid:27577511	36727|PACid:27392249	149579|PACid:27345017	34998|PACid:27413910
UN023432	194.802	99.0541	338.424	3.41655	1.77254	4.71451e-08	5.2966e-07	AT1G60950.1 | Symbols: FED A	Medtr2g086510.1|PACid:23017526	Aquca_014_00068.1|PACid:22028355	PGSC0003DMP400010420|PACid:24396279	MDP0000771887|PACid:22681314	Potri.009G163800.1|PACid:26986256	Eucgr.B03849.1|PACid:23569269	Thecc1EG041404t1|PACid:27430129	Pp1s143_177V6.1|PACid:18045684	Si014624m|PACid:19691245	UN023393	Cre13.g571200.t1.3|PACid:27573558	7070|PACid:27391898	10373|PACid:27344733	1394|PACid:27413593
UN031411	179.542	91.3235	311.87	3.41501	1.77189	2.48374e-06	1.86405e-05
UN021404	178.9	91.012	310.733	3.4142	1.77155	1.68788e-10	3.03149e-09
UN043337	3.2125	1.63471	5.57918	3.41296	1.77102	0.282334	0.394739	ATMG00650.1 | Symbols: NAD4L | NADH dehydrogenase subunit 4L | chrM:188929-189231 REVERSE LENGTH=100	Medtr6g043020.1|PACid:23026123	Aquca_019_00176.1|PACid:22055478						Pp1s343_45V6.1|PACid:18037465
UN040694	75.4612	38.4035	131.048	3.41238	1.77078	1.06575e-06	8.74997e-06	AT5G39590.1 | Symbols: | TLD-domain containing nucleolar protein | chr5:15851483-15853768 FORWARD LENGTH=542	Medtr3g095660.1|PACid:23012828	Aquca_007_00389.1|PACid:22047815	PGSC0003DMP400006733|PACid:24384212	MDP0000290971|PACid:22632981	Potri.005G236400.1|PACid:27030703	Eucgr.F01632.2|PACid:23582355	Thecc1EG034191t1|PACid:27456951	Pp1s194_13V6.1|PACid:18058619	Si021687m|PACid:19698852
UN041086	57.4624	29.2441	99.7898	3.41231	1.77075	1.51089e-05	9.15489e-05
UN033756	418.603	213.04	726.947	3.41225	1.77072	2.92211e-12	7.0081e-11	AT3G52590.1 | Symbols: UBQ1	Medtr3g092130.1|PACid:23011547	Aquca_037_00255.2|PACid:22040682	PGSC0003DMP400000278|PACid:24423536	MDP0000361173|PACid:22628692	Potri.012G024300.1|PACid:27050192	Eucgr.K02023.1|PACid:23603520	Thecc1EG022654t1|PACid:27423927	Pp1s333_9V6.1|PACid:18063931	Si037467m|PACid:19682001	UN033755	Cre16.g680000.t1.2|PACid:27566513	45852|PACid:27389095	56600|PACid:27347678	31663|PACid:27416497
UN020780	207.972	105.848	361.157	3.41205	1.77064	5.1258e-11	1.00226e-09	AT5G35530.1 | Symbols: | Ribosomal protein S3 family protein | chr5:13710355-13712192 REVERSE LENGTH=248	Medtr1g044660.1|PACid:23042556	Aquca_076_00102.1|PACid:22030941	PGSC0003DMP400033974|PACid:24415886	MDP0000656640|PACid:22643705	Potri.006G222100.1|PACid:27007189	Eucgr.C00719.1|PACid:23570226	Thecc1EG037565t1|PACid:27429114	Pp1s454_3V6.1|PACid:18067550	Si030996m|PACid:19712811	UN020773	Cre08.g385200.t1.1|PACid:27563010	35455|PACid:27390466	53609|PACid:27348653	29422|PACid:27420276
UN039313	18.3659	9.34774	31.8932	3.41187	1.77056	0.00566224	0.0153612	ATMG01170.1 | Symbols: ATP6-2 | ATPase		Aquca_023_00088.1|PACid:22023210			Potri.014G168000.1|PACid:27032201				Si020755m|PACid:19693642	UN039317	Cre06.g311150.t1.3|PACid:27568232	15613|PACid:27392378
UN024158	206.819	105.335	359.046	3.40861	1.76918	3.91702e-11	7.9074e-10
UN042329	387.694	197.467	673.035	3.40834	1.76907	1.11525e-13	3.37965e-12	AT5G39830.1 | Symbols: DEGP8	Medtr6g007030.1|PACid:23027902	Aquca_006_00293.1|PACid:22036204	PGSC0003DMP400012273|PACid:24427834	MDP0000144348|PACid:22664297	Potri.004G129200.3|PACid:26992611	Eucgr.I01939.2|PACid:23596652	Thecc1EG018505t1|PACid:27455324	Pp1s31_50V6.1|PACid:18071458	Si010105m|PACid:19696014	UN042328		40936|PACid:27387416
UN034610	916.827	467.01	1591.55	3.40796	1.76891	1.7496e-16	8.02379e-15	AT5G02160.1 | Symbols: | unknown protein; FUNCTIONS IN: molecular_function unknown; INVOLVED IN: biological_process unknown; LOCATED IN: chloroplast thylakoid membrane; EXPRESSED IN: 23 plant structures; EXPRESSED DURING: 13 growth stages; Has 121 Blast hits to 121 proteins in 17 species: Archae - 0; Bacteria - 0; Metazoa - 0; Fungi - 0; Plants - 121; Viruses - 0; Other Eukaryotes - 0 (source: NC…		Aquca_009_00932.1|PACid:22034562	PGSC0003DMP400033266|PACid:24411436	MDP0000261986|PACid:22666230	Potri.006G087700.1|PACid:27007154	Eucgr.K03108.1|PACid:23604784	Thecc1EG021901t1|PACid:27421443	Pp1s52_214V6.1|PACid:18074406	Si023670m|PACid:19702092
UN032650	163.611	83.3507	284.002	3.40731	1.76863	4.54737e-09	6.32761e-08	AT2G38050.1 | Symbols: DET2	Medtr6g043740.1|PACid:23026238	Aquca_001_00260.1|PACid:22044237	PGSC0003DMP400035350|PACid:24401967	MDP0000321260|PACid:22682723	Potri.016G110600.1|PACid:27012072	Eucgr.D02079.4|PACid:23575893	Thecc1EG021771t1|PACid:27422991	Pp1s117_94V6.1|PACid:18074842	Si030771m|PACid:19713504	UN032635	Cre09.g416050.t1.2|PACid:27569879	54950|PACid:27392663	45942|PACid:27342103	19853|PACid:27417431
UN020042	188.509	96.0799	327.153	3.40501	1.76766	2.14486e-10	3.78436e-09	AT5G27990.1 | Symbols: | Pre-rRNA-processing protein TSR2	Medtr8g043450.1|PACid:23038459	Aquca_006_00326.1|PACid:22036482	PGSC0003DMP400047827|PACid:24417877	MDP0000623542|PACid:22678163	Potri.013G035000.1|PACid:26994682	Eucgr.H04397.1|PACid:23593684	Thecc1EG026420t1|PACid:27422815	Pp1s55_251V6.1|PACid:18063115	Si002976m|PACid:19676715	UN020035	g5108.t2|PACid:27572486	65575|PACid:27387168	55731|PACid:27342526	44407|PACid:27417768
UN028258	193.976	98.8727	336.63	3.40468	1.76752	1.08609e-10	2.02012e-09	AT3G10950.1 | Symbols: | Zinc-binding ribosomal protein family protein | chr3:3423893-3424566 FORWARD LENGTH=92	Medtr4g103340.1|PACid:23050355	Aquca_081_00023.1|PACid:22040080	PGSC0003DMP400003310|PACid:24391299	MDP0000141009|PACid:22641996	Potri.002G140100.4|PACid:27023041	Eucgr.E00333.1|PACid:23577042	Thecc1EG015816t1|PACid:27449378	Pp1s1_348V6.1|PACid:18069483	Si003552m|PACid:19674499	UN028276	Cre16.g682100.t1.2|PACid:27567054	48052|PACid:27392071	32788|PACid:27346806	12103|PACid:27417514
UN025191	357.875	182.435	621.035	3.40414	1.76729	1.90429e-13	5.5567e-12									Pp1s238_73V6.1|PACid:18065025
UN037214	1177.94	600.735	2043.76	3.4021	1.76642	4.98308e-17	2.43391e-15	AT1G29930.1 | Symbols: CAB1	Medtr5g097280.1|PACid:23033001	Aquca_026_00050.1|PACid:22056236	PGSC0003DMP400023738|PACid:24402651	MDP0000468881|PACid:22655416	Potri.002G189300.1|PACid:27021407	Eucgr.D00321.1|PACid:23574101	Thecc1EG029531t1|PACid:27439011	Pp1s256_10V6.1|PACid:18051086	Si030845m|PACid:19713992	UN037225	g7558.t1|PACid:27564133	31534|PACid:27395222	151336|PACid:27342851	40414|PACid:27417517
UN020794	564.082	287.72	978.626	3.40131	1.76609	6.92952e-15	2.49286e-13	AT2G01250.1 | Symbols: | Ribosomal protein L30/L7 family protein | chr2:132943-134264 REVERSE LENGTH=242	Medtr2g038250.1|PACid:23016255	Aquca_017_00189.1|PACid:22032383	PGSC0003DMP400034533|PACid:24414711	MDP0000190488|PACid:22661131	Potri.006G073200.3|PACid:27005586	Eucgr.L00752.2|PACid:23605913	Thecc1EG040993t2|PACid:27431226	Pp1s243_40V6.1|PACid:18061789	Si014350m|PACid:19690687	UN020787	g9277.t1|PACid:27569602	56354|PACid:27392010
UN022180	1121.59	572.136	1945.78	3.40091	1.76592	2.4891e-15	9.64766e-14	AT4G00100.1 | Symbols: ATRPS13A	Medtr5g011910.1|PACid:23032053	Aquca_035_00242.1|PACid:22061295	PGSC0003DMP400045022|PACid:24423086	MDP0000288520|PACid:22675633	Potri.002G146800.1|PACid:27022020	Eucgr.D02462.1|PACid:23576371	Thecc1EG014977t1|PACid:27447151	Pp1s97_272V6.1|PACid:18062311	Si014423m|PACid:19693315	UN022184	Cre06.g268600.t1.2|PACid:27569161	45992|PACid:27389404	70864|PACid:27339505	9256|PACid:27412890
UN037244	28.2184	14.3983	48.9485	3.39961	1.76537	0.00108776	0.003778
UN037834	1585.12	809.126	2749.12	3.39765	1.76454	1.69754e-17	8.84894e-16	AT5G10360.1 | Symbols: EMB3010	Medtr2g014030.1|PACid:23014893	Aquca_010_00139.2|PACid:22046570	PGSC0003DMP400026154|PACid:24391669	MDP0000872301|PACid:22683067	Potri.002G099500.1|PACid:27020010	Eucgr.F00368.1|PACid:23581046	Thecc1EG001053t2|PACid:27432513	Pp1s31_322V6.1|PACid:18071644	Si030902m|PACid:19712352	UN037840	g11477.t1|PACid:27565232	47622|PACid:27388752	64448|PACid:27343280	39738|PACid:27417565
UN030484	810.858	413.917	1406.27	3.39746	1.76446	4.4148e-16	1.92545e-14	AT2G01410.1 | Symbols: | NHL domain-containing protein | chr2:175209-176372 REVERSE LENGTH=387	Medtr7g020840.1|PACid:23020745	Aquca_043_00030.1|PACid:22045137	PGSC0003DMP400015845|PACid:24424039	MDP0000187697|PACid:22640772	Potri.006G111600.1|PACid:27004787	Eucgr.H01013.1|PACid:23590427	Thecc1EG010857t1|PACid:27463447	Pp1s90_172V6.1|PACid:18045566	Si036482m|PACid:19685683
UN033384	738.634	377.242	1280.72	3.39496	1.76339	8.74566e-16	3.65508e-14	AT1G67430.1 | Symbols: | Ribosomal protein L22p/L17e family protein | chr1:25262209-25263627 FORWARD LENGTH=175	Medtr3g085490.1|PACid:23013426	Aquca_040_00052.1|PACid:22044376	PGSC0003DMP400046844|PACid:24396929	MDP0000221672|PACid:22645024	Potri.015G094400.2|PACid:27019235	Eucgr.K02735.2|PACid:23604358	Thecc1EG014624t1|PACid:27448200	Pp1s97_78V6.1|PACid:18062247	Si011178m|PACid:19697228	UN033377	Cre04.g212650.t1.2|PACid:27580899	28525|PACid:27391030	25383|PACid:27343059	12510|PACid:27416794
UN042591	46.5065	23.7621	80.6231	3.39293	1.76253	0.0182605	0.0413223
UN050552	32.1846	16.4511	55.785	3.39096	1.7617	0.000591333	0.00223397	AT2G26810.2 | Symbols: | Putative methyltransferase family protein | chr2:11433900-11436078 REVERSE LENGTH=256					Potri.009G068400.1|PACid:26988738	Eucgr.J00675.1|PACid:23598496		Pp1s1_542V6.1|PACid:18069816
UN042752	63.172	32.3052	109.472	3.38869	1.76073	4.55116e-06	3.1886e-05	AT4G03240.1 | Symbols: ATFH	Medtr7g087030.1|PACid:23024772	Aquca_016_00218.1|PACid:22062463	PGSC0003DMP400045376|PACid:24416344	MDP0000201074|PACid:22629706	Potri.013G150400.1|PACid:26993787	Eucgr.K00886.1|PACid:23602349	Thecc1EG007844t1|PACid:27462146	Pp1s316_17V6.2|PACid:18051055	Si002646m|PACid:19676599	UN042748				3023|PACid:27417756
UN052498	262.886	134.437	455.559	3.38865	1.76071	2.13447e-12	5.25548e-11
UN024652	301.58	154.302	522.496	3.38618	1.75966	8.72382e-13	2.30123e-11
UN025480	397.406	203.405	688.409	3.38443	1.75891	1.14778e-13	3.4651e-12
UN017466	110.785	56.7064	191.903	3.38415	1.75879	0.00239321	0.00737985	AT4G21720.1 | Symbols: | unknown protein; Has 2692 Blast hits to 975 proteins in 186 species: Archae - 4; Bacteria - 460; Metazoa - 658; Fungi - 93; Plants - 1089; Viruses - 100; Other Eukaryotes - 288 (source: NCBI BLink). | chr4:11542561-11544274 FORWARD LENGTH=139	AC233659_18.1|PACid:23053135	Aquca_023_00204.1|PACid:22023256			Potri.004G041700.1|PACid:26989513	Eucgr.D00634.1|PACid:23574399	Thecc1EG029893t2|PACid:27439219		Si023596m|PACid:19698614
UN032591	199.828	102.326	346.08	3.38212	1.75793	4.01326e-07	3.63945e-06
UN032600	210.19	107.652	363.996	3.38124	1.75755	4.27884e-11	8.55447e-10									Pp1s505_9V6.1|PACid:18064043
UN015014	15.6203	8.00136	27.0486	3.3805	1.75724	0.0467218	0.0909232
UN032869	174.343	89.3062	301.898	3.38048	1.75723	5.37776e-06	3.68605e-05
UN026957	168.999	86.5812	292.625	3.37978	1.75693	6.13433e-10	1.01246e-08	AT2G38740.1 | Symbols: | Haloacid dehalogenase-like hydrolase (HAD) superfamily protein | chr2:16194639-16195995 REVERSE LENGTH=244	Medtr5g013910.1|PACid:23034125	Aquca_013_00849.1|PACid:22060159	PGSC0003DMP400010305|PACid:24393005	MDP0000265028|PACid:22655258	Potri.014G043500.1|PACid:27033126	Eucgr.D01168.3|PACid:23574934	Thecc1EG015793t1|PACid:27447767	Pp1s185_38V6.2|PACid:18046941	Si036816m|PACid:19683037	UN026967	Cre10.g425100.t1.2|PACid:27580255	41874|PACid:27386788	193939|PACid:27348236	32074|PACid:27418276
UN035945	286.627	146.914	496.195	3.37745	1.75594	0.000209442	0.000905721
UN004621	326.881	167.625	565.766	3.37519	1.75497	1.07016e-12	2.77722e-11									Pp1s378_28V6.1|PACid:18057576
UN036372	572.425	293.559	990.724	3.37487	1.75483	5.84146e-15	2.13338e-13
UN019618	697.899	357.919	1207.87	3.37469	1.75476	1.39159e-15	5.65676e-14
UN022091	336.525	172.605	582.405	3.37421	1.75455	7.61384e-07	6.46531e-06
UN025491	1048.6	537.851	1814.72	3.37402	1.75447	1.97911e-16	9.02468e-15	AT4G29410.2 | Symbols: | Ribosomal L28e protein family | chr4:14468439-14469964 REVERSE LENGTH=143	Medtr2g100410.1|PACid:23014549	Aquca_001_00149.1|PACid:22043964	PGSC0003DMP400011506|PACid:24381107	MDP0000601797|PACid:22622067	Potri.T165500.1|PACid:27027266	Eucgr.F03101.1|PACid:23584090	Thecc1EG028990t2|PACid:27438139	Pp1s505_8V6.1|PACid:18064031	Si023556m|PACid:19701371	UN025488	Cre03.g193800.t1.3|PACid:27577110	15475|PACid:27386986	194651|PACid:27344394	51201|PACid:27418874
UN026242	354.51	181.869	613.471	3.37314	1.75409	4.92623e-13	1.34525e-11	AT4G39200.2 | Symbols: | Ribosomal protein S25 family protein | chr4:18257464-18258464 FORWARD LENGTH=107	Medtr4g070600.1|PACid:23046846	Aquca_072_00113.1|PACid:22041272	PGSC0003DMP400036738|PACid:24427273	MDP0000751295|PACid:22653482	Potri.004G157200.1|PACid:26990698	Eucgr.G01623.1|PACid:23587172	Thecc1EG006855t1|PACid:27463007	Pp1s36_84V6.1|PACid:18053677	Si015190m|PACid:19690796	UN026241	Cre12.g515850.t1.2|PACid:27582819	30915|PACid:27394606	170377|PACid:27348127	41357|PACid:27418357
UN032277	474.045	243.21	820.297	3.37279	1.75394	5.74005e-14	1.82404e-12	AT3G10940.1 | Symbols: | dual specificity protein phosphatase (DsPTP1) family protein | chr3:3422259-3423394 REVERSE LENGTH=282		Aquca_005_00160.5|PACid:22024368	PGSC0003DMP400050640|PACid:24395169	MDP0000319787|PACid:22625723	Potri.019G048600.2|PACid:27025648	Eucgr.J00133.3|PACid:23597822	Thecc1EG045464t2|PACid:27441564	Pp1s144_24V6.1|PACid:18067953	Si026743m|PACid:19706612	UN032242		44462|PACid:27394244
UN028698	181.336	93.0463	313.77	3.37219	1.75369	2.07545e-10	3.66999e-09	AT3G01660.1 | Symbols: | S-adenosyl-L-methionine-dependent methyltransferases superfamily protein | chr3:245532-246432 FORWARD LENGTH=273	Medtr7g032900.1|PACid:23022343	Aquca_001_00111.1|PACid:22044015	PGSC0003DMP400022347|PACid:24425110	MDP0000193012|PACid:22665045	Potri.001G340900.1|PACid:27042810	Eucgr.I01716.1|PACid:23596379	Thecc1EG017016t1|PACid:27454336	Pp1s1_828V6.2|PACid:18069556	Si010806m|PACid:19697633	UN028717		48220|PACid:27391453	149605|PACid:27345625	88830|PACid:27417152
UN026587	802.405	411.736	1388.41	3.37208	1.75364	7.91427e-16	3.34249e-14
UN004299	35.7092	18.3235	61.7878	3.37206	1.75363	0.000297133	0.00122687	AT1G22840.1 | Symbols: CYTC-1	Medtr5g008460.1|PACid:23031763	Aquca_014_00118.1|PACid:22027442	PGSC0003DMP400043115|PACid:24420028	MDP0000205322|PACid:22620262	Potri.T168800.1|PACid:27027092	Eucgr.F02978.1|PACid:23583924	Thecc1EG036275t1|PACid:27457999	Pp1s92_10V6.1|PACid:18073385	Si023691m|PACid:19700840	UN004317		53490|PACid:27392390	8521|PACid:27343581
UN035606	353.385	181.337	611.459	3.37196	1.75359	5.04135e-13	1.37357e-11	AT5G13200.1 | Symbols: | GRAM domain family protein | chr5:4207081-4208079 FORWARD LENGTH=272	Medtr3g100750.1|PACid:23014239	Aquca_035_00054.1|PACid:22061092	PGSC0003DMP400008459|PACid:24391220	MDP0000459929|PACid:22644438	Potri.007G075700.1|PACid:27016308	Eucgr.J00356.1|PACid:23598105	Thecc1EG007675t1|PACid:27462371	Pp1s78_27V6.4|PACid:18063321	Si022840m|PACid:19698692
UN000710	0.669452	0.343618	1.1582	3.37062	1.75301	0.849383	0.910701
UN019979	1.3389	0.687235	2.31641	3.37062	1.75301	0.64451	0.743911	AT4G05050.4 | Symbols: UBQ11 | ubiquitin 11 | chr4:2588271-2588960 REVERSE LENGTH=153	Medtr7g116360.2|PACid:23024153	Aquca_005_00456.7|PACid:22024231	PGSC0003DMP400025426|PACid:24410492	MDP0000499192|PACid:22662339	Potri.004G021500.4|PACid:26992532	Eucgr.F04448.1|PACid:23585717	Thecc1EG040526t1|PACid:27429577	Pp1s351_6V6.1|PACid:18066342	Si012354m|PACid:19697557	UN019949	Cre14.g629550.t1.2|PACid:27565762	64659|PACid:27393497		18762|PACid:27418946
UN029191	218.14	111.989	377.365	3.36966	1.7526	5.96146e-11	1.15439e-09	AT5G02860.1 | Symbols: | Pentatricopeptide repeat (PPR) superfamily protein | chr5:654102-656561 FORWARD LENGTH=819	Medtr3g105900.1|PACid:23008537	Aquca_009_00242.2|PACid:22033499	PGSC0003DMP400044847|PACid:24422576	MDP0000190552|PACid:22677362	Potri.006G166200.1|PACid:27006873	Eucgr.C02384.1|PACid:23571861	Thecc1EG024622t1|PACid:27423732	Pp1s76_210V6.1|PACid:18067358	Si033371m|PACid:19711954	UN029197		23409|PACid:27391053	50363|PACid:27345975	38024|PACid:27416375
UN000035	209.207	107.426	361.878	3.36862	1.75216	4.44222e-11	8.84433e-10	AT1G35330.1 | Symbols: | RING/U-box superfamily protein | chr1:12965046-12966113 FORWARD LENGTH=327	AC140545_24.1|PACid:23053159	Aquca_013_00427.1|PACid:22058905	PGSC0003DMP400047489|PACid:24408394	MDP0000126256|PACid:22639059	Potri.001G159300.1|PACid:27046615	Eucgr.G02710.1|PACid:23588403	Thecc1EG044140t2|PACid:27441329	Pp1s460_19V6.1|PACid:18045802	Si030093m|PACid:19713748	UN000035	Cre11.g476250.t1.2|PACid:27565071	23409|PACid:27391053	36262|PACid:27342095	26278|PACid:27416162
UN031551	295.403	151.707	510.948	3.368	1.75189	6.0133e-12	1.38283e-10	AT5G04480.2 | Symbols: | UDP-Glycosyltransferase superfamily protein | chr5:1271886-1277793 REVERSE LENGTH=1035		Aquca_009_01063.1|PACid:22033603	PGSC0003DMP400047521|PACid:24408410	MDP0000301931|PACid:22670716	Potri.010G232000.1|PACid:26982100	Eucgr.G02730.1|PACid:23588436	Thecc1EG043407t1|PACid:27443297	Pp1s328_5V6.2|PACid:18066314	Si034061m|PACid:19681903
UN021133	158.542	81.4281	274.214	3.36756	1.7517	6.76157e-08	7.29625e-07
UN019985	489.436	251.381	846.519	3.36747	1.75167	3.20564e-14	1.04952e-12	AT4G00100.1 | Symbols: ATRPS13A	Medtr5g011910.1|PACid:23032053	Aquca_035_00242.1|PACid:22061295	PGSC0003DMP400045022|PACid:24423086	MDP0000288520|PACid:22675633	Potri.002G146800.1|PACid:27022020	Eucgr.D02462.1|PACid:23576371	Thecc1EG014977t1|PACid:27447151	Pp1s97_272V6.1|PACid:18062311	Si014423m|PACid:19693315	UN019982	Cre12.g504800.t1.2|PACid:27582948	38357|PACid:27392964	37404|PACid:27346705	17380|PACid:27420656
UN022234	836.242	429.525	1446.32	3.36725	1.75157	1.20943e-12	3.10181e-11	AT1G31812.1 | Symbols: ACBP6	Medtr5g026740.1|PACid:23031434	Aquca_005_00458.1|PACid:22023425	PGSC0003DMP400053771|PACid:24392540	MDP0000362097|PACid:22638465	Potri.001G130200.1|PACid:27040256	Eucgr.E01218.1|PACid:23577940	Thecc1EG016747t2|PACid:27449859	Pp1s7_333V6.1|PACid:18051689	Si007643m|PACid:19705192	UN022236	g4685.t1|PACid:27580902	48633|PACid:27393793	52438|PACid:27349132	12216|PACid:27414845
UN020426	1344.5	690.656	2325.27	3.36675	1.75136	1.88784e-13	5.52578e-12
UN026668	315.421	162.133	545.352	3.3636	1.75001	0.227296	0.331803
UN020635	114.598	58.9318	198.097	3.36146	1.74909	2.27947e-08	2.75543e-07									Pp1s287_23V6.1|PACid:18046448
UN027479	96.9402	49.8558	167.567	3.36103	1.7489	1.78586e-06	1.39022e-05
UN024443	123.194	63.3627	212.942	3.36068	1.74875	1.02452e-08	1.33227e-07
UN029254	280.478	144.298	484.747	3.35934	1.74818	0.000365209	0.00146909
UN000030	30.0271	15.4495	51.8936	3.35892	1.748	0.000892876	0.00318917
UN034935	19.4889	10.0281	33.6801	3.35857	1.74785	0.00948407	0.0237606	ATCG00820.1 | Symbols: RPS19 | ribosomal protein S19 | chrC:84005-84283 REVERSE LENGTH=92	Medtr4g051420.1|PACid:23046998	Aquca_142_00008.4|PACid:22063999		MDP0000388315|PACid:22628850	Potri.011G074200.1|PACid:27002379	Eucgr.A01255.1|PACid:23563014		Pp1s114_87V6.1|PACid:18037284	Si020834m|PACid:19697751	UN034929	Cre12.g520400.t1.2|PACid:27581714	25593|PACid:27394778	20384|PACid:27340483	17340|PACid:27420366
UN043057	147.768	76.0363	255.365	3.35846	1.7478	2.58123e-09	3.75481e-08	AT4G14700.1 | Symbols: ATORC1A		Aquca_014_00859.1|PACid:22027329	PGSC0003DMP400022689|PACid:24406511	MDP0000136041|PACid:22635578	Potri.009G054300.2|PACid:26987361	Eucgr.J00777.1|PACid:23598621	Thecc1EG040678t1|PACid:27427719	Pp1s90_96V6.1|PACid:18045570	Si005876m|PACid:19705958	UN043054	g11561.t2|PACid:27565410	49236|PACid:27386419
UN019801	538.901	277.343	931.238	3.35772	1.74748	8.87951e-15	3.16124e-13									Pp1s235_56V6.1|PACid:18041661
UN005409	10.7813	5.54864	18.6303	3.35764	1.74745	0.0349381	0.0714004
UN037353	1182.6	608.944	2043.09	3.35514	1.74637	9.57443e-17	4.5203e-15	AT1G47980.1 | Symbols: | unknown protein; FUNCTIONS IN: molecular_function unknown; INVOLVED IN: biological_process unknown; LOCATED IN: endomembrane system; EXPRESSED IN: 6 plant structures; EXPRESSED DURING: 4 anthesis	Medtr2g033520.1|PACid:23017825	Aquca_041_00092.1|PACid:22029230	PGSC0003DMP400042883|PACid:24419898	MDP0000209662|PACid:22674572	Potri.008G102000.1|PACid:27037369	Eucgr.H01164.1|PACid:23590584	Thecc1EG021418t1|PACid:27452663	Pp1s42_233V6.1|PACid:18047527	Si010622m|PACid:19695709	UN037380	Cre07.g316050.t1.2|PACid:27564791	12080|PACid:27393393	191965|PACid:27343816	12940|PACid:27416207
UN025388	101.695	52.3715	175.681	3.35452	1.74611	1.11559e-07	1.14177e-06
UN029136	618.631	318.639	1068.62	3.35371	1.74576	6.50151e-15	2.34944e-13
UN024777	74.6444	38.4499	128.936	3.35336	1.74561	0.000210263	0.000908599
UN027111	1212.19	624.457	2093.78	3.35296	1.74543	1.00906e-15	4.17363e-14	AT2G37600.2 | Symbols: | Ribosomal protein L36e family protein | chr2:15774410-15775203 REVERSE LENGTH=113	Medtr1g100960.3|PACid:23041536	Aquca_027_00341.1|PACid:22046031	PGSC0003DMP400000366|PACid:24420873	MDP0000156587|PACid:22652367	Potri.011G066000.1|PACid:27002173	Eucgr.K00276.1|PACid:23601733	Thecc1EG005339t1|PACid:27434107	Pp1s249_65V6.1|PACid:18064382	Si023704m|PACid:19701891	UN027115	Cre02.g076800.t1.2|PACid:27575590	40065|PACid:27390748	162670|PACid:27339933	49215|PACid:27413343
UN019931	911.451	469.87	1573.82	3.34948	1.74394	2.61192e-11	5.38311e-10
UN014019	100.406	51.7676	173.365	3.3489	1.74369	7.47568e-08	7.97019e-07
UN036976	1181.15	609.089	2039.24	3.34801	1.7433	1.39931e-16	6.5042e-15	AT3G62870.1 | Symbols: | Ribosomal protein L7Ae/L30e/S12e/Gadd45 family protein | chr3:23242862-23244273 REVERSE LENGTH=256		Aquca_002_00942.1|PACid:22053580	PGSC0003DMP400039031|PACid:24418469	MDP0000243029|PACid:22674339	Potri.017G101000.1|PACid:26983829	Eucgr.I01626.2|PACid:23596267	Thecc1EG014692t1|PACid:27451572	Pp1s90_23V6.1|PACid:18045584	Si014310m|PACid:19691521	UN036983		55654|PACid:27389493
UN032019	52.4332	27.0391	90.5242	3.3479	1.74325	1.91412e-05	0.000112879
UN052445	120.602	62.2021	208.203	3.3472	1.74296	2.79469e-08	3.31978e-07	AT2G43020.1 | Symbols: ATPAO2	Medtr3g064370.2|PACid:23011156	Aquca_003_00585.1|PACid:22050624	PGSC0003DMP400027895|PACid:24417328	MDP0000769741|PACid:22637873	Potri.002G055300.3|PACid:27020589	Eucgr.A02044.1|PACid:23563883	Thecc1EG001909t4|PACid:27432369	Pp1s24_237V6.1|PACid:18052417	Si009973m|PACid:19695045	UN052445			22895|PACid:27348784	42289|PACid:27419128
UN027482	151.673	78.257	261.798	3.34536	1.74216	0.00038116	0.00152331
UN037518	1664.68	859.789	2872.02	3.34038	1.74001	3.18225e-17	1.59985e-15	AT3G26060.1 | Symbols: ATPRX Q | Thioredoxin superfamily protein | chr3:9524807-9526123 FORWARD LENGTH=216	Medtr4g124790.1|PACid:23047703	Aquca_076_00025.1|PACid:22030947	PGSC0003DMP400023988|PACid:24414126	MDP0000247659|PACid:22629104	Potri.006G137500.1|PACid:27006968	Eucgr.C00774.1|PACid:23570286	Thecc1EG037475t1|PACid:27428337	Pp1s233_104V6.1|PACid:18046595	Si007252m|PACid:19702751	UN037533	Cre06.g305200.t1.3|PACid:27567988	68416|PACid:27394503	22504|PACid:27342200
UN026835	290.976	150.369	501.887	3.33771	1.73886	4.90821e-12	1.14181e-10	AT1G07645.1 | Symbols: ATDSI-1VOC	Medtr4g063500.1|PACid:23051010	Aquca_027_00315.1|PACid:22045590	PGSC0003DMP400052760|PACid:24396751	MDP0000491810|PACid:22637214	Potri.001G237500.1|PACid:27045934	Eucgr.B02382.1|PACid:23567514	Thecc1EG041874t1|PACid:27430430		Si040268m|PACid:19682571
UN037885	517.442	267.46	892.417	3.33664	1.7384	2.07698e-11	4.38209e-10
UN036299	109.979	56.8509	189.672	3.3363	1.73825	6.93614e-08	7.46116e-07
UN034756	506.788	262.023	873.936	3.33534	1.73783	4.93819e-07	4.38218e-06	AT2G02860.1 | Symbols: SUT2	Medtr5g067470.1|PACid:23033545	Aquca_074_00025.3|PACid:22063881	PGSC0003DMP400016244|PACid:24407845	MDP0000277235|PACid:22666153	Potri.008G148100.2|PACid:27039848	Eucgr.B03418.2|PACid:23568731	Thecc1EG011763t7|PACid:27459876	Pp1s7_76V6.1|PACid:18051919	Si016693m|PACid:19689591
UN037733	1157.32	598.421	1995.67	3.33489	1.73764	2.07503e-16	9.44415e-15	AT1G52230.1 | Symbols: PSAH2	Medtr2g101820.1|PACid:23014719	Aquca_001_00433.1|PACid:22043317	PGSC0003DMP400028862|PACid:24396643	MDP0000909197|PACid:22620400	Potri.003G052500.1|PACid:26998879	Eucgr.J02958.2|PACid:23601078	Thecc1EG028764t1|PACid:27438415	Pp1s206_11V6.1|PACid:18064011	Si023570m|PACid:19698269	UN037740	Cre02.g145231.t1.2|PACid:27574909	13105|PACid:27390500	203178|PACid:27343120	119554|PACid:27414696
UN036425	77.105	39.8814	132.94	3.33339	1.73699	1.08802e-06	8.91446e-06	AT1G20823.1 | Symbols: | RING/U-box superfamily protein | chr1:7238880-7239473 FORWARD LENGTH=197	AC140545_24.1|PACid:23053159	Aquca_013_00427.1|PACid:22058905	PGSC0003DMP400016626|PACid:24414465	MDP0000239407|PACid:22630393	Potri.010G235200.1|PACid:26979993	Eucgr.G02710.1|PACid:23588403	Thecc1EG041911t1|PACid:27430973	Pp1s100_96V6.1|PACid:18055844	Si017861m|PACid:19690553	UN036443	Cre14.g626500.t1.2|PACid:27565496	39687|PACid:27393426
UN038856	500.066	258.799	861.965	3.33063	1.7358	2.55037e-14	8.48862e-13									Pp1s238_73V6.1|PACid:18065025		UN038860	Cre16.g682350.t1.3|PACid:27566483	38516|PACid:27387729	210717|PACid:27340469	44173|PACid:27420602
UN029951	830.884	430.016	1432.19	3.33054	1.73576	1.39353e-15	5.65676e-14	AT2G30350.2 | Symbols: | Excinuclease ABC		Aquca_004_00493.1|PACid:22029889	PGSC0003DMP400036254|PACid:24400820	MDP0000128123|PACid:22644389	Potri.013G155900.1|PACid:26994793	Eucgr.J01841.1|PACid:23599854	Thecc1EG042266t1|PACid:27430331	Pp1s245_90V6.1|PACid:18061023	Si029281m|PACid:19714116	UN029950	Cre17.g724550.t1.2|PACid:27571772	53983|PACid:27391503	40878|PACid:27338768
UN039567	279.51	144.658	481.788	3.33054	1.73575	7.88869e-12	1.78648e-10	AT2G47400.1 | Symbols: CP12-1	Medtr7g109520.1|PACid:23021449	Aquca_003_00555.1|PACid:22049572	PGSC0003DMP400012908|PACid:24395297	MDP0000325582|PACid:22627723	Potri.002G196100.1|PACid:27024218	Eucgr.H01016.1|PACid:23590433	Thecc1EG004809t1|PACid:27437031	Pp1s159_143V6.1|PACid:18049743	Si038011m|PACid:19682359	UN039568	Cre10.g437350.t1.2|PACid:27580281	41522|PACid:27391115	59979|PACid:27338645	24002|PACid:27414471
UN033255	191.699	99.2213	330.415	3.33008	1.73556	2.73066e-10	4.76893e-09	AT3G17020.1 | Symbols: | Adenine nucleotide alpha hydrolases-like superfamily protein | chr3:5802728-5804063 REVERSE LENGTH=163	Medtr5g077130.1|PACid:23032427	Aquca_009_00830.1|PACid:22034759	PGSC0003DMP400020775|PACid:24388611	MDP0000452572|PACid:22670611	Potri.016G104600.2|PACid:27012436	Eucgr.F02899.1|PACid:23583822	Thecc1EG041733t1|PACid:27428312	Pp1s1_365V6.1|PACid:18069803	Si003193m|PACid:19678319
UN029692	264.838	137.126	456.407	3.32838	1.73482	5.51418e-12	1.27537e-10	AT3G26840.1 | Symbols: | Esterase/lipase/thioesterase family protein | chr3:9892808-9896154 FORWARD LENGTH=701	Medtr7g083200.1|PACid:23019964	Aquca_100_00006.4|PACid:22063776	PGSC0003DMP400035068|PACid:24426958	MDP0000156411|PACid:22620286	Potri.001G324400.3|PACid:27047038	Eucgr.I01588.1|PACid:23596216	Thecc1EG017293t1|PACid:27453696	Pp1s71_304V6.1|PACid:18039709	Si000589m|PACid:19675204	UN029690	Cre08.g369300.t1.2|PACid:27562814	35772|PACid:27390179	172359|PACid:27339286	37102|PACid:27415576
UN020787	30.1129	15.5971	51.8867	3.3267	1.73409	0.0499159	0.0959931	AT1G30360.1 | Symbols: ERD4 | Early-responsive to dehydration stress protein (ERD4) | chr1:10715892-10718799 FORWARD LENGTH=724	Medtr2g018780.1|PACid:23017720	Aquca_057_00019.6|PACid:22057430	PGSC0003DMP400016384|PACid:24392967	MDP0000279220|PACid:22670824	Potri.001G358300.5|PACid:27041851	Eucgr.D00261.3|PACid:23574024	Thecc1EG029404t1|PACid:27440053	Pp1s11_376V6.1|PACid:18048686	Si029477m|PACid:19712188	UN020783	g11630.t1|PACid:27565042	53155|PACid:27391262	171847|PACid:27344559	51437|PACid:27419796
UN020505	104.645	54.2033	180.307	3.32649	1.734	7.3443e-08	7.84404e-07	AT4G05320.6 | Symbols: UBQ10 | polyubiquitin 10 | chr4:2718559-2719932 FORWARD LENGTH=381	Medtr4g081010.5|PACid:23051806	Aquca_005_00456.2|PACid:22024226	PGSC0003DMP400018529|PACid:24413154	MDP0000820500|PACid:22675637	Potri.001G418500.1|PACid:27041268	Eucgr.F04448.1|PACid:23585717	Thecc1EG022122t1|PACid:27423258	Pp1s175_73V6.2|PACid:18055464	Si006658m|PACid:19705777	UN020503	Cre10.g458550.t1.2|PACid:27579881	33901|PACid:27388082
UN036300	3.17689	1.64597	5.47327	3.32526	1.73347	0.312748	0.427803
UN037783	958.231	496.566	1650.73	3.32429	1.73304	7.09238e-16	3.01126e-14	AT5G27700.1 | Symbols: | Ribosomal protein S21e | chr5:9807541-9808048 REVERSE LENGTH=82	Medtr7g076530.1|PACid:23024675	Aquca_017_00207.2|PACid:22031279	PGSC0003DMP400003795|PACid:24383181	MDP0000733716|PACid:22657721	Potri.005G026000.1|PACid:27028635	Eucgr.B01917.2|PACid:23567027	Thecc1EG033469t1|PACid:27446133	Pp1s10_32V6.1|PACid:18071096	Si038307m|PACid:19680778	UN037792	Cre10.g424900.t1.2|PACid:27579654	47131|PACid:27391101	172359|PACid:27339286	6831|PACid:27414809
UN033591	243.757	126.336	419.887	3.32357	1.73273	2.4579e-11	5.10951e-10	AT5G50700.1 | Symbols: HSD1 | hydroxysteroid dehydrogenase 1 | chr5:20623259-20624995 REVERSE LENGTH=349	Medtr5g008850.1|PACid:23030613	Aquca_040_00128.1|PACid:22044382	PGSC0003DMP400046764|PACid:24397288	MDP0000133528|PACid:22641547	Potri.013G100200.1|PACid:26993944	Eucgr.B00089.1|PACid:23565134	Thecc1EG014683t1|PACid:27449690	Pp1s94_158V6.1|PACid:18058897	Si022528m|PACid:19701083
UN025210	4496.92	2330.86	7746	3.32324	1.73259	2.92598e-18	1.72339e-16
UN033168	260.212	134.882	448.207	3.32297	1.73247	2.00949e-11	4.24715e-10	AT4G09800.1 | Symbols: RPS18C | S18 ribosomal protein | chr4:6173818-6174963 FORWARD LENGTH=152	Medtr1g106900.1|PACid:23043942	Aquca_049_00214.1|PACid:22044959	PGSC0003DMP400046899|PACid:24397658	MDP0000165757|PACid:22667753	Potri.005G196600.1|PACid:27029060	Eucgr.F04189.1|PACid:23585449	Thecc1EG035711t1|PACid:27459165	Pp1s215_81V6.1|PACid:18054921	Si003223m|PACid:19675848	UN033157		39790|PACid:27393694
UN039530	886.724	459.649	1527.34	3.32283	1.73241	9.15169e-16	3.81813e-14	AT1G51760.1 | Symbols: IAR3	Medtr3g093030.1|PACid:23013090	Aquca_037_00298.1|PACid:22040571	PGSC0003DMP400046921|PACid:24395410	MDP0000230950|PACid:22624041	Potri.012G007400.1|PACid:27050896	Eucgr.K02598.1|PACid:23604195	Thecc1EG015532t1|PACid:27448095	Pp1s8029_1V6.1|PACid:18049272	Si029793m|PACid:19713017	UN039531	Cre09.g394750.t1.2|PACid:27570069	25695|PACid:27394354	179505|PACid:27338816	36339|PACid:27414927
UN024142	20.4739	10.6151	35.2619	3.32186	1.73199	0.00475161	0.0132359
UN031500	240.111	124.61	413.362	3.31724	1.72998	4.45868e-11	8.86974e-10
UN003538	285.56	148.221	491.569	3.31647	1.72965	4.95748e-12	1.15216e-10
UN032778	530.291	275.262	912.834	3.31624	1.72955	2.91755e-14	9.5912e-13	AT2G34480.1 | Symbols: | Ribosomal protein L18ae/LX family protein | chr2:14532916-14534161 REVERSE LENGTH=178	Medtr5g091120.1|PACid:23032016	Aquca_016_00230.1|PACid:22062600	PGSC0003DMP400035289|PACid:24401602	MDP0000132567|PACid:22664352	Potri.011G072400.1|PACid:27003017	Eucgr.D00304.1|PACid:23574077	Thecc1EG029504t1|PACid:27439420	Pp1s56_243V6.2|PACid:18044353	Si003085m|PACid:19677713	UN032772		37001|PACid:27385947	34108|PACid:27340772	3240|PACid:27413107
UN025169	731.411	379.68	1259.01	3.31596	1.72943	1.62211e-15	6.55143e-14
UN034970	261.394	135.726	449.895	3.31472	1.72889	2.98048e-11	6.08529e-10
UN035009	1903.79	988.655	3276.49	3.31409	1.72861	3.87956e-17	1.92623e-15	AT5G39740.2 | Symbols: RPL5B | ribosomal protein L5 B | chr5:15903484-15905185 FORWARD LENGTH=301	Medtr3g118030.1|PACid:23012397	Aquca_058_00057.1|PACid:22051332	PGSC0003DMP400035271|PACid:24398670	MDP0000334079|PACid:22674769	Potri.014G197100.1|PACid:27035181	Eucgr.H00286.2|PACid:23589638	Thecc1EG019840t1|PACid:27454076	Pp1s38_329V6.1|PACid:18057900	Si002374m|PACid:19675254	UN035004			68528|PACid:27349073	35457|PACid:27414069
UN026439	126.187	65.5405	217.158	3.31333	1.72828	1.5995e-08	1.99676e-07	AT4G03520.2 | Symbols: ATHM2 | Thioredoxin superfamily protein | chr4:1562585-1562803 REVERSE LENGTH=72	Medtr4g085880.1|PACid:23051080	Aquca_014_00363.1|PACid:22028607	PGSC0003DMP400021964|PACid:24417006	MDP0000626628|PACid:22648970	Potri.019G110500.1|PACid:27024919	Eucgr.L03049.1|PACid:23607585	Thecc1EG031439t1|PACid:27446438	Pp1s317_49V6.1|PACid:18039286	Si011142m|PACid:19694111	UN026439		11832|PACid:27393570	64553|PACid:27342473	31565|PACid:27416592
UN016540	16.5143	8.57815	28.4186	3.31291	1.7281	0.0114236	0.0278221
UN022279	7.15738	3.71791	12.3166	3.31276	1.72804	0.0946724	0.162784
UN020456	692.675	359.864	1191.89	3.31206	1.72773	2.16271e-14	7.33034e-13
UN017747	0.611551	0.317726	1.05229	3.31194	1.72767	0.826993	0.89327
UN024603	228.399	118.706	392.938	3.31017	1.7269	5.04246e-11	9.88379e-10					MDP0000161758|PACid:22629145	Potri.002G206100.1|PACid:27023448		Thecc1EG004622t1|PACid:27436502		Si031686m|PACid:19710793	UN024594	Cre09.g412300.t1.2|PACid:27570719	54571|PACid:27394385	204259|PACid:27346518	9481|PACid:27416123
UN009519	38.7921	20.1658	66.7315	3.30915	1.72646	0.000184953	0.000815517
UN034401	1546.83	804.247	2660.72	3.30833	1.7261	1.03567e-16	4.86096e-15	AT1G66580.1 | Symbols: SAG24	AC140545_25.1|PACid:23053170	Aquca_002_01257.2|PACid:22052201	PGSC0003DMP400052894|PACid:24398086	MDP0000300246|PACid:22651402	Potri.019G131900.1|PACid:27026185	Eucgr.J00099.2|PACid:23597763	Thecc1EG042310t1|PACid:27427271	Pp1s2_197V6.1|PACid:18052856	Si018125m|PACid:19690281	UN034408	Cre08.g359350.t1.2|PACid:27563278	64553|PACid:27393411	70187|PACid:27341623	32964|PACid:27419459
UN034642	944.54	491.115	1624.68	3.30814	1.72602	6.57382e-16	2.80596e-14	AT2G33380.1 | Symbols: RD20	AC233676_19.1|PACid:23053850	Aquca_017_00794.1|PACid:22032024	PGSC0003DMP400051090|PACid:24380998	MDP0000245558|PACid:22672000	Potri.010G066600.1|PACid:26980125	Eucgr.H02961.1|PACid:23592288	Thecc1EG020975t1|PACid:27451972	Pp1s210_68V6.1|PACid:18037489	Si010688m|PACid:19694155	UN034642	Cre06.g287000.t1.2|PACid:27568729	58491|PACid:27394374
UN034648	669.251	348.009	1151.12	3.30772	1.72584	4.09034e-15	1.54552e-13
UN033618	338.593	176.114	582.312	3.30645	1.72528	1.23202e-12	3.15301e-11	AT2G37270.2 | Symbols: ATRPS5B	AC235488_13.1|PACid:23008116	Aquca_004_00668.1|PACid:22030091	PGSC0003DMP400031125|PACid:24409295	MDP0000184861|PACid:22620523	Potri.006G197700.1|PACid:27004982	Eucgr.A02519.2|PACid:23564451	Thecc1EG025037t1|PACid:27424141	Pp1s10_385V6.1|PACid:18071002	Si026877m|PACid:19708101	UN033616	g1276.t1|PACid:27577733	35121|PACid:27393490	70906|PACid:27340949	29411|PACid:27420116
UN035169	729.419	379.576	1254.18	3.30416	1.72428	6.42002e-15	2.33051e-13	AT4G37870.1 | Symbols: PCK1	Medtr5g030620.1|PACid:23032170	Aquca_026_00337.1|PACid:22056152	PGSC0003DMP400011337|PACid:24385075	MDP0000608190|PACid:22644596	Potri.007G011200.5|PACid:27016156	Eucgr.I00628.1|PACid:23595173	Thecc1EG000904t1|PACid:27432002	Pp1s159_52V6.1|PACid:18049753	Si034577m|PACid:19679949	UN035166	Cre06.g308600.t1.2|PACid:27568350	60012|PACid:27387625
UN037051	992.983	517.028	1706.92	3.3014	1.72308	5.81147e-16	2.49831e-14	AT5G64040.1 | Symbols: PSAN | photosystem I reaction center subunit PSI-N	Medtr3g095540.1|PACid:23008349	Aquca_069_00057.1|PACid:22039976	PGSC0003DMP400010291|PACid:24390309	MDP0000140680|PACid:22624146	Potri.005G063300.2|PACid:27028625	Eucgr.I00200.2|PACid:23594717	Thecc1EG001498t1|PACid:27435861		Si011251m|PACid:19696967	UN037057	Cre08.g365800.t1.3|PACid:27563486	66185|PACid:27392556
UN038719	2610.35	1359.44	4486.71	3.30041	1.72265	4.13274e-13	1.14417e-11	AT1G05500.1 | Symbols: SYTE	Medtr3g106660.1|PACid:23010854	Aquca_020_00036.2|PACid:22024868	PGSC0003DMP400024581|PACid:24390891	MDP0000209022|PACid:22625938	Potri.006G063900.1|PACid:27006598	Eucgr.C02757.1|PACid:23572210	Thecc1EG036969t1|PACid:27429625	Pp1s214_61V6.2|PACid:18067386	Si009699m|PACid:19696473	UN038722	g9086.t1|PACid:27569915	27509|PACid:27390650	16352|PACid:27346544	45399|PACid:27415548
UN038037	367.634	191.473	631.876	3.30007	1.7225	9.87743e-13	2.58567e-11	AT1G12910.1 | Symbols: ATAN11	Medtr7g084810.1|PACid:23023139	Aquca_045_00158.1|PACid:22027260	PGSC0003DMP400017482|PACid:24385230	MDP0000137539|PACid:22633122	Potri.014G140700.1|PACid:27033760	Eucgr.A01400.2|PACid:23563160	Thecc1EG017435t2|PACid:27452271	Pp1s92_5V6.1|PACid:18073365	Si019593m|PACid:19689792	UN038043	Cre02.g077100.t1.2|PACid:27574964	29492|PACid:27385920	35630|PACid:27339544	41198|PACid:27418391
UN037325	376.764	196.233	647.561	3.29996	1.72245	3.74465e-13	1.04394e-11	AT5G26340.1 | Symbols: MSS1	Medtr5g006070.1|PACid:23029082	Aquca_054_00078.1|PACid:22037089	PGSC0003DMP400055104|PACid:24398460	MDP0000193050|PACid:22649345	Potri.010G089800.1|PACid:26982929	Eucgr.B01090.1|PACid:23566207	Thecc1EG020583t1|PACid:27455491	Pp1s101_17V6.1|PACid:18037103	Si034863m|PACid:19682307	UN037345	Cre01.g053500.t1.1|PACid:27578649	12960|PACid:27390637	160872|PACid:27340601	17209|PACid:27420485
UN021041	672.633	350.339	1156.07	3.29987	1.72241	7.4874e-15	2.68152e-13
UN020884	98.7296	51.4259	169.685	3.2996	1.72229	3.46409e-07	3.19683e-06									Pp1s59_160V6.1|PACid:18060094
UN035887	94.1539	49.0634	161.789	3.29756	1.7214	5.60049e-07	4.91456e-06
UN027827	1135.45	592.015	1950.61	3.29486	1.72022	4.24636e-16	1.85867e-14	AT1G70600.1 | Symbols: | Ribosomal protein L18e/L15 superfamily protein | chr1:26621168-26621608 REVERSE LENGTH=146	Medtr8g069460.1|PACid:23040333	Aquca_011_00529.1|PACid:22038500	PGSC0003DMP400031685|PACid:24404697	MDP0000411382|PACid:22647456	Potri.010G045800.1|PACid:26981193	Eucgr.B03289.1|PACid:23568575	Thecc1EG012169t1|PACid:27447868	Pp1s154_116V6.1|PACid:18067024	Si031425m|PACid:19714062	UN027832		37237|PACid:27391942	47101|PACid:27346297
UN030350	365.147	190.421	627.236	3.29395	1.71982	8.53603e-13	2.25665e-11	AT4G33240.2 | Symbols: FAB1A | 1-phosphatidylinositol-4-phosphate 5-kinases;zinc ion binding;1-phosphatidylinositol-3-phosphate 5-kinases | chr4:16029504-16037278 REVERSE LENGTH=1756	Medtr4g124590.1|PACid:23051595	Aquca_013_00918.1|PACid:22058728	PGSC0003DMP400053068|PACid:24389797	MDP0000178896|PACid:22658028	Potri.003G072300.1|PACid:26999193	Eucgr.C03186.1|PACid:23572636	Thecc1EG029244t1|PACid:27439453	Pp1s65_215V6.1|PACid:18057643	Si005671m|PACid:19704152	UN030344	Cre08.g364450.t1.2|PACid:27562883	21298|PACid:27389102	161259|PACid:27339285	7944|PACid:27418557
UN040466	106.507	55.5459	182.948	3.29364	1.71968	2.27599e-07	2.17732e-06	AT1G71730.1 | Symbols: | unknown protein; Has 52 Blast hits to 52 proteins in 24 species: Archae - 0; Bacteria - 0; Metazoa - 4; Fungi - 0; Plants - 41; Viruses - 0; Other Eukaryotes - 7 (source: NCBI BLink). | chr1:26986298-26986831 REVERSE LENGTH=177		Aquca_082_00010.1|PACid:22026057	PGSC0003DMP400043471|PACid:24383015	MDP0000234257|PACid:22627415		Eucgr.J01252.1|PACid:23599221	Thecc1EG005928t2|PACid:27434911	Pp1s4_8V6.1|PACid:18046714	Si016098m|PACid:19690544	UN040466	Cre03.g176500.t1.2|PACid:27577493		146718|PACid:27347355
UN035017	357.053	186.258	613.246	3.29246	1.71917	1.6386e-12	4.12326e-11	AT4G12040.2 | Symbols: | A20/AN1-like zinc finger family protein | chr4:7215341-7215868 FORWARD LENGTH=175	Medtr7g092400.1|PACid:23025042	Aquca_009_00537.1|PACid:22034868	PGSC0003DMP400012070|PACid:24418853	MDP0000286185|PACid:22654785	Potri.001G018600.1|PACid:27045562	Eucgr.J00790.5|PACid:23598640	Thecc1EG024819t4|PACid:27421710	Pp1s138_60V6.1|PACid:18060503	Si018500m|PACid:19689116	UN035010				31635|PACid:27416651
UN034513	958.409	500.007	1646.01	3.29198	1.71896	7.78672e-14	2.39287e-12	AT3G11560.4 | Symbols: | LETM1-like protein | chr3:3639553-3645506 FORWARD LENGTH=872				MDP0000229637|PACid:22650559						UN034517	Cre12.g508700.t1.2|PACid:27582143		16819|PACid:27341676	41697|PACid:27418881
UN034373	827.105	431.505	1420.51	3.29198	1.71896	3.36555e-15	1.28377e-13	AT5G06060.1 | Symbols: | NAD(P)-binding Rossmann-fold superfamily protein | chr5:1824066-1825833 REVERSE LENGTH=264		Aquca_035_00102.1|PACid:22061038			Potri.005G039500.2|PACid:27031381			Pp1s457_13V6.1|PACid:18045072	Si026762m|PACid:19707097	UN034373		48052|PACid:27392071
UN030684	94.9495	49.5467	163.054	3.29091	1.71848	4.62574e-07	4.13392e-06	AT3G10700.1 | Symbols: GalAK | galacturonic acid kinase | chr3:3346789-3350863 REVERSE LENGTH=424	Medtr8g101540.1|PACid:23038582	Aquca_018_00148.2|PACid:22041078		MDP0000139087|PACid:22660159	Potri.006G070500.4|PACid:27007582	Eucgr.C02197.2|PACid:23571692	Thecc1EG039576t2|PACid:27429919	Pp1s156_77V6.1|PACid:18041830	Si010125m|PACid:19695863	UN030660	Cre10.g457550.t1.2|PACid:27580176	3880|PACid:27389714	49616|PACid:27348277	41442|PACid:27418311
UN028279	395.254	206.272	678.727	3.29044	1.71828	5.45204e-13	1.47876e-11									Pp1s238_60V6.1|PACid:18065041
UN034394	442.775	231.081	760.317	3.29026	1.7182	3.74923e-12	8.87661e-11	AT2G27710.4 | Symbols: | 60S acidic ribosomal protein family | chr2:11816929-11817670 FORWARD LENGTH=98		Aquca_060_00006.2|PACid:22039220	PGSC0003DMP400020748|PACid:24422067	MDP0000310779|PACid:22625138	Potri.009G146200.1|PACid:26985759	Eucgr.A00378.2|PACid:23562076	Thecc1EG041470t3|PACid:27431043	Pp1s14_289V6.1|PACid:18066623	Si023688m|PACid:19698518	UN034395	Cre12.g507400.t1.2|PACid:27583040	54281|PACid:27387822	46244|PACid:27345713	26758|PACid:27417114
UN036278	1095.65	571.839	1881.38	3.29005	1.71811	7.30464e-10	1.18687e-08	AT1G43620.3 | Symbols: UGT80B1 | UDP-Glycosyltransferase superfamily protein | chr1:16425654-16429500 REVERSE LENGTH=615	Medtr4g022580.1|PACid:23049888	Aquca_023_00154.1|PACid:22023086	PGSC0003DMP400027740|PACid:24401097	MDP0000152076|PACid:22663056	Potri.002G067100.1|PACid:27021215	Eucgr.F02699.1|PACid:23583566	Thecc1EG035625t3|PACid:27456771	Pp1s90_132V6.1|PACid:18045458	Si029583m|PACid:19709424	UN036284	g17518.t1|PACid:27571297	48119|PACid:27391473
UN000462	954.565	498.28	1638.99	3.2893	1.71778	8.20906e-16	3.44969e-14	AT4G18920.1 | Symbols: | Protein of unknown function (DUF1264) | chr4:10368784-10370086 FORWARD LENGTH=247	Medtr2g017440.1|PACid:23015949	Aquca_102_00012.1|PACid:22039004	PGSC0003DMP400049490|PACid:24427826	MDP0000388929|PACid:22669123	Potri.014G148100.1|PACid:27034046	Eucgr.D00412.1|PACid:23574190	Thecc1EG029601t1|PACid:27440286	Pp1s317_73V6.1|PACid:18039327	Si004668m|PACid:19676314	UN000462	Cre03.g151850.t1.2|PACid:27576002	41636|PACid:27386701
UN039288	227.878	118.958	391.257	3.28902	1.71766	1.13081e-10	2.10165e-09	AT1G09815.1 | Symbols: POLD4 | polymerase delta 4 | chr1:3189460-3190050 FORWARD LENGTH=124	AC235662_11.1|PACid:23040701	Aquca_006_00269.2|PACid:22036315	PGSC0003DMP400051582|PACid:24400700	MDP0000212806|PACid:22679027	Potri.019G042900.1|PACid:27026821	Eucgr.I00374.1|PACid:23594918	Thecc1EG025629t1|PACid:27421676	Pp1s298_31V6.1|PACid:18067086	Si033255m|PACid:19711994	UN039292	g2991.t1|PACid:27577165	37765|PACid:27394993	30966|PACid:27345469	1184|PACid:27416129
UN020141	1208.07	630.884	2073.86	3.28723	1.71687	3.38051e-16	1.4979e-14	AT3G57490.1 | Symbols: | Ribosomal protein S5 family protein | chr3:21279824-21280887 REVERSE LENGTH=276	Medtr8g105340.1|PACid:23038382	Aquca_014_00788.1|PACid:22028706	PGSC0003DMP400043049|PACid:24384476	MDP0000259153|PACid:22649503	Potri.001G256800.2|PACid:27040861	Eucgr.A02371.1|PACid:23564271	Thecc1EG040726t1|PACid:27430567	Pp1s411_32V6.1|PACid:18066846	Si030743m|PACid:19709713	UN020140		23736|PACid:27392292	9520|PACid:27341905	32929|PACid:27419257
UN025544	51.6301	26.9625	88.6315	3.28721	1.71687	4.27746e-05	0.000227064	AT5G28840.2 | Symbols: GME | GDP-D-mannose 3'	Medtr7g115080.1|PACid:23024444	Aquca_017_00569.1|PACid:22031583	PGSC0003DMP400010821|PACid:24399701	MDP0000951479|PACid:22666970	Potri.013G040600.1|PACid:26995273	Eucgr.H04339.1|PACid:23593628	Thecc1EG026351t1|PACid:27421030	Pp1s237_14V6.1|PACid:18038008	Si026519m|PACid:19708585	UN025507	Cre13.g567450.t1.2|PACid:27574149	49026|PACid:27392801	64409|PACid:27342748
UN037092	755.946	394.956	1297.43	3.285	1.71589	4.17419e-15	1.5708e-13
UN021394	251.129	131.255	430.94	3.28322	1.71511	2.31156e-11	4.81361e-10	AT2G34430.1 | Symbols: LHB1B1	Medtr5g097280.1|PACid:23033001	Aquca_022_00122.2|PACid:22054987	PGSC0003DMP400023742|PACid:24402621	MDP0000656152|PACid:22676622	Potri.005G239200.4|PACid:27027850	Eucgr.D00320.1|PACid:23574100	Thecc1EG029532t1|PACid:27439623	Pp1s51_303V6.1|PACid:18051565	Si030845m|PACid:19713992	UN021393		33977|PACid:27394814
UN000956	302.556	158.179	519.12	3.28185	1.71451	1.33512e-06	1.06793e-05	AT3G19830.2 | Symbols: NTMC2TYPE5.2		Aquca_035_00080.2|PACid:22061045	PGSC0003DMP400054649|PACid:24386452	MDP0000153661|PACid:22645672	Potri.010G170300.1|PACid:26981237	Eucgr.J00849.2|PACid:23598708	Thecc1EG011312t2|PACid:27463075	Pp1s88_134V6.1|PACid:18064209	Si020651m|PACid:19687360	UN000961	Cre03.g175700.t1.2|PACid:27577633	12942|PACid:27390697	4421|PACid:27344346	41587|PACid:27418796
UN035513	1095.59	573.017	1879.46	3.27994	1.71367	7.32958e-16	3.10101e-14	AT4G01150.1 | Symbols: | unknown protein; FUNCTIONS IN: molecular_function unknown; INVOLVED IN: biological_process unknown; LOCATED IN: thylakoid	Medtr7g116860.1|PACid:23023036	Aquca_013_00199.1|PACid:22059955	PGSC0003DMP400000445|PACid:24423064	MDP0000322985|PACid:22646697	Potri.002G166800.1|PACid:27021305	Eucgr.K00314.1|PACid:23601771	Thecc1EG005215t1|PACid:27432732	Pp1s9_38V6.1|PACid:18047930	Si018597m|PACid:19686351	UN035514	Cre05.g239050.t1.2|PACid:27572807	37072|PACid:27385861	13548|PACid:27346038	50535|PACid:27413835
UN027308	245.974	128.695	421.893	3.27824	1.71292	4.38075e-11	8.74366e-10
UN003454	75.3077	39.4097	129.155	3.27724	1.71248	2.23505e-06	1.69526e-05
UN023820	185.304	96.9867	317.781	3.27654	1.71217	4.70243e-10	7.95244e-09	AT2G34420.1 | Symbols: LHB1B2	Medtr5g097280.1|PACid:23033001	Aquca_039_00181.2|PACid:22062108	PGSC0003DMP400023740|PACid:24405703	MDP0000601491|PACid:22627392	Potri.005G239200.3|PACid:27027854	Eucgr.D00320.1|PACid:23574100	Thecc1EG029531t1|PACid:27439011	Pp1s76_196V6.1|PACid:18067333	Si024648m|PACid:19698864	UN023814	Cre12.g487100.t1.2|PACid:27581304	34706|PACid:27389415
UN032276	570.05	298.457	977.44	3.27498	1.71149	3.17847e-14	1.04204e-12
UN036922	228.168	119.46	391.229	3.27498	1.71148	0.000135851	0.000624095	AT3G05290.1 | Symbols: PNC1 | peroxisomal adenine nucleotide carrier 1 | chr3:1506129-1507614 REVERSE LENGTH=322	Medtr5g039730.1|PACid:23035001	Aquca_054_00114.1|PACid:22037117	PGSC0003DMP400049845|PACid:24420775	MDP0000127585|PACid:22669250	Potri.013G023200.1|PACid:26995268	Eucgr.H04484.1|PACid:23593795	Thecc1EG020555t2|PACid:27453695	Pp1s86_66V6.1|PACid:18072034	Si022616m|PACid:19701485	UN036937	Cre12.g495650.t1.2|PACid:27581972	56697|PACid:27391607
UN018712	206.836	108.314	354.618	3.27397	1.71104	1.20046e-10	2.21739e-09	AT2G45530.1 | Symbols: | RING/U-box superfamily protein | chr2:18756604-18757326 FORWARD LENGTH=240		Aquca_037_00295.1|PACid:22040500	PGSC0003DMP400010286|PACid:24393055		Potri.011G149200.2|PACid:27002274	Eucgr.E01096.3|PACid:23577813	Thecc1EG015582t2|PACid:27449747	Pp1s316_46V6.1|PACid:18051042	Si036269m|PACid:19683817
UN024691	8.90186	4.66202	15.2616	3.2736	1.71088	0.0622642	0.115195
UN025316	75.5247	39.5595	129.473	3.27286	1.71055	4.51345e-06	3.16495e-05
UN023266	152.146	79.6937	260.824	3.27284	1.71054	1.25611e-08	1.60302e-07	AT3G21215.1 | Symbols: | RNA-binding (RRM/RBD/RNP motifs) family protein | chr3:7442873-7445231 REVERSE LENGTH=339	Medtr4g005900.2|PACid:23052038	Aquca_068_00020.1|PACid:22057686	PGSC0003DMP400016148|PACid:24403653	MDP0000254331|PACid:22630698	Potri.008G009400.1|PACid:27039433	Eucgr.F04002.1|PACid:23585234	Thecc1EG027095t1|PACid:27440389	Pp1s260_38V6.1|PACid:18042500	Si014096m|PACid:19690649	UN023243	g9855.t1|PACid:27569886	65414|PACid:27387223	57916|PACid:27341357	1824|PACid:27415067
UN034431	139.878	73.2683	239.792	3.27279	1.71052	2.03453e-06	1.55855e-05
UN031125	269.157	141.028	461.35	3.27134	1.70988	1.21151e-11	2.6588e-10
UN050802	173.071	90.7027	296.623	3.27027	1.70941	1.74041e-09	2.62712e-08	AT1G79500.4 | Symbols: AtkdsA1 | Aldolase-type TIM barrel family protein | chr1:29903604-29905989 FORWARD LENGTH=290	Medtr7g081220.1|PACid:23020263	Aquca_016_00097.1|PACid:22062695		MDP0000139404|PACid:22662323	Potri.002G061900.3|PACid:27023733	Eucgr.K01360.1|PACid:23602872	Thecc1EG026967t6|PACid:27437666	Pp1s12_229V6.1|PACid:18048514	Si022850m|PACid:19702430	UN050785	g4039.t1|PACid:27576369	62732|PACid:27391092	27187|PACid:27347947	49070|PACid:27413259
UN015882	114.849	60.197	196.826	3.2697	1.70916	1.27549e-05	7.85525e-05
UN039176	776.133	406.839	1330.07	3.26928	1.70897	5.76182e-15	2.10749e-13	AT5G59300.1 | Symbols: UBC7	Medtr4g063490.1|PACid:23050706	Aquca_027_00316.1|PACid:22045900	PGSC0003DMP400040730|PACid:24389927	MDP0000325082|PACid:22658042	Potri.010G206800.1|PACid:26979675	Eucgr.J00031.1|PACid:23597677	Thecc1EG041873t2|PACid:27430827	Pp1s171_143V6.1|PACid:18056332	Si003125m|PACid:19677077	UN039178	g14247.t1|PACid:27573696	54432|PACid:27393861	25907|PACid:27347172	31659|PACid:27416659
UN000761	506.04	265.293	867.162	3.2687	1.70872	7.07671e-10	1.15295e-08	AT3G06680.1 | Symbols: | Ribosomal L29e protein family | chr3:2114402-2114877 REVERSE LENGTH=83	Medtr4g121870.1|PACid:23051502	Aquca_027_00194.3|PACid:22045880	PGSC0003DMP400047198|PACid:24388574	MDP0000799741|PACid:22633846	Potri.002G196800.1|PACid:27024127		Thecc1EG021330t1|PACid:27454117	Pp1s28_307V6.1|PACid:18048992	Si023955m|PACid:19701796	UN000761	Cre03.g207050.t1.2|PACid:27577016	52899|PACid:27390281	210717|PACid:27340469	26572|PACid:27420631
UN036242	884.982	464.382	1515.88	3.26429	1.70677	4.29266e-11	8.57496e-10	AT3G03341.1 | Symbols: | unknown protein; Has 30201 Blast hits to 17322 proteins in 780 species: Archae - 12; Bacteria - 1396; Metazoa - 17338; Fungi - 3422; Plants - 5037; Viruses - 0; Other Eukaryotes - 2996 (source: NCBI BLink). | chr3:790338-790556 REVERSE LENGTH=72		Aquca_013_00617.1|PACid:22059984	PGSC0003DMP400053385|PACid:24424575	MDP0000140815|PACid:22625022	Potri.017G128600.1|PACid:26984096	Eucgr.F02822.1|PACid:23583725	Thecc1EG019233t1|PACid:27451718		Si028264m|PACid:19706454	UN036247				95003|PACid:27417135
UN036917	85.3752	44.8139	146.217	3.26276	1.70609	0.00523618	0.0143872
UN019864	640.356	336.17	1096.64	3.26215	1.70582	3.04399e-10	5.28923e-09	AT2G18020.1 | Symbols: EMB2296 | Ribosomal protein L2 family | chr2:7837151-7838160 FORWARD LENGTH=258	Medtr5g021800.1|PACid:23030567	Aquca_005_00391.1|PACid:22024447	PGSC0003DMP400043413|PACid:24411353	MDP0000290336|PACid:22647530	Potri.005G115700.1|PACid:27030865	Eucgr.J02422.1|PACid:23600534	Thecc1EG000226t1|PACid:27434671	Pp1s91_30V6.1|PACid:18073151	Si030847m|PACid:19710876	UN019864	g13179.t1|PACid:27582781	29577|PACid:27385669	179690|PACid:27339116	31116|PACid:27415552
UN029068	277.272	145.566	474.832	3.26198	1.70575	1.27945e-06	1.03003e-05
UN044849	176.131	92.5741	301.467	3.2565	1.70332	1.30379e-09	2.02008e-08
UN037593	248.698	130.72	425.665	3.25631	1.70324	3.87622e-11	7.84086e-10	AT3G09650.1 | Symbols: HCF152	Medtr6g077540.1|PACid:23027352	Aquca_027_00122.1|PACid:22045983	PGSC0003DMP400003116|PACid:24398939	MDP0000457380|PACid:22625132	Potri.016G085300.1|PACid:27013330	Eucgr.K03209.1|PACid:23604907	Thecc1EG022085t1|PACid:27420942	Pp1s128_117V6.1|PACid:18055929	Si000446m|PACid:19676763	UN037609	Cre16.g664000.t1.2|PACid:27567361
UN054768	170.107	89.4115	291.149	3.25629	1.70323	1.38888e-09	2.13247e-08	AT4G17650.1 | Symbols: | Polyketide cyclase / dehydrase and lipid transport protein | chr4:9827749-9829443 FORWARD LENGTH=256	Medtr3g101750.1|PACid:23011027	Aquca_009_00558.3|PACid:22033735	PGSC0003DMP400014023|PACid:24384111	MDP0000222367|PACid:22661654	Potri.002G126000.1|PACid:27021992	Eucgr.F00224.1|PACid:23580899	Thecc1EG033833t1|PACid:27459024	Pp1s373_39V6.1|PACid:18059430	Si002648m|PACid:19676837	UN054721	Cre03.g156100.t1.2|PACid:27576271	65845|PACid:27391027	214125|PACid:27342262	18354|PACid:27417303
UN024840	291.27	153.1	498.526	3.25621	1.7032	1.55952e-11	3.35814e-10	AT2G32060.2 | Symbols: | Ribosomal protein L7Ae/L30e/S12e/Gadd45 family protein | chr2:13639228-13640104 REVERSE LENGTH=144	Medtr4g006830.1|PACid:23051216	Aquca_016_00193.1|PACid:22062792	PGSC0003DMP400016076|PACid:24405744	MDP0000006123|PACid:22646456	Potri.002G056200.1|PACid:27022822	Eucgr.C00361.2|PACid:23569868	Thecc1EG037080t1|PACid:27428090	Pp1s26_289V6.1|PACid:18053755	Si023586m|PACid:19702399	UN024827	Cre16.g653850.t1.1|PACid:27567005	16229|PACid:27388480	207078|PACid:27342312	9930|PACid:27417233
UN019150	447.013	234.975	765.069	3.25595	1.70308	8.01666e-06	5.22649e-05									Pp1s12_233V6.1|PACid:18048491	Si023915m|PACid:19700208
UN023943	7.07396	3.72011	12.1047	3.25387	1.70216	0.103788	0.175408	AT2G34430.1 | Symbols: LHB1B1	Medtr5g097280.1|PACid:23033001	Aquca_026_00050.1|PACid:22056236	PGSC0003DMP400010908|PACid:24417422	MDP0000468881|PACid:22655416	Potri.002G189300.1|PACid:27021407	Eucgr.D00322.1|PACid:23574102	Thecc1EG031308t1|PACid:27444925	Pp1s76_196V6.1|PACid:18067333	Si037091m|PACid:19684567	UN023932	Cre10.g422600.t1.1|PACid:27579751	22252|PACid:27390325	204528|PACid:27341953	43184|PACid:27419655
UN037117	725.233	381.456	1240.9	3.25306	1.7018	4.92605e-15	1.824e-13
UN020056	294.673	155	504.183	3.2528	1.70168	3.21607e-10	5.5601e-09
UN039300	178.291	93.7918	305.041	3.25232	1.70147	6.35162e-10	1.04402e-08
UN020663	367.32	193.262	628.408	3.25158	1.70114	1.40832e-12	3.56998e-11
UN042734	308.394	162.288	527.552	3.25072	1.70076	5.50989e-07	4.83948e-06
UN034544	845.178	444.78	1445.77	3.25054	1.70068	4.97548e-15	1.83665e-13	AT3G02080.1 | Symbols: | Ribosomal protein S19e family protein | chr3:364138-365161 REVERSE LENGTH=143	Medtr8g040740.1|PACid:23038944	Aquca_120_00024.1|PACid:22042556	PGSC0003DMP400042471|PACid:24404036	MDP0000327126|PACid:22624213	Potri.004G118800.1|PACid:26992109	Eucgr.I02024.1|PACid:23596739	Thecc1EG033500t1|PACid:27446025	Pp1s54_217V6.1|PACid:18067737	Si037928m|PACid:19685075	UN034545	Cre13.g567750.t1.2|PACid:27573361	18977|PACid:27393805	124096|PACid:27339946	4052|PACid:27417572
UN039094	92.8093	48.861	158.732	3.24864	1.69984	3.85976e-07	3.52409e-06									Pp1s246_97V6.1|PACid:18037871	Si015234m|PACid:19693313
UN019891	975.881	513.775	1669.04	3.24858	1.69981	2.12909e-15	8.36017e-14	AT3G02080.1 | Symbols: | Ribosomal protein S19e family protein | chr3:364138-365161 REVERSE LENGTH=143	Medtr8g040740.1|PACid:23038944	Aquca_120_00024.1|PACid:22042556	PGSC0003DMP400028000|PACid:24381666	MDP0000327126|PACid:22624213	Potri.004G118800.1|PACid:26992109	Eucgr.I02024.1|PACid:23596739	Thecc1EG033500t1|PACid:27446025	Pp1s54_217V6.1|PACid:18067737	Si037928m|PACid:19685075	UN019891	Cre02.g106600.t1.2|PACid:27574224	67257|PACid:27388026	125505|PACid:27340440	44019|PACid:27420346
UN028827	8.92415	4.69918	15.2616	3.24772	1.69943	0.0687928	0.124984	AT5G45680.1 | Symbols: ATFKBP13	Medtr8g091410.1|PACid:23036534	Aquca_020_00571.1|PACid:22025515	PGSC0003DMP400045640|PACid:24390645	MDP0000255282|PACid:22646338	Potri.001G075500.1|PACid:27046372	Eucgr.E04322.1|PACid:23580605	Thecc1EG043096t1|PACid:27443251	Pp1s347_30V6.1|PACid:18040902	Si007278m|PACid:19705801	UN028833	Cre06.g273750.t1.3|PACid:27569129	21185|PACid:27388868	5034|PACid:27341428	16468|PACid:27419407
UN018911	74.292	39.1199	127.05	3.24772	1.69943	2.59871e-06	1.93883e-05
UN020820	697.265	367.221	1192.33	3.2469	1.69906	5.30164e-08	5.88741e-07	AT4G25630.1 | Symbols: FIB2	Medtr1g114000.1|PACid:23044860	Aquca_038_00068.1|PACid:22026764	PGSC0003DMP400017919|PACid:24403533	MDP0000590964|PACid:22665025	Potri.012G144800.2|PACid:27050216	Eucgr.K00288.1|PACid:23601746	Thecc1EG015226t1|PACid:27450713	Pp1s263_70V6.1|PACid:18049796	Si017895m|PACid:19686712	UN020813		38692|PACid:27394164
UN033039	1249.43	658.026	2136.54	3.24689	1.69906	3.71419e-16	1.63772e-14
UN028558	5.17132	2.72422	8.84196	3.24569	1.69853	0.158814	0.248193
UN021680	152.068	80.1158	259.997	3.24527	1.69834	7.26977e-09	9.75431e-08
UN030079	424.421	223.609	725.639	3.24512	1.69827	0.0612401	0.113633
UN007406	305.982	161.216	523.131	3.24491	1.69818	4.28102e-12	1.00368e-10
UN020142	2202.18	1160.63	3764.5	3.2435	1.69755	5.72662e-17	2.77453e-15									Pp1s15_282V6.1|PACid:18050317		UN020141	g877.t2|PACid:27577973	64056|PACid:27389023	124301|PACid:27343363	18532|PACid:27415900
UN022945	72.4198	38.1746	123.787	3.24267	1.69718	3.75265e-06	2.69113e-05				PGSC0003DMP400043470|PACid:24382197	MDP0000550906|PACid:22672365
UN018334	626.39	330.287	1070.54	3.24125	1.69655	0.000199805	0.000870393
UN026306	325.76	171.782	556.726	3.24088	1.69639	2.6477e-12	6.40109e-11	AT2G18950.1 | Symbols: HPT1	Medtr4g127800.1|PACid:23052495	Aquca_024_00119.3|PACid:22051461	PGSC0003DMP400015187|PACid:24403216	MDP0000243374|PACid:22645250	Potri.018G090700.1|PACid:27010058	Eucgr.C02385.1|PACid:23571862	Thecc1EG039134t1|PACid:27427014	Pp1s31_108V6.2|PACid:18071533	Si006591m|PACid:19703551	UN026306	Cre09.g414000.t1.2|PACid:27569944	31305|PACid:27388329	149691|PACid:27345994	119481|PACid:27414455
UN001542	81.1879	42.8164	138.745	3.24046	1.6962	0.0103366	0.0255398
UN038253	19.8972	10.4968	33.9978	3.23888	1.69549	0.00530236	0.0145408
UN039330	30.6197	16.1547	52.3172	3.23852	1.69533	0.00106247	0.00370134
UN028492	400.676	211.443	684.525	3.23739	1.69483	8.93637e-13	2.35471e-11	AT5G45775.2 | Symbols: | Ribosomal L5P family protein | chr5:18565281-18566496 REVERSE LENGTH=182	Medtr3g007700.1|PACid:23009604	Aquca_021_00172.1|PACid:22039688	PGSC0003DMP400045827|PACid:24428991	MDP0000616695|PACid:22628536	Potri.006G181600.1|PACid:27008717	Eucgr.A01929.1|PACid:23563740	Thecc1EG029666t1|PACid:27438000	Pp1s2_412V6.1|PACid:18052652	Si011152m|PACid:19695908	UN028516	g16787.t1|PACid:27567675	36773|PACid:27388557
UN021372	241.843	127.634	413.157	3.23704	1.69468	8.75623e-11	1.65036e-09	AT5G42210.1 | Symbols: | Major facilitator superfamily protein | chr5:16867865-16870568 FORWARD LENGTH=282	Medtr3g114810.1|PACid:23008478	Aquca_072_00162.1|PACid:22041354	PGSC0003DMP400033842|PACid:24410080	MDP0000132412|PACid:22667865	Potri.008G022100.1|PACid:27037566	Eucgr.G02698.1|PACid:23588387	Thecc1EG006554t1|PACid:27461685		Si028359m|PACid:19706934	UN021371	Cre16.g664050.t1.2|PACid:27566672	48027|PACid:27392150	186791|PACid:27348107	32052|PACid:27418303
UN002429	1888	996.587	3225.12	3.23617	1.69429	1.69319e-16	7.77993e-15	AT3G06510.1 | Symbols: SFR2	Medtr4g015420.1|PACid:23050146	Aquca_073_00022.2|PACid:22032660	PGSC0003DMP400027973|PACid:24419905	MDP0000187687|PACid:22672727	Potri.010G149500.2|PACid:26982668	Eucgr.H04080.1|PACid:23593364	Thecc1EG021427t2|PACid:27452939	Pp1s25_336V6.1|PACid:18074527	Si026098m|PACid:19706991	UN002429	Cre03.g171050.t1.3|PACid:27576523	39258|PACid:27388879
UN030700	55.277	29.1847	94.4156	3.23511	1.69382	0.00375124	0.0108297
UN000204	24.5938	12.9902	41.9993	3.23316	1.69295	0.00276068	0.00835751
UN033675	206.515	109.093	352.647	3.23252	1.69266	0.00309691	0.00921746
UN034602	6.53453	3.45197	11.1584	3.23246	1.69263	0.108522	0.181861
UN021868	457.818	241.852	781.766	3.23241	1.69261	3.45361e-13	9.70687e-12
UN024140	93.083	49.1761	158.944	3.23213	1.69249	4.52607e-07	4.05389e-06	AT3G27690.1 | Symbols: LHCB2.4	Medtr5g097280.1|PACid:23033001	Aquca_007_00805.1|PACid:22048377	PGSC0003DMP400014555|PACid:24428969	MDP0000293052|PACid:22621163	Potri.005G239200.1|PACid:27027849	Eucgr.D00322.1|PACid:23574102	Thecc1EG002333t1|PACid:27433319	Pp1s27_97V6.1|PACid:18070793	Si037091m|PACid:19684567	UN024127	Cre12.g531550.t1.2|PACid:27581216	22793|PACid:27389789	202882|PACid:27345307	88846|PACid:27417137
UN016639	193.132	102.099	329.681	3.22904	1.6911	7.46571e-10	1.21058e-08	AT5G56580.1 | Symbols: ATMKK6	Medtr6g005210.1|PACid:23026220	Aquca_003_00254.1|PACid:22049223	PGSC0003DMP400010131|PACid:24405736	MDP0000161427|PACid:22676270	Potri.006G146500.2|PACid:27003746	Eucgr.C03714.1|PACid:23573087	Thecc1EG037760t2|PACid:27429423	Pp1s32_219V6.1|PACid:18042850	Si022487m|PACid:19701058	UN016614	Cre01.g050050.t1.2|PACid:27579001	32480|PACid:27390809	25272|PACid:27342961	86989|PACid:27415526
UN036238	480.629	254.179	820.304	3.22727	1.69031	2.71852e-13	7.74955e-12									Pp1s238_60V6.1|PACid:18065041
UN029310	249.899	132.162	426.505	3.22713	1.69025	1.47667e-10	2.6802e-09
UN036964	2.52842	1.33731	4.31507	3.22667	1.69004	0.373783	0.491942
UN018322	324.259	171.517	553.371	3.22633	1.6899	6.14542e-10	1.01359e-08	AT1G27320.1 | Symbols: AHK3	Medtr3g085130.1|PACid:23013767	Aquca_011_00132.1|PACid:22038384	PGSC0003DMP400051322|PACid:24385656	MDP0000265206|PACid:22671492	Potri.001G057400.1|PACid:27040877	Eucgr.H04632.1|PACid:23593951	Thecc1EG008737t1|PACid:27462198	Pp1s54_208V6.1|PACid:18067724	Si005785m|PACid:19705756	UN018297	Cre02.g081200.t1.2|PACid:27575803	16734|PACid:27385880	44376|PACid:27347836	6392|PACid:27418493
UN025264	115.59	61.1456	197.256	3.22601	1.68975	8.50457e-08	8.9246e-07
UN039255	1425.89	754.559	2432.89	3.22426	1.68897	4.25395e-16	1.85867e-14
UN038418	1660.78	878.925	2833.56	3.22389	1.6888	3.74484e-16	1.64821e-14	AT1G74050.1 | Symbols: | Ribosomal protein L6 family protein | chr1:27847256-27848680 REVERSE LENGTH=233	Medtr3g094570.1|PACid:23008311	Aquca_014_00849.1|PACid:22027563	PGSC0003DMP400014822|PACid:24389623	MDP0000320323|PACid:22645179	Potri.001G271500.1|PACid:27043067	Eucgr.G03401.1|PACid:23589292	Thecc1EG024858t1|PACid:27422757	Pp1s126_115V6.1|PACid:18061163	Si011023m|PACid:19697616	UN038421	Cre01.g015250.t1.1|PACid:27577917	46149|PACid:27393709	46825|PACid:27347152	44713|PACid:27414892
UN037303	684.834	362.449	1168.41	3.22365	1.6887	2.2683e-14	7.61305e-13	AT2G47400.1 | Symbols: CP12-1	Medtr1g087030.1|PACid:23042179	Aquca_003_00555.1|PACid:22049572	PGSC0003DMP400012908|PACid:24395297	MDP0000325582|PACid:22627723	Potri.014G120700.1|PACid:27034327	Eucgr.H01016.1|PACid:23590433	Thecc1EG004809t1|PACid:27437031	Pp1s159_143V6.1|PACid:18049743	Si038011m|PACid:19682359	UN037315	Cre03.g192600.t1.3|PACid:27576753	32466|PACid:27390403	122710|PACid:27342929	6807|PACid:27417557
UN039551	2392.06	1266.09	4081.02	3.22333	1.68855	1.67302e-07	1.64961e-06	AT1G10050.1 | Symbols: | glycosyl hydrolase family 10 protein / carbohydrate-binding domain-containing protein | chr1:3279270-3283444 FORWARD LENGTH=1063	Medtr3g117800.1|PACid:23012253	Aquca_006_00211.1|PACid:22036958	PGSC0003DMP400010964|PACid:24422954	MDP0000249571|PACid:22649869	Potri.004G173300.4|PACid:26989601	Eucgr.F00108.1|PACid:23580768	Thecc1EG006653t2|PACid:27459942	Pp1s299_60V6.1|PACid:18049866	Si001255m|PACid:19677297
UN023009	273.321	144.677	466.287	3.22296	1.68839	6.10435e-10	1.00944e-08	AT5G51070.1 | Symbols: ERD1	Medtr8g100040.1|PACid:23039222	Aquca_024_00049.1|PACid:22051494	PGSC0003DMP400025034|PACid:24405819	MDP0000321774|PACid:22631167	Potri.012G112000.1|PACid:27049940	Eucgr.H00243.2|PACid:23589594	Thecc1EG014795t1|PACid:27449146	Pp1s27_248V6.1|PACid:18070627	Si016236m|PACid:19689826	UN022984	Cre06.g294850.t1.2|PACid:27567881	22502|PACid:27390001	27434|PACid:27340867	8844|PACid:27420066
UN013423	112.246	59.4423	191.452	3.2208	1.68742	0.00641166	0.0170743
UN029926	35.3165	18.7189	60.2128	3.21669	1.68558	0.000906268	0.00322597
UN031515	1.29654	0.687235	2.21049	3.2165	1.68549	0.636455	0.736844	AT3G15360.1 | Symbols: ATHM4	Medtr4g085880.1|PACid:23051080	Aquca_014_00363.1|PACid:22028607	PGSC0003DMP400021964|PACid:24417006	MDP0000626628|PACid:22648970	Potri.001G401500.1|PACid:27044804	Eucgr.F03319.1|PACid:23584384	Thecc1EG031439t1|PACid:27446438	Pp1s317_49V6.1|PACid:18039286	Si011175m|PACid:19696826	UN031504	g18095.t1|PACid:27573226	54538|PACid:27394407	57345|PACid:27346453	36385|PACid:27414525
UN035715	971.098	514.805	1655.54	3.21585	1.6852	5.5747e-14	1.77438e-12	AT3G23640.2 | Symbols: HGL1 | heteroglycan glucosidase 1 | chr3:8502355-8509358 FORWARD LENGTH=991	Medtr5g026610.1|PACid:23029502	Aquca_005_00561.5|PACid:22023739	PGSC0003DMP400009482|PACid:24382480	MDP0000296747|PACid:22628455	Potri.001G129600.1|PACid:27047204	Eucgr.E01212.1|PACid:23577932	Thecc1EG016752t2|PACid:27450131	Pp1s242_48V6.1|PACid:18062088	Si028815m|PACid:19710181	UN035717	Cre12.g498350.t1.3|PACid:27581354
UN042101	253.658	134.477	432.429	3.21563	1.6851	0.000861945	0.0030934
UN034588	340.898	180.732	581.147	3.21552	1.68505	7.01289e-12	1.59741e-10	AT1G62660.1 | Symbols: | Glycosyl hydrolases family 32 protein | chr1:23199949-23203515 FORWARD LENGTH=648	Medtr4g101630.1|PACid:23048384	Aquca_035_00226.1|PACid:22061148	PGSC0003DMP400015733|PACid:24399026	MDP0000149570|PACid:22673826	Potri.016G077500.1|PACid:27011995	Eucgr.F03138.1|PACid:23584143	Thecc1EG022641t1|PACid:27421218	Pp1s405_3V6.1|PACid:18065344	Si009988m|PACid:19695090
UN019270	179.194	95.0084	305.471	3.2152	1.68491	1.41407e-09	2.16719e-08	AT5G15200.1 | Symbols: | Ribosomal protein S4 | chr5:4935124-4936334 REVERSE LENGTH=198	Medtr4g021290.1|PACid:23047098	Aquca_002_01409.1|PACid:22053558	PGSC0003DMP400005169|PACid:24381951	MDP0000232369|PACid:22633349	Potri.018G062300.1|PACid:27010183	Eucgr.I01938.1|PACid:23596646	Thecc1EG018488t1|PACid:27454090	Pp1s14_31V6.1|PACid:18066774	Si023314m|PACid:19699928	UN019268			127741|PACid:27339940	28559|PACid:27419162
UN035202	56.5584	29.9878	96.4143	3.21512	1.68487	0.000207904	0.000900367	AT3G50830.1 | Symbols: COR413-PM2	Medtr4g068510.1|PACid:23047864	Aquca_007_00104.1|PACid:22048466	PGSC0003DMP400043672|PACid:24423810	MDP0000212980|PACid:22679259	Potri.004G149100.1|PACid:26990749	Eucgr.G00491.1|PACid:23586155	Thecc1EG006298t1|PACid:27460399	Pp1s47_88V6.1|PACid:18045112	Si037487m|PACid:19681512
UN021382	138.161	73.2882	235.47	3.21293	1.68389	1.66516e-08	2.07549e-07
UN027585	586.771	311.349	999.904	3.21152	1.68326	4.58791e-08	5.1713e-07		Medtr4g053330.1|PACid:23053024		PGSC0003DMP400046097|PACid:24409992				Thecc1EG041483t1|PACid:27426731
UN032910	231.66	122.936	394.745	3.21098	1.68301	1.00345e-05	6.36589e-05	AT3G19760.1 | Symbols: EIF4A-III | eukaryotic initiation factor 4A-III | chr3:6863790-6866242 FORWARD LENGTH=408	Medtr8g018370.1|PACid:23036602	Aquca_001_00032.1|PACid:22044041	PGSC0003DMP400059964|PACid:24387972	MDP0000186402|PACid:22623171	Potri.005G093900.2|PACid:27031497	Eucgr.J00859.1|PACid:23598730	Thecc1EG007746t1|PACid:27461401	Pp1s275_62V6.2|PACid:18064267	Si017376m|PACid:19688285	UN032902	g8379.t1|PACid:27562869	13147|PACid:27390864	154004|PACid:27346397	31151|PACid:27415449
UN039537	912.852	484.55	1555.3	3.20979	1.68248	4.17687e-15	1.5708e-13
UN052533	307.624	163.295	524.119	3.20965	1.68242	4.84542e-05	0.000253618
UN023830	420.842	223.4	717.005	3.20951	1.68235	4.53837e-08	5.12749e-07
UN030538	13.5326	7.18686	23.0513	3.20742	1.68141	0.0248033	0.0535823									Pp1s505_9V6.1|PACid:18064043
UN035678	620.664	329.624	1057.22	3.20736	1.68138	4.23221e-14	1.36516e-12
UN038989	1065.83	566.089	1815.44	3.20699	1.68122	2.00175e-15	7.89887e-14	AT5G50700.1 | Symbols: HSD1 | hydroxysteroid dehydrogenase 1 | chr5:20623259-20624995 REVERSE LENGTH=349	Medtr5g008850.1|PACid:23030613	Aquca_040_00128.1|PACid:22044382	PGSC0003DMP400046764|PACid:24397288	MDP0000133528|PACid:22641547	Potri.019G073200.1|PACid:27025292	Eucgr.F02966.1|PACid:23583910	Thecc1EG014683t1|PACid:27449690	Pp1s94_158V6.1|PACid:18058897	Si012476m|PACid:19695794	UN038992	g6405.t1|PACid:27569389	14650|PACid:27391321	147917|PACid:27345140	26924|PACid:27416932
UN038702	38.1872	20.2828	65.0438	3.20684	1.68115	0.0268878	0.0572363	AT5G20280.1 | Symbols: ATSPS1F	Medtr3g047380.1|PACid:23013408	Aquca_011_00228.1|PACid:22037880	PGSC0003DMP400048567|PACid:24417650	MDP0000331376|PACid:22664603	Potri.001G317600.1|PACid:27046391	Eucgr.H00041.1|PACid:23589362	Thecc1EG020273t5|PACid:27454298	Pp1s66_227V6.1|PACid:18038320	Si013173m|PACid:19693055	UN038703	Cre17.g708800.t1.3|PACid:27571059	52209|PACid:27389297	18089|PACid:27348417	32080|PACid:27418247
UN037247	15.5121	8.24024	26.42	3.20621	1.68087	0.021013	0.0465919	AT5G10940.1 | Symbols: | transducin family protein / WD-40 repeat family protein | chr5:3448890-3454127 REVERSE LENGTH=757	Medtr3g100690.1|PACid:23011613	Aquca_007_00547.2|PACid:22048348		MDP0000282755|PACid:22646978	Potri.005G158300.5|PACid:27030228	Eucgr.F02126.1|PACid:23582878	Thecc1EG034474t3|PACid:27456798	Pp1s291_47V6.1|PACid:18072147	Si034394m|PACid:19685804
UN018881	762.208	405.012	1298	3.20485	1.68026	4.46792e-11	8.88078e-10	AT5G27200.1 | Symbols: ACP5 | acyl carrier protein 5 | chr5:9571185-9571989 FORWARD LENGTH=139	Medtr8g099920.1|PACid:23040139	Aquca_076_00027.1|PACid:22030901	PGSC0003DMP400056448|PACid:24426650	MDP0000313019|PACid:22629686	Potri.006G217800.1|PACid:27007019	Eucgr.J02611.1|PACid:23600780	Thecc1EG037424t1|PACid:27429128	Pp1s468_18V6.1|PACid:18069934	Si023181m|PACid:19701518	UN018877	g15789.t1|PACid:27567542	31894|PACid:27394787	142637|PACid:27344868	50098|PACid:27414287
UN000879	22.0683	11.7282	37.5783	3.2041	1.67992	0.00723143	0.0188623
UN032154	316.804	168.368	539.459	3.20405	1.6799	9.25633e-12	2.06536e-10	AT1G21065.1 | Symbols: | unknown protein; INVOLVED IN: biological_process unknown; LOCATED IN: chloroplast; EXPRESSED IN: 22 plant structures; EXPRESSED DURING: 13 growth stages; CONTAINS InterPro DOMAIN/s: Uncharacterised protein family UPF0047 (InterPro:IPR001602); Has 3800 Blast hits to 3784 proteins in 1137 species: Archae - 215; Bacteria - 2154; Metazoa - 42; Fungi - 99; Plants - 99; Viruses…	Medtr4g084120.1|PACid:23050049	Aquca_007_00945.1|PACid:22047954	PGSC0003DMP400051199|PACid:24378922	MDP0000206334|PACid:22637570	Potri.002G001500.1|PACid:27021225	Eucgr.F01955.2|PACid:23582702	Thecc1EG034793t1|PACid:27457322	Pp1s397_39V6.1|PACid:18073610	Si018616m|PACid:19689132	UN032136	g16379.t1|PACid:27566684	64193|PACid:27389271	36077|PACid:27339840	44428|PACid:27417554
UN021153	7.04713	3.746	11.9988	3.20311	1.67947	0.103325	0.174762
UN033078	1392.96	740.484	2371.67	3.20286	1.67936	9.18907e-16	3.82708e-14	AT1G74050.1 | Symbols: | Ribosomal protein L6 family protein | chr1:27847256-27848680 REVERSE LENGTH=233	Medtr3g094570.1|PACid:23008311	Aquca_014_00849.1|PACid:22027563	PGSC0003DMP400014822|PACid:24389623	MDP0000320323|PACid:22645179	Potri.001G271500.1|PACid:27043067	Eucgr.G03401.1|PACid:23589292	Thecc1EG024858t1|PACid:27422757	Pp1s126_115V6.1|PACid:18061163	Si011023m|PACid:19697616	UN033076	Cre08.g365400.t1.2|PACid:27563408	49257|PACid:27386532	207214|PACid:27348543	9266|PACid:27420049
UN033803	651.183	346.242	1108.59	3.20179	1.67888	3.43678e-14	1.11758e-12
UN037684	899.017	478.065	1530.45	3.20133	1.67867	6.21714e-12	1.42697e-10
UN038852	1090.86	580.095	1857	3.20121	1.67862	2.39574e-15	9.33097e-14	AT2G01410.1 | Symbols: | NHL domain-containing protein | chr2:175209-176372 REVERSE LENGTH=387	Medtr7g020840.1|PACid:23020745	Aquca_043_00030.1|PACid:22045137	PGSC0003DMP400010575|PACid:24386262	MDP0000187697|PACid:22640772	Potri.006G111600.1|PACid:27004787	Eucgr.H00672.1|PACid:23590043	Thecc1EG010857t1|PACid:27463447	Pp1s90_172V6.1|PACid:18045566	Si036482m|PACid:19685683
UN023521	294.668	156.721	501.59	3.20054	1.67831	2.00546e-05	0.00011763	AT4G10040.1 | Symbols: CYTC-2 | cytochrome c-2 | chr4:6277083-6278281 FORWARD LENGTH=112	Medtr7g080800.1|PACid:23024504	Aquca_014_00118.1|PACid:22027442	PGSC0003DMP400043115|PACid:24420028	MDP0000205322|PACid:22620262	Potri.T168800.1|PACid:27027092	Eucgr.F02978.1|PACid:23583924	Thecc1EG036275t1|PACid:27457999	Pp1s109_97V6.1|PACid:18051377	Si023691m|PACid:19700840	UN023491	Cre05.g242000.t1.2|PACid:27572910	54337|PACid:27394918	18092|PACid:27347864	38488|PACid:27416510
UN025971	265.173	141.046	451.364	3.20012	1.67813	4.48067e-11	8.89876e-10	AT1G08380.1 | Symbols: PSAO | photosystem I subunit O | chr1:2641004-2641739 REVERSE LENGTH=140		Aquca_072_00062.1|PACid:22041455	PGSC0003DMP400010435|PACid:24397536		Potri.009G160800.1|PACid:26987196	Eucgr.B03824.1|PACid:23569241	Thecc1EG041342t1|PACid:27430662	Pp1s248_60V6.3|PACid:18054999	Si011260m|PACid:19695405	UN025959	g2761.t1|PACid:27575316	18864|PACid:27394064	57916|PACid:27341357	42499|PACid:27419453
UN042270	1.91686	1.01959	3.26278	3.2001	1.67812	0.4574	0.574993
UN029037	3.27806	1.74398	5.57918	3.19911	1.67767	0.350573	0.46843	AT2G35520.2 | Symbols: DAD2 | Defender against death (DAD family) protein | chr2:14921587-14922657 FORWARD LENGTH=116	Medtr3g023120.1|PACid:23010317	Aquca_020_00097.1|PACid:22025109	PGSC0003DMP400026038|PACid:24391902	MDP0000231337|PACid:22665753	Potri.001G136800.1|PACid:27046516	Eucgr.H00688.1|PACid:23590061	Thecc1EG016599t1|PACid:27448183	Pp1s456_25V6.1|PACid:18058401	Si007563m|PACid:19703669	UN029049	Cre01.g029100.t1.2|PACid:27578091	17558|PACid:27391728	70717|PACid:27342634	119492|PACid:27414884
UN036235	381.513	203.019	649.256	3.19801	1.67718	3.0326e-12	7.2298e-11
UN032565	376.284	200.264	640.315	3.19736	1.67688	2.99801e-12	7.16156e-11	AT2G01250.1 | Symbols: | Ribosomal protein L30/L7 family protein | chr2:132943-134264 REVERSE LENGTH=242	Medtr2g038250.1|PACid:23016255	Aquca_017_00189.1|PACid:22032383	PGSC0003DMP400034533|PACid:24414711	MDP0000190488|PACid:22661131	Potri.006G073200.3|PACid:27005586	Eucgr.L00752.2|PACid:23605913	Thecc1EG040993t2|PACid:27431226	Pp1s243_40V6.1|PACid:18061789	Si014350m|PACid:19690687	UN032558	Cre12.g528150.t1.2|PACid:27582280
UN033612	245.367	130.635	417.465	3.19567	1.67612	7.01187e-11	1.34158e-09	AT2G30790.1 | Symbols: PSBP-2 | photosystem II subunit P-2 | chr2:13119047-13119596 REVERSE LENGTH=125	Medtr5g090410.1|PACid:23028496	Aquca_026_00332.1|PACid:22055893	PGSC0003DMP400001761|PACid:24414716	MDP0000419318|PACid:22668456	Potri.005G206700.5|PACid:27031546	Eucgr.A02039.1|PACid:23563870	Thecc1EG001928t1|PACid:27433381	Pp1s11_39V6.1|PACid:18048693	Si007114m|PACid:19704867	UN033609	Cre01.g038250.t1.2|PACid:27577922	56802|PACid:27391618	185702|PACid:27346645	8538|PACid:27416061
UN034651	166.015	88.4074	282.427	3.19461	1.67564	8.6677e-06	5.60079e-05	AT4G21180.1 | Symbols: ATERDJ2B | DnaJ / Sec63 Brl domains-containing protein | chr4:11289337-11292179 FORWARD LENGTH=661	Medtr2g044580.1|PACid:23019243	Aquca_009_00594.3|PACid:22033567	PGSC0003DMP400016797|PACid:24405012	MDP0000261526|PACid:22645409	Potri.017G148800.1|PACid:26983566	Eucgr.A00001.1|PACid:23561721	Thecc1EG015268t2|PACid:27448657	Pp1s241_31V6.1|PACid:18048223	Si009534m|PACid:19697391
UN035520	225.772	120.289	383.997	3.19228	1.67459	2.10417e-10	3.71531e-09	AT4G40030.2 | Symbols: | Histone superfamily protein | chr4:18555840-18556827 REVERSE LENGTH=164	Medtr1g023630.1|PACid:23045493	Aquca_010_00131.1|PACid:22046980	PGSC0003DMP400028214|PACid:24408398	MDP0000121016|PACid:22638161	Potri.005G235700.1|PACid:27030988	Eucgr.I00535.2|PACid:23595065	Thecc1EG001046t1|PACid:27434538	Pp1s3_368V6.1|PACid:18062735	Si011282m|PACid:19695099	UN035529			58705|PACid:27347954	33012|PACid:27419488
UN038493	866.715	461.833	1474.04	3.19171	1.67433	8.50686e-15	3.03757e-13	AT5G20140.1 | Symbols: | SOUL heme-binding family protein | chr5:6799047-6800892 REVERSE LENGTH=378	Medtr2g054130.1|PACid:23014581	Aquca_001_00726.2|PACid:22043795	PGSC0003DMP400001974|PACid:24379097	MDP0000145420|PACid:22628274	Potri.018G071600.2|PACid:27009901	Eucgr.C01104.1|PACid:23570681	Thecc1EG037981t3|PACid:27425783	Pp1s160_127V6.1|PACid:18068383	Si006578m|PACid:19703838	UN038495		32873|PACid:27387358	58550|PACid:27348184
UN038824	1999.02	1065.64	3399.09	3.18971	1.67342	2.66175e-16	1.1956e-14	AT4G12800.1 | Symbols: PSAL | photosystem I subunit l | chr4:7521469-7522493 FORWARD LENGTH=219	Medtr7g079900.1|PACid:23021551	Aquca_058_00117.1|PACid:22051212	PGSC0003DMP400048120|PACid:24397873	MDP0000184046|PACid:22666817	Potri.014G175600.2|PACid:27032500	Eucgr.K02362.3|PACid:23603943	Thecc1EG002614t1|PACid:27437418	Pp1s15_408V6.1|PACid:18050367	Si023254m|PACid:19697988	UN038826	Cre01.g029650.t1.3|PACid:27578925	13116|PACid:27390856	204300|PACid:27346238	35422|PACid:27414029
UN020881	409.335	218.3	695.888	3.18776	1.67254	1.91308e-12	4.76406e-11
UN027120	109.667	58.5013	186.416	3.18653	1.67198	2.09098e-07	2.01882e-06	AT1G78870.2 | Symbols: UBC35	Medtr3g062450.1|PACid:23008624	Aquca_021_00244.1|PACid:22039539	PGSC0003DMP400021904|PACid:24415333	MDP0000159972|PACid:22657820	Potri.011G111400.2|PACid:27001108	Eucgr.F01226.1|PACid:23581937	Thecc1EG031769t1|PACid:27444386	Pp1s238_21V6.1|PACid:18065055	Si031377m|PACid:19709519	UN027125	Cre12.g521250.t1.2|PACid:27581875	19971|PACid:27393012	163310|PACid:27340115	4675|PACid:27419180
UN025614	535.841	285.863	910.808	3.18617	1.67182	1.70485e-13	5.03927e-12	AT2G01180.2 | Symbols: ATPAP1	Medtr5g005730.1|PACid:23033551	Aquca_041_00098.1|PACid:22029121	PGSC0003DMP400053221|PACid:24387532	MDP0000248215|PACid:22634551	Potri.008G124900.1|PACid:27039489	Eucgr.J01522.2|PACid:23599505	Thecc1EG009409t3|PACid:27461585	Pp1s243_27V6.5|PACid:18061783	Si002415m|PACid:19674541	UN025594	g11502.t1|PACid:27565451	37969|PACid:27393977	46049|PACid:27344823	47897|PACid:27419036
UN038031	1191.64	635.779	2025.44	3.18576	1.67164	1.99849e-15	7.89887e-14	AT1G29120.4 | Symbols: | Hydrolase-like protein family | chr1:10174481-10177869 FORWARD LENGTH=391	Medtr8g086260.1|PACid:23038997	Aquca_039_00185.1|PACid:22062304	PGSC0003DMP400008770|PACid:24384592	MDP0000828610|PACid:22673520	Potri.011G065700.1|PACid:27001154	Eucgr.E02746.1|PACid:23579210	Thecc1EG029704t2|PACid:27440225	Pp1s59_53V6.2|PACid:18060032	Si006966m|PACid:19703136	UN038035	Cre05.g245900.t1.2|PACid:27572736	63092|PACid:27386836	123312|PACid:27341497	33086|PACid:27419600
UN034345	584.296	311.791	993.054	3.185	1.67129	2.16663e-09	3.21001e-08
UN026881	653.022	348.565	1109.71	3.18364	1.67068	1.24074e-05	7.67665e-05	AT5G41010.1 | Symbols: NRPB12	Medtr2g063190.1|PACid:23018509	Aquca_017_00615.2|PACid:22032474	PGSC0003DMP400036887|PACid:24412277	MDP0000305771|PACid:22646597	Potri.011G144800.1|PACid:27001310		Thecc1EG027783t1|PACid:27439178	Pp1s403_37V6.1|PACid:18039815	Si031842m|PACid:19710626	UN026884	Cre02.g142800.t1.2|PACid:27575159	53444|PACid:27386854	32838|PACid:27346192	37354|PACid:27415514
UN027300	722.914	386.033	1228.24	3.18169	1.66979	3.86054e-08	4.41985e-07	AT2G37770.2 | Symbols: | NAD(P)-linked oxidoreductase superfamily protein | chr2:15834888-15836659 FORWARD LENGTH=315	Medtr4g021350.1|PACid:23046936	Aquca_003_00175.2|PACid:22049569	PGSC0003DMP400015631|PACid:24401614	MDP0000323702|PACid:22634262	Potri.016G102100.2|PACid:27011973	Eucgr.B01501.1|PACid:23566652	Thecc1EG021862t1|PACid:27420689	Pp1s141_128V6.1|PACid:18041509	Si004443m|PACid:19677005	UN027304		58985|PACid:27393729	51114|PACid:27340225
UN019614	419.134	223.818	712.11	3.18165	1.66978	3.02119e-09	4.33446e-08	AT4G30800.1 | Symbols: | Nucleic acid-binding	Medtr1g017780.1|PACid:23043119	Aquca_062_00045.1|PACid:22033345	PGSC0003DMP400010476|PACid:24396729	MDP0000325964|PACid:22638377	Potri.014G053300.1|PACid:27033242	Eucgr.J00035.1|PACid:23597684	Thecc1EG005793t2|PACid:27435235	Pp1s51_307V6.1|PACid:18051492	Si011215m|PACid:19696832	UN019614	Cre12.g514500.t1.2|PACid:27581990	54880|PACid:27387597	156581|PACid:27348018	32090|PACid:27418591
UN036057	381.523	203.741	648.197	3.18148	1.6697	2.8147e-12	6.76401e-11
UN000781	319.949	170.869	543.569	3.1812	1.66957	1.40292e-11	3.05377e-10	AT2G18450.1 | Symbols: SDH1-2 | succinate dehydrogenase 1-2 | chr2:7997510-8000801 REVERSE LENGTH=632	Medtr5g020050.1|PACid:23034812	Aquca_010_00477.1|PACid:22046911	PGSC0003DMP400026219|PACid:24427073	MDP0000813172|PACid:22649115	Potri.005G123900.2|PACid:27031489	Eucgr.I02452.1|PACid:23597233	Thecc1EG000401t1|PACid:27434080	Pp1s53_211V6.1|PACid:18046297	Si034721m|PACid:19685854	UN000781	g14920.t1|PACid:27566156	54390|PACid:27394077	182254|PACid:27348471	29304|PACid:27420076
UN020545	92.016	49.1491	156.316	3.18045	1.66923	1.17127e-06	9.53157e-06	AT5G64350.1 | Symbols: FKBP12	Medtr2g009390.1|PACid:23015234	Aquca_007_00561.1|PACid:22049037	PGSC0003DMP400056071|PACid:24418816	MDP0000201315|PACid:22630092	Potri.007G113100.1|PACid:27016259	Eucgr.I02629.1|PACid:23597403	Thecc1EG007399t1|PACid:27461283	Pp1s21_259V6.1|PACid:18039409	Si018759m|PACid:19686610	UN020541		46408|PACid:27390346
UN039042	1274.16	680.576	2164.53	3.18044	1.66923	1.06754e-15	4.39282e-14
UN033547	1136.77	607.196	1931.12	3.18039	1.6692	3.66141e-15	1.38563e-13	AT5G42000.1 | Symbols: | ORMDL family protein | chr5:16799455-16800681 FORWARD LENGTH=154		Aquca_013_00046.1|PACid:22060129	PGSC0003DMP400021424|PACid:24390314	MDP0000363695|PACid:22675544	Potri.002G174400.1|PACid:27023252	Eucgr.E00036.1|PACid:23576664	Thecc1EG005108t1|PACid:27433631	Pp1s123_9V6.1|PACid:18049585	Si031340m|PACid:19712242	UN033545	Cre03.g178300.t1.2|PACid:27576894		177497|PACid:27346526
UN019719	507.229	270.955	861.64	3.18001	1.66903	1.7415e-13	5.13498e-12
UN018377	25.9111	13.8486	44.0048	3.17757	1.66793	0.126813	0.206453
UN024622	769.833	411.557	1307.25	3.17635	1.66737	2.24775e-14	7.55466e-13	AT2G47400.1 | Symbols: CP12-1	Medtr7g109520.1|PACid:23021449	Aquca_003_00555.1|PACid:22049572	PGSC0003DMP400012908|PACid:24395297	MDP0000325582|PACid:22627723	Potri.014G120700.1|PACid:27034327	Eucgr.H01016.1|PACid:23590433	Thecc1EG004809t1|PACid:27437031	Pp1s159_143V6.1|PACid:18049743	Si038011m|PACid:19682359	UN024618	g7713.t1|PACid:27563979	52875|PACid:27390165	203351|PACid:27343063	30150|PACid:27414944
UN038764	385.77	206.257	655.04	3.17584	1.66714	2.26637e-12	5.54615e-11									Pp1s36_256V6.1|PACid:18053526		UN038774	g11945.t1|PACid:27565082
UN027403	7.25401	3.87897	12.3166	3.17522	1.66685	0.117873	0.194493
UN020366	185.082	98.9983	314.207	3.17387	1.66624	2.08585e-09	3.103e-08	AT2G05620.1 | Symbols: PGR5 | proton gradient regulation 5 | chr2:2081204-2081687 REVERSE LENGTH=133	Medtr1g045140.1|PACid:23043869		PGSC0003DMP400030037|PACid:24400961	MDP0000828736|PACid:22674416	Potri.010G066900.1|PACid:26980096	Eucgr.H02963.1|PACid:23592290	Thecc1EG020972t1|PACid:27452664	Pp1s114_172V6.1|PACid:18037372	Si015371m|PACid:19692378	UN020366	Cre05.g242400.t1.2|PACid:27572525	12698|PACid:27390505	160195|PACid:27344236	9914|PACid:27418711
UN032963	865.828	463.152	1469.84	3.17357	1.66611	9.92897e-15	3.50372e-13	AT5G46800.1 | Symbols: BOU | Mitochondrial substrate carrier family protein | chr5:18988779-18989810 REVERSE LENGTH=300	Medtr5g030530.1|PACid:23032176	Aquca_026_00405.1|PACid:22055746	PGSC0003DMP400003767|PACid:24395467	MDP0000317763|PACid:22672181	Potri.001G142600.3|PACid:27042550	Eucgr.F03022.1|PACid:23583983	Thecc1EG015721t2|PACid:27449026	Pp1s295_40V6.1|PACid:18062788	Si002259m|PACid:19674783	UN032959	Cre01.g026600.t1.2|PACid:27578473	22502|PACid:27390001	34736|PACid:27338877	8844|PACid:27420066
UN033698	593.308	317.428	1007.13	3.17279	1.66575	7.73894e-14	2.38384e-12
UN033352	9.17834	4.91099	15.5794	3.17234	1.66555	0.0586623	0.109569	AT3G17760.2 | Symbols: GAD5 | glutamate decarboxylase 5 | chr3:6078893-6080838 REVERSE LENGTH=494	Medtr3g064740.1|PACid:23009073	Aquca_002_01342.1|PACid:22052258	PGSC0003DMP400023594|PACid:24410206	MDP0000307719|PACid:22634596	Potri.012G039000.10|PACid:27050474	Eucgr.H00595.1|PACid:23589955	Thecc1EG013384t2|PACid:27448861	Pp1s8_163V6.1|PACid:18074108	Si009908m|PACid:19696990	UN033329	g10220.t1|PACid:27569744	21883|PACid:27393731	52383|PACid:27349036	12272|PACid:27414803
UN033192	529.748	283.543	899.055	3.17079	1.66484	8.78967e-11	1.65536e-09	AT5G04800.4 | Symbols: | Ribosomal S17 family protein | chr5:1389217-1389642 FORWARD LENGTH=141	AC146550_1006.1|PACid:23019466	Aquca_004_00262.1|PACid:22030806	PGSC0003DMP400040452|PACid:24389810	MDP0000865687|PACid:22637021	Potri.008G017300.3|PACid:27037621	Eucgr.G02685.2|PACid:23588367	Thecc1EG016959t1|PACid:27456092	Pp1s76_75V6.1|PACid:18067291	Si038809m|PACid:19682172	UN033187	Cre12.g514850.t1.2|PACid:27582586	19714|PACid:27388363	212122|PACid:27343047	23829|PACid:27417911
UN022167	139.741	74.801	237.151	3.17043	1.66468	1.66646e-07	1.64409e-06
UN034566	697.636	373.475	1183.88	3.1699	1.66444	6.50236e-14	2.03197e-12	AT1G16320.1 | Symbols: | Uncharacterized conserved protein (DUF2358) | chr1:5580951-5581932 FORWARD LENGTH=273		Aquca_041_00128.1|PACid:22029423	PGSC0003DMP400018405|PACid:24425060	MDP0000179421|PACid:22627148	Potri.004G094500.1|PACid:26992202	Eucgr.F02798.1|PACid:23583698	Thecc1EG019327t1|PACid:27456292	Pp1s79_108V6.1|PACid:18043852	Si014321m|PACid:19691069	UN034566	Cre17.g731100.t1.2|PACid:27571670	29150|PACid:27392480	144004|PACid:27343544	28058|PACid:27415996
UN032290	22.7643	12.1868	38.6306	3.16988	1.66443	0.00408214	0.011645
UN022390	582.92	312.106	989.142	3.16925	1.66414	9.63728e-14	2.94274e-12
UN040844	61.1028	32.7172	103.681	3.16901	1.66403	2.65579e-05	0.000150132
UN038660	1426.36	764.302	2419.44	3.16555	1.66246	1.40761e-15	5.70424e-14	AT2G20260.1 | Symbols: PSAE-2 | photosystem I subunit E-2 | chr2:8736780-8737644 FORWARD LENGTH=145	Medtr7g099390.1|PACid:23019826	Aquca_025_00096.1|PACid:22063143	PGSC0003DMP400034978|PACid:24393899	MDP0000128789|PACid:22642840	Potri.002G253800.2|PACid:27021823	Eucgr.H00828.1|PACid:23590214	Thecc1EG003771t1|PACid:27437258	Pp1s101_2V6.1|PACid:18037041	Si031265m|PACid:19712090	UN038661	Cre03.g200100.t1.3|PACid:27577181	44549|PACid:27394258	188383|PACid:27339171	34809|PACid:27413914
UN043193	187.221	100.37	317.498	3.16328	1.66142	0.0408688	0.0812607									Pp1s20_264V6.1|PACid:18057421		UN043193	Cre06.g262950.t1.3|PACid:27568262
UN030566	66.2989	35.5534	112.417	3.16193	1.66081	8.01163e-06	5.22462e-05
UN000495	60.8391	32.6306	103.152	3.16119	1.66047	1.62931e-05	9.78116e-05
UN035544	527.47	282.971	894.217	3.1601	1.65997	3.49141e-08	4.05324e-07	AT4G09800.1 | Symbols: RPS18C | S18 ribosomal protein | chr4:6173818-6174963 FORWARD LENGTH=152	Medtr1g106900.1|PACid:23043942	Aquca_049_00214.1|PACid:22044959	PGSC0003DMP400046899|PACid:24397658	MDP0000165757|PACid:22667753	Potri.005G196600.1|PACid:27029060	Eucgr.F04189.1|PACid:23585449	Thecc1EG035711t1|PACid:27459165	Pp1s215_81V6.1|PACid:18054921	Si003223m|PACid:19675848	UN035545	Cre03.g168050.t1.2|PACid:27577012	43706|PACid:27387892	48355|PACid:27339477	87629|PACid:27418474
UN029153	171.083	91.802	290.005	3.15902	1.65948	1.17392e-06	9.54668e-06
UN043465	196.621	105.524	333.268	3.15823	1.65912	8.24831e-06	5.35427e-05	AT1G04420.1 | Symbols: | NAD(P)-linked oxidoreductase superfamily protein | chr1:1191634-1193699 FORWARD LENGTH=412	Medtr1g042730.1|PACid:23041540	Aquca_034_00361.1|PACid:22056900	PGSC0003DMP400028467|PACid:24396247	MDP0000548925|PACid:22620545	Potri.008G167400.1|PACid:27037171	Eucgr.H03041.1|PACid:23592364	Thecc1EG020900t1|PACid:27454203	Pp1s450_1V6.1|PACid:18045064	Si035950m|PACid:19685630	UN043464		48393|PACid:27387947	55441|PACid:27343044
UN021061	1279.34	686.697	2168.29	3.15757	1.65881	2.45283e-15	9.53784e-14	AT4G40030.2 | Symbols: | Histone superfamily protein | chr4:18555840-18556827 REVERSE LENGTH=164	Medtr1g023630.1|PACid:23045493	Aquca_034_00189.1|PACid:22056751	PGSC0003DMP400028214|PACid:24408398	MDP0000121016|PACid:22638161	Potri.005G235700.1|PACid:27030988	Eucgr.I00535.2|PACid:23595065	Thecc1EG001046t1|PACid:27434538	Pp1s3_368V6.1|PACid:18062735	Si011282m|PACid:19695099	UN021059	g12927.t1|PACid:27581975	24894|PACid:27386176	33398|PACid:27341318	50302|PACid:27419304
UN038254	1134.24	608.943	1922.19	3.15661	1.65837	4.84557e-15	1.79975e-13	AT1G32470.1 | Symbols: | Single hybrid motif superfamily protein | chr1:11739479-11740246 REVERSE LENGTH=166	Medtr4g084110.1|PACid:23050258	Aquca_044_00117.1|PACid:22060430	PGSC0003DMP400035654|PACid:24393289	MDP0000618810|PACid:22625437	Potri.001G144800.1|PACid:27043360	Eucgr.D02179.2|PACid:23576022	Thecc1EG015756t1|PACid:27446967	Pp1s272_32V6.1|PACid:18051127	Si018557m|PACid:19686327	UN038257	Cre12.g524100.t1.2|PACid:27583036	61488|PACid:27390158	154552|PACid:27346493	87731|PACid:27414320
UN054905	495.764	266.221	840.079	3.15557	1.6579	1.5091e-11	3.25834e-10
UN035766	560.399	300.955	949.565	3.15517	1.65772	2.04586e-13	5.94487e-12	AT1G43890.3 | Symbols: ATRAB18	Medtr8g093740.1|PACid:23039147	Aquca_014_00380.1|PACid:22027599	PGSC0003DMP400043025|PACid:24384384	MDP0000296528|PACid:22675709	Potri.005G063500.1|PACid:27031601	Eucgr.F02759.1|PACid:23583646	Thecc1EG035325t1|PACid:27456464	Pp1s54_22V6.1|PACid:18067782	Si023208m|PACid:19701618	UN035766	Cre11.g482900.t1.1|PACid:27564957	41496|PACid:27391322	123014|PACid:27347671	15391|PACid:27416581
UN022160	325.097	174.67	550.737	3.15301	1.65673	1.632e-11	3.50167e-10
UN024925	22.1198	11.8847	37.4724	3.15299	1.65672	0.00578715	0.01564
UN021748	62.2929	33.5095	105.468	3.14741	1.65416	1.47314e-05	8.95548e-05
UN028285	288.484	155.202	488.406	3.1469	1.65393	5.38182e-11	1.05061e-09	AT3G17040.1 | Symbols: HCF107 | high chlorophyll fluorescent 107 | chr3:5809378-5812605 REVERSE LENGTH=652			PGSC0003DMP400020416|PACid:24382987					Pp1s7_442V6.1|PACid:18051924
UN035551	772.915	415.836	1308.53	3.14675	1.65386	7.24864e-11	1.38467e-09	AT5G20160.1 | Symbols: | Ribosomal protein L7Ae/L30e/S12e/Gadd45 family protein | chr5:6804075-6805102 REVERSE LENGTH=128	Medtr4g114330.1|PACid:23047991	Aquca_009_00838.1|PACid:22035135	PGSC0003DMP400041974|PACid:24401156	MDP0000126472|PACid:22656867	Potri.013G116800.1|PACid:26994525	Eucgr.C01159.1|PACid:23570736	Thecc1EG038062t2|PACid:27430250	Pp1s65_29V6.1|PACid:18057745	Si038025m|PACid:19679696	UN035552	g6357.t1|PACid:27568901	47992|PACid:27392084	187362|PACid:27340702	4293|PACid:27420221
UN037418	321.794	173.177	544.72	3.14546	1.65327	1.3762e-11	2.99833e-10	AT5G04480.2 | Symbols: | UDP-Glycosyltransferase superfamily protein | chr5:1271886-1277793 REVERSE LENGTH=1035		Aquca_009_01063.2|PACid:22033604	PGSC0003DMP400047521|PACid:24408410	MDP0000301931|PACid:22670716	Potri.010G232000.1|PACid:26982100	Eucgr.G02730.1|PACid:23588436	Thecc1EG043407t5|PACid:27443300	Pp1s27_231V6.1|PACid:18070646	Si034061m|PACid:19681903
[truncated: 2,508 more rows]

## Sheet: at least 10 fold change
Kcr-ID	baseMean	baseMeanA	baseMeanB	foldChange	log2FoldChange	pval	padj	Ath-ID	Mtr-ID	Aca-ID	Stu-ID	Mdo-ID	Ptr-ID	Egr-ID	Tca-ID	Ppa-ID	Sit-ID	Cre_ID	Csu_ID	Mpu_ID	Olu_ID
[truncated: 173 more rows]
