# Supplementary material for: Transcriptomics of Desiccation Tolerance in the Streptophyte Green Alga Klebsormidium Reveal a Land Plant-Like Defense Reaction
Source: PLoS One. 2014 Oct 23;9(10):e110630. doi: 10.1371/journal.pone.0110630 (PMC4207709; doi:10.1371/journal.pone.0110630)
Supplement: Table S4 — Klebsormidium crenulatum contigs down-regulated upon strong desiccation. The white region displays the result of the expression analysis using the DeSeq program. The green and blue region give the accession number of the most similar protein in streptophytes (green) and chlorophytes (blue). Kcr-ID, sequence identifier; baseMean, mean normalized counts, averaged over all samples from both conditions; baseMeanA, mean normalized counts from condition A; baseMeanB, mean normalized counts from condition B; foldChange, fold change from condition A to B; log2FoldChange, the logarithm (to basis 2) of the fold change; pval, p value for the statistical significance of this change; padj; p value adjusted for multiple testing with the Benjamini-Hochberg procedure (see the R function p.adjust), which controls false discovery rate (FDR). Ath-ID Aradopsis thaliana; Mtr-ID, Medicago trunculata; Aca-ID, Aquilegia coerulea; Stu-ID, Solanum tuberosum; Mdo-ID, Malus domesticus; Ptr-ID, Populus trichocarpa; Egr-ID, Eucalyptos grandiflora; Tca-ID, Theobroma cacao; Ppa-ID, Physcomitrella patens; Sit-ID Selaginella italica; Cre_ID, Chlamydomonas reinhardtii; Csu_ID, Cocomycxa subellipsoidea; Mpu_ID, Micromonas pusilla; Olu_ID; Ostreococcus lucimarinus. (XLSX) [file pone.0110630.s006.xlsx]

## Sheet: Tabelle1
Kcr-ID	baseMean	baseMeanA	baseMeanB	foldChange	log2FoldChange	pval	padj	Ath-ID	Mtr-ID	Aca-ID	Stu-ID	Mdo-ID	Ptr-ID	Egr-ID	Tca-ID	Ppa-ID	Sit-ID	Cre_ID	Csu_ID	Mpu_ID	Olu_ID
UN000014	58.8734	81.4224	25.0499	0.307654	-1.70062	0.000259197	0.00109238	AT5G33280.1 | Symbols: | Voltage-gated chloride channel family protein | chr5:12549280-12552305 FORWARD LENGTH=765	Medtr4g115640.1|PACid:23049110	Aquca_054_00085.2|PACid:22037139	PGSC0003DMP400053487|PACid:24414928	MDP0000891902|PACid:22625937	Potri.006G064000.1|PACid:27004208	Eucgr.I02790.1|PACid:23597603	Thecc1EG017177t2|PACid:27453827	Pp1s22_299V6.1|PACid:18042628	Si026848m|PACid:19707737	Cre01.g038700.t1.2|PACid:27578868	12729|PACid:27390877	800|PACid:27347053
UN000020	62.7086	87.6732	25.2618	0.288136	-1.79518	8.04474e-05	0.000396073	AT5G53450.1 | Symbols: ORG1 | OBP3-responsive gene 1 | chr5:21689204-21692242 FORWARD LENGTH=670	Medtr3g091290.1|PACid:23011001	Aquca_037_00164.2|PACid:22040737	PGSC0003DMP400016057|PACid:24402708	MDP0000318854|PACid:22682842	Potri.015G017100.1|PACid:27018413	Eucgr.A01466.1|PACid:23563242	Thecc1EG015384t2|PACid:27448041	Pp1s30_145V6.1|PACid:18038760
UN000036	178.943	235.855	93.5752	0.396748	-1.33371	1.06366e-05	6.70713e-05	AT1G23550.1 | Symbols: SRO2 | similar to RCD one 2 | chr1:8350912-8352232 FORWARD LENGTH=323	Medtr5g032190.1|PACid:23031091	Aquca_005_00560.1|PACid:22023970	PGSC0003DMP400023842|PACid:24387260	MDP0000697620|PACid:22670067	Potri.002G112300.3|PACid:27021693	Eucgr.B00305.1|PACid:23565373	Thecc1EG034612t1|PACid:27457420	Pp1s341_28V6.1|PACid:18042446	Si035001m|PACid:19679726
UN000064	26.3287	38.1983	8.52422	0.223157	-2.16387	0.00244937	0.00752984	AT1G71090.1 | Symbols: | Auxin efflux carrier family protein | chr1:26812551-26813924 FORWARD LENGTH=457	Medtr1g108390.1|PACid:23042181		PGSC0003DMP400048169|PACid:24412334	MDP0000299357|PACid:22649683				Pp1s87_135V6.2|PACid:18054361
UN000087	23.1588	29.0545	14.3152	0.492703	-1.02121	0.139364	0.223241	AT2G39260.1 | Symbols: | binding;RNA binding | chr2:16392288-16399588 REVERSE LENGTH=1181	Medtr2g048630.1|PACid:23014593	Aquca_015_00258.3|PACid:22042217			Potri.010G216100.2|PACid:26979331	Eucgr.G02792.1|PACid:23588523	Thecc1EG043050t4|PACid:27442799	Pp1s123_14V6.1|PACid:18049651	Si016135m|PACid:19690614
UN000108	82.619	111.525	39.2593	0.352021	-1.50627	0.000163308	0.000731699	AT3G62310.1 | Symbols: | RNA helicase family protein | chr3:23057516-23060561 REVERSE LENGTH=726	Medtr1g086640.1|PACid:23045165	Aquca_073_00016.4|PACid:22032683	PGSC0003DMP400015859|PACid:24419393	MDP0000129770|PACid:22682942	Potri.002G192500.1|PACid:27024458	Eucgr.H00916.2|PACid:23590316	Thecc1EG004856t8|PACid:27433301	Pp1s18_265V6.1|PACid:18040516	Si034438m|PACid:19681347	g3792.t1|PACid:27577148	53187|PACid:27391138	24785|PACid:27343246	12120|PACid:27418051
UN000136	10.5277	14.5988	4.42098	0.302831	-1.72342	0.114574	0.190056									Pp1s72_281V6.1|PACid:18040715
UN000158	37.1053	54.5445	10.9465	0.20069	-2.31696	0.000113674	0.000535732	AT3G62360.1 | Symbols: | Carbohydrate-binding-like fold | chr3:23073020-23080455 REVERSE LENGTH=1227	Medtr7g109730.1|PACid:23022087	Aquca_029_00110.5|PACid:22026114		MDP0000199780|PACid:22659302	Potri.002G194000.1|PACid:27020952	Eucgr.H00999.1|PACid:23590410	Thecc1EG004834t1|PACid:27435224	Pp1s269_44V6.1|PACid:18036903	Si000103m|PACid:19673666
UN000162	129.561	183.233	49.0545	0.267717	-1.90122	2.84226e-08	3.363e-07	AT2G04560.1 | Symbols: | transferases		Aquca_006_00075.1|PACid:22036682	PGSC0003DMP400002011|PACid:24414317	MDP0000227552|PACid:22654589	Potri.014G160300.1|PACid:27034906	Eucgr.K00731.1|PACid:23602187	Thecc1EG002215t1|PACid:27434585	Pp1s51_278V6.2|PACid:18051461
UN000194	37.9046	52.7176	15.6853	0.297534	-1.74887	0.00152317	0.00503624	AT4G39160.1 | Symbols: | Homeodomain-like superfamily protein | chr4:18236828-18239744 FORWARD LENGTH=601	Medtr8g091830.1|PACid:23037493	Aquca_034_00015.1|PACid:22056887	PGSC0003DMP400030987|PACid:24428304	MDP0000178901|PACid:22642083	Potri.010G019600.1|PACid:26982653	Eucgr.A01623.1|PACid:23563418	Thecc1EG034392t2|PACid:27457294	Pp1s19_81V6.1|PACid:18063479		Cre15.g640800.t1.2|PACid:27572953	62470|PACid:27390967	203219|PACid:27343100	13931|PACid:27417818
UN000199	50.3733	76.0976	11.787	0.154893	-2.69065	7.81005e-07	6.61191e-06	AT3G03305.1 | Symbols: | Calcineurin-like metallo-phosphoesterase superfamily protein | chr3:775504-778271 REVERSE LENGTH=743	Medtr7g080490.1|PACid:23020446	Aquca_058_00093.3|PACid:22051057	PGSC0003DMP400028387|PACid:24407140	MDP0000267692|PACid:22660722	Potri.010G180800.2|PACid:26980730	Eucgr.B01459.1|PACid:23566598	Thecc1EG025118t1|PACid:27421430	Pp1s184_136V6.1|PACid:18065177	Si000444m|PACid:19677391
UN000232	5.09918	7.72649	1.1582	0.1499	-2.73793	0.159981	0.249676	AT3G23940.2 | Symbols: | dehydratase family | chr3:8648780-8652323 FORWARD LENGTH=606	Medtr2g089340.1|PACid:23014915	Aquca_034_00230.1|PACid:22056474	PGSC0003DMP400033291|PACid:24388250	MDP0000262910|PACid:22651096	Potri.001G051700.1|PACid:27047569	Eucgr.H02825.1|PACid:23592133	Thecc1EG020385t1|PACid:27451746	Pp1s123_144V6.1|PACid:18049677	Si013458m|PACid:19693299	Cre03.g206600.t1.2|PACid:27577131	35014|PACid:27393090	148584|PACid:27345236	34354|PACid:27413431
UN000233	161.679	205.189	96.4143	0.46988	-1.08964	0.000460876	0.00180204	AT3G23800.1 | Symbols: SBP3 | selenium-binding protein 3 | chr3:8581701-8583704 FORWARD LENGTH=480	Medtr3g084410.2|PACid:23010549	Aquca_034_00083.2|PACid:22056617	PGSC0003DMP400035769|PACid:24401818	MDP0000199671|PACid:22627576	Potri.001G321600.1|PACid:27048734	Eucgr.H02650.1|PACid:23591974	Thecc1EG020211t1|PACid:27452683	Pp1s11_387V6.1|PACid:18048780	Si001148m|PACid:19677117	g3408.t1|PACid:27577592	52674|PACid:27390574
UN000243	88.9389	111.738	54.7396	0.48989	-1.02947	0.00482512	0.013408	AT2G16370.1 | Symbols: THY-1 | thymidylate synthase 1 | chr2:7082038-7084333 REVERSE LENGTH=519	Medtr4g070670.1|PACid:23052379	Aquca_010_00552.1|PACid:22047033	PGSC0003DMP400001431|PACid:24419649	MDP0000900653|PACid:22624012	Potri.004G157400.4|PACid:26992280	Eucgr.G01624.2|PACid:23587174	Thecc1EG006844t2|PACid:27462672	Pp1s34_360V6.1|PACid:18072695	Si029640m|PACid:19710146	Cre17.g715900.t1.2|PACid:27571352	37014|PACid:27385935	56456|PACid:27347305	49676|PACid:27416720
UN000245	24.4709	39.2406	2.31641	0.0590309	-4.08239	5.11749e-06	3.52475e-05	AT2G17700.1 | Symbols: | ACT-like protein tyrosine kinase family protein | chr2:7685778-7689278 REVERSE LENGTH=546	Medtr5g023150.1|PACid:23030428	Aquca_018_00191.1|PACid:22040834	PGSC0003DMP400015249|PACid:24428491	MDP0000187103|PACid:22671823	Potri.006G280000.2|PACid:27004162	Eucgr.I02291.1|PACid:23597012	Thecc1EG000116t1|PACid:27434158	Pp1s281_5V6.1|PACid:18065884	Si030076m|PACid:19709076	Cre02.g116700.t1.2|PACid:27574408	45215|PACid:27387754	21424|PACid:27349190	5051|PACid:27420655
UN000247	56.862	79.1906	23.369	0.295099	-1.76073	0.000165299	0.000739582									Pp1s96_235V6.1|PACid:18068681
UN000248	90.6284	113.297	56.6255	0.499796	-1.00059	0.00829909	0.0211917	AT2G46960.2 | Symbols: CYP709B1 | cytochrome P450	Medtr4g113650.1|PACid:23050737	Aquca_049_00003.2|PACid:22044846	PGSC0003DMP400020833|PACid:24414036	MDP0000305091|PACid:22677079	Potri.018G070900.1|PACid:27010932	Eucgr.C04102.1|PACid:23573486	Thecc1EG038000t1|PACid:27427104	Pp1s28_409V6.1|PACid:18048953	Si006245m|PACid:19705830	g2761.t1|PACid:27575316
UN000249	118.826	150.816	70.8416	0.469722	-1.09012	0.00109829	0.00380853	AT1G06690.1 | Symbols: | NAD(P)-linked oxidoreductase superfamily protein | chr1:2049742-2052039 REVERSE LENGTH=377	Medtr3g092140.1|PACid:23013316	Aquca_057_00145.4|PACid:22057541	PGSC0003DMP400027898|PACid:24415332	MDP0000254650|PACid:22665148	Potri.005G207000.2|PACid:27030264	Eucgr.A02042.1|PACid:23563877	Thecc1EG001916t5|PACid:27433620	Pp1s291_38V6.1|PACid:18072150	Si010354m|PACid:19694293	Cre04.g216350.t1.2|PACid:27580885	36406|PACid:27386632	18188|PACid:27348285	37521|PACid:27415875
UN000253	33.1509	41.7767	20.2122	0.483815	-1.04747	0.061248	0.113639	AT5G06690.2 | Symbols: WCRKC1 | WCRKC thioredoxin 1 | chr5:2060852-2061956 REVERSE LENGTH=214	Medtr7g093490.3|PACid:23019595	Aquca_009_00136.2|PACid:22034666	PGSC0003DMP400020229|PACid:24413837	MDP0000161677|PACid:22644916	Potri.016G059500.2|PACid:27013118	Eucgr.A02464.1|PACid:23564394	Thecc1EG024943t1|PACid:27422966	Pp1s356_45V6.1|PACid:18042158	Si018440m|PACid:19690378
UN000260	109.45	167.19	22.8395	0.136608	-2.87189	9.20918e-13	2.416e-11	AT1G44900.1 | Symbols: MCM2	Medtr4g122270.1|PACid:23050190	Aquca_024_00011.4|PACid:22051469	PGSC0003DMP400003910|PACid:24409902	MDP0000770205|PACid:22641679	Potri.001G070500.1|PACid:27044167	Eucgr.B03569.1|PACid:23568928	Thecc1EG003529t2|PACid:27434660	Pp1s28_266V6.1|PACid:18048930	Si025993m|PACid:19706820	Cre07.g338000.t1.2|PACid:27564670	11995|PACid:27393597	41597|PACid:27340545	44312|PACid:27420524
UN000289	109.894	141.757	62.0987	0.438063	-1.19079	0.00079079	0.00286931	AT4G16760.1 | Symbols: ACX1	Medtr4g100640.1|PACid:23051896	Aquca_002_00036.2|PACid:22053362	PGSC0003DMP400008566|PACid:24391332	MDP0000323883|PACid:22656801	Potri.001G155500.7|PACid:27043896	Eucgr.E00406.1|PACid:23577135	Thecc1EG015928t1|PACid:27450344	Pp1s209_135V6.1|PACid:18074273	Si006226m|PACid:19702776	g16176.t1|PACid:27566929	52469|PACid:27393084	31340|PACid:27342797	13743|PACid:27417577
UN000317	116.009	167.175	39.2593	0.234839	-2.09026	2.58737e-07	2.45178e-06	AT3G54440.2 | Symbols: | glycoside hydrolase family 2 protein | chr3:20148494-20157019 REVERSE LENGTH=1108						Eucgr.J01181.1|PACid:23599135		Pp1s130_43V6.1|PACid:18042351			20201|PACid:27395212
UN000346	118.482	168.91	42.8398	0.253624	-1.97923	1.59395e-05	9.60008e-05	AT1G80070.1 | Symbols: SUS2	Medtr2g103960.1|PACid:23018610	Aquca_002_00986.1|PACid:22051903	PGSC0003DMP400050055|PACid:24414623	MDP0000792721|PACid:22645059	Potri.003G031900.2|PACid:26998170	Eucgr.F03879.1|PACid:23585078	Thecc1EG027212t3|PACid:27441151	Pp1s101_8V6.1|PACid:18037176	Si005661m|PACid:19704545	Cre01.g016050.t1.2|PACid:27578483	28085|PACid:27390002	210656|PACid:27340284	50795|PACid:27420348
UN000372	84.9964	118.294	35.0501	0.296297	-1.75488	1.17698e-05	7.33885e-05									Pp1s130_275V6.1|PACid:18042395				58912|PACid:27348289
UN000379	35.083	51.0327	11.1584	0.218651	-2.1933	0.000250174	0.001059	AT2G07050.1 | Symbols: CAS1 | cycloartenol synthase 1 | chr2:2924629-2930295 FORWARD LENGTH=759	Medtr5g008810.1|PACid:23035310	Aquca_063_00029.1|PACid:22042632	PGSC0003DMP400023973|PACid:24416970	MDP0000084546|PACid:22620310	Potri.006G079100.2|PACid:27003863	Eucgr.G03303.1|PACid:23589175	Thecc1EG036191t5|PACid:27457827	Pp1s33_211V6.1|PACid:18057124	Si011906m|PACid:19695254	Cre01.g011100.t1.2|PACid:27579005	54267|PACid:27387793	24736|PACid:27342598
UN000385	68.7405	98.0794	24.7322	0.252165	-1.98756	1.04474e-05	6.60164e-05	AT3G04910.1 | Symbols: WNK1	Medtr3g076650.1|PACid:23008800	Aquca_011_00485.2|PACid:22038123	PGSC0003DMP400031701|PACid:24405450	MDP0000184651|PACid:22667855	Potri.015G084600.1|PACid:27019351	Eucgr.B00215.1|PACid:23565281	Thecc1EG014484t1|PACid:27449185	Pp1s384_6V6.1|PACid:18054296	Si021438m|PACid:19699393	Cre01.g040200.t1.2|PACid:27578345	13383|PACid:27389867	26102|PACid:27346669	24885|PACid:27419492
UN000386	54.7882	79.6655	17.4721	0.219318	-2.1889	1.22892e-05	7.6114e-05	AT5G06120.4 | Symbols: | ARM repeat superfamily protein | chr5:1844797-1852601 FORWARD LENGTH=1059	Medtr3g118040.1|PACid:23011083	Aquca_017_00074.4|PACid:22031447		MDP0000263068|PACid:22650297	Potri.001G036100.2|PACid:27048195	Eucgr.G03181.1|PACid:23589003	Thecc1EG044572t1|PACid:27442455	Pp1s154_4V6.1|PACid:18066984	Si005752m|PACid:19704044	g18146.t1|PACid:27567759	14671|PACid:27391208	179323|PACid:27341091
UN000398	104.663	136.264	57.2609	0.420219	-1.25079	0.000466278	0.00182138										Si002196m|PACid:19677597		56289|PACid:27392033		32899|PACid:27419491
UN000403	165.26	243.155	48.419	0.199128	-2.32823	1.28297e-09	1.99038e-08	AT5G61550.1 | Symbols: | U-box domain-containing protein kinase family protein | chr5:24748325-24751558 FORWARD LENGTH=845	Medtr3g008280.1|PACid:23013136	Aquca_002_00004.3|PACid:22054099	PGSC0003DMP400012796|PACid:24386944	MDP0000219463|PACid:22657541	Potri.004G233000.1|PACid:26992637	Eucgr.A02915.1|PACid:23564930	Thecc1EG014867t2|PACid:27450394	Pp1s70_239V6.1|PACid:18060664	Si005883m|PACid:19703208	Cre12.g532050.t1.2|PACid:27581548	35053|PACid:27393659	156001|PACid:27341702	50798|PACid:27420501
UN000407	325.72	441.745	151.683	0.343373	-1.54215	3.31161e-09	4.72573e-08	AT5G48520.1 | Symbols: | unknown protein; Has 609 Blast hits to 593 proteins in 129 species: Archae - 0; Bacteria - 41; Metazoa - 390; Fungi - 40; Plants - 64; Viruses - 0; Other Eukaryotes - 74 (source: NCBI BLink). | chr5:19661407-19666147 FORWARD LENGTH=617	Medtr1g038570.1|PACid:23045172	Aquca_024_00169.1|PACid:22051514	PGSC0003DMP400034897|PACid:24396248	MDP0000201510|PACid:22630308	Potri.014G191100.1|PACid:27035060	Eucgr.H00730.1|PACid:23590109	Thecc1EG002681t1|PACid:27434958	Pp1s9_108V6.2|PACid:18048048	Si006087m|PACid:19703433
UN000408	40.1281	58.0381	13.2629	0.228521	-2.1296	0.000182957	0.000808206	AT2G44280.2 | Symbols: | Major facilitator superfamily protein | chr2:18301563-18303927 REVERSE LENGTH=462	Medtr2g062270.1|PACid:23014369	Aquca_009_00448.2|PACid:22034532	PGSC0003DMP400054233|PACid:24422193	MDP0000302499|PACid:22624415	Potri.009G024600.1|PACid:26986498	Eucgr.E04336.3|PACid:23580625	Thecc1EG036520t1|PACid:27456526	Pp1s105_45V6.2|PACid:18067178	Si035602m|PACid:19685311
UN000409	75.5004	95.5226	45.4671	0.475983	-1.07102	0.009095	0.0229317	AT4G32400.1 | Symbols: EMB104	Medtr4g114320.1|PACid:23047192	Aquca_020_00143.1|PACid:22025552	PGSC0003DMP400036116|PACid:24390392	MDP0000120738|PACid:22669952	Potri.018G029200.1|PACid:27009768	Eucgr.C01768.1|PACid:23571293	Thecc1EG038056t1|PACid:27429996	Pp1s22_276V6.2|PACid:18042730	Si006520m|PACid:19705514	Cre10.g437350.t1.2|PACid:27580281	67030|PACid:27386245	12622|PACid:27345353	1898|PACid:27416923
UN000420	109.637	145.82	55.3613	0.379654	-1.39724	0.000112712	0.000531615									Pp1s233_16V6.1|PACid:18046542
UN000421	225.628	302.711	110.002	0.363389	-1.46042	2.20397e-07	2.11516e-06	AT4G36850.1 | Symbols: | PQ-loop repeat family protein / transmembrane family protein | chr4:17353415-17355822 REVERSE LENGTH=392	Medtr7g088220.1|PACid:23022870	Aquca_007_00132.1|PACid:22048679	PGSC0003DMP400017767|PACid:24428124	MDP0000133211|PACid:22639302	Potri.016G023400.1|PACid:27012795	Eucgr.I02478.6|PACid:23597265	Thecc1EG024082t2|PACid:27424393	Pp1s9_402V6.2|PACid:18047917	Si002200m|PACid:19675628	g6334.t1|PACid:27569028	32261|PACid:27393161	18853|PACid:27339253	5872|PACid:27415428
UN000436	53.6766	67.2855	33.2633	0.49436	-1.01637	0.0243843	0.052867	AT5G18475.1 | Symbols: | Pentatricopeptide repeat (PPR) superfamily protein | chr5:6129255-6130775 REVERSE LENGTH=506	Medtr6g079830.1|PACid:23027211	Aquca_035_00192.2|PACid:22061204	PGSC0003DMP400038105|PACid:24395036	MDP0000641885|PACid:22664669	Potri.010G098400.1|PACid:26979867	Eucgr.J02985.1|PACid:23601103	Thecc1EG026124t1|PACid:27425409	Pp1s22_309V6.1|PACid:18042645	Si021162m|PACid:19699903	Cre10.g437150.t1.2|PACid:27579980	46623|PACid:27390120	168788|PACid:27347247	89032|PACid:27418769
UN000443	219.112	275.297	134.833	0.489773	-1.02982	0.000288564	0.00119725	AT5G35750.1 | Symbols: AHK2	Medtr8g106150.2|PACid:23038090	Aquca_005_00255.2|PACid:22024440	PGSC0003DMP400006388|PACid:24428607	MDP0000242242|PACid:22678721	Potri.014G164700.2|PACid:27032657	Eucgr.B03506.1|PACid:23568844	Thecc1EG008737t1|PACid:27462198	Pp1s271_21V6.1|PACid:18060864	Si034118m|PACid:19681117	Cre13.g571200.t1.3|PACid:27573558	46955|PACid:27387100	151502|PACid:27347278	1394|PACid:27413593
UN000475	6.64981	8.83721	3.36869	0.381194	-1.3914	0.346228	0.463805	AT1G70980.1 | Symbols: SYNC3 | Class II aminoacyl-tRNA and biotin synthetases superfamily protein | chr1:26762339-26764394 FORWARD LENGTH=571	Medtr8g102050.1|PACid:23037702	Aquca_011_00252.3|PACid:22037965	PGSC0003DMP400040933|PACid:24412812	MDP0000746671|PACid:22650123	Potri.018G070000.1|PACid:27010169	Eucgr.C00933.1|PACid:23570492	Thecc1EG037720t1|PACid:27425603	Pp1s56_236V6.1|PACid:18044314	Si000890m|PACid:19675588			51256|PACid:27340582
UN000487	106.167	149.016	41.8934	0.281134	-1.83067	6.69647e-07	5.76371e-06	AT2G32590.1 | Symbols: | LOCATED IN: chloroplast; EXPRESSED IN: 17 plant structures; EXPRESSED DURING: 9 growth stages; CONTAINS InterPro DOMAIN/s: Barren (InterPro:IPR008418); Has 467 Blast hits to 447 proteins in 202 species: Archae - 0; Bacteria - 4; Metazoa - 147; Fungi - 168; Plants - 39; Viruses - 1; Other Eukaryotes - 108 (source: NCBI BLink). | chr2:13829420-13833209 REVERSE LENGTH=671	Medtr2g087880.1|PACid:23014336	Aquca_012_00008.1|PACid:22037396	PGSC0003DMP400002007|PACid:24416717	MDP0000192045|PACid:22632017	Potri.014G155900.1|PACid:27033837	Eucgr.A01107.1|PACid:23562853	Thecc1EG002122t6|PACid:27437224	Pp1s31_201V6.1|PACid:18071577	Si000560m|PACid:19676023		42070|PACid:27392387	48690|PACid:27339735	40141|PACid:27418127
UN000493	27.6119	38.1619	11.787	0.308869	-1.69493	0.0181689	0.0411359	AT4G32180.3 | Symbols: ATPANK2	Medtr3g077740.1|PACid:23011942	Aquca_002_00137.1|PACid:22052318	PGSC0003DMP400031622|PACid:24402862	MDP0000904151|PACid:22659781	Potri.015G077300.3|PACid:27017656	Eucgr.K02840.3|PACid:23604488	Thecc1EG012079t2|PACid:27450887	Pp1s29_49V6.1|PACid:18065925	Si028816m|PACid:19712483
UN000497	44.3295	56.1985	26.5259	0.472003	-1.08313	0.070383	0.127363	AT2G38695.1 | Symbols: | unknown protein; Has 65 Blast hits to 65 proteins in 18 species: Archae - 0; Bacteria - 0; Metazoa - 0; Fungi - 0; Plants - 62; Viruses - 0; Other Eukaryotes - 3 (source: NCBI BLink). | chr2:16177946-16180236 FORWARD LENGTH=212	AC233661_12.1|PACid:23053741	Aquca_009_00019.1|PACid:22035169	PGSC0003DMP400003761|PACid:24397075			Eucgr.G03186.3|PACid:23589009	Thecc1EG044640t2|PACid:27441909		Si031031m|PACid:19709432		59680|PACid:27392976
UN000501	124.333	175.365	47.7835	0.27248	-1.87578	1.23815e-07	1.25583e-06	AT3G24800.1 | Symbols: PRT1 | proteolysis 1 | chr3:9055653-9057795 FORWARD LENGTH=410	Medtr7g058430.1|PACid:23024852	Aquca_034_00119.2|PACid:22056606	PGSC0003DMP400051670|PACid:24400792	MDP0000129868|PACid:22680062	Potri.002G241900.3|PACid:27020319	Eucgr.K02172.2|PACid:23603703	Thecc1EG002957t2|PACid:27434666	Pp1s257_58V6.1|PACid:18045944	Si017352m|PACid:19688439	Cre02.g098200.t1.3|PACid:27575736	66625|PACid:27385822	194601|PACid:27344411
UN000508	189.222	271.936	65.1497	0.239577	-2.06144	4.92616e-11	9.67162e-10	AT5G36930.1 | Symbols: | Disease resistance protein (TIR-NBS-LRR class) family | chr5:14567771-14571907 REVERSE LENGTH=1188	Medtr7g088950.1|PACid:23021540	Aquca_012_00130.1|PACid:22037351	PGSC0003DMP400031809|PACid:24422967	MDP0000173893|PACid:22633732	Potri.T039900.1|PACid:26989058	Eucgr.J00354.1|PACid:23598103	Thecc1EG027229t1|PACid:27438751	Pp1s231_60V6.1|PACid:18055070	Si025949m|PACid:19706295
UN000510	10.3603	15.0213	3.36869	0.224261	-2.15675	0.0600766	0.111742									Pp1s137_214V6.1|PACid:18072782
UN000512	391.627	490.19	243.783	0.497323	-1.00774	3.84681e-05	0.000206946	AT4G18240.1 | Symbols: ATSS4	Medtr5g030600.1|PACid:23028256	Aquca_022_00123.1|PACid:22055071	PGSC0003DMP400014590|PACid:24428407	MDP0000232524|PACid:22679953	Potri.001G351800.2|PACid:27048321	Eucgr.D00323.1|PACid:23574103	Thecc1EG000900t1|PACid:27432017	Pp1s34_269V6.1|PACid:18072707	Si021148m|PACid:19700978	Cre16.g663850.t1.3|PACid:27567667	21033|PACid:27392773	46038|PACid:27344622	40458|PACid:27417199
UN000520	82.1668	111.822	37.6843	0.337003	-1.56917	6.99355e-05	0.000350494	AT1G12450.1 | Symbols: | SNARE associated Golgi protein family | chr1:4244496-4245808 FORWARD LENGTH=303	Medtr2g028450.1|PACid:23016349	Aquca_013_00554.2|PACid:22059575	PGSC0003DMP400006980|PACid:24390431	MDP0000211128|PACid:22644926	Potri.003G117400.1|PACid:26997567	Eucgr.D01963.1|PACid:23575771	Thecc1EG016110t1|PACid:27448423	Pp1s291_32V6.1|PACid:18072156	Si036429m|PACid:19684625
UN000523	214.168	276.107	121.259	0.439174	-1.18713	3.02147e-05	0.000168193	AT3G16090.1 | Symbols: | RING/U-box superfamily protein | chr3:5456513-5458694 FORWARD LENGTH=492	Medtr5g007710.1|PACid:23030761	Aquca_017_00578.2|PACid:22031305	PGSC0003DMP400046945|PACid:24393965	MDP0000258933|PACid:22679271	Potri.013G088400.1|PACid:26995708	Eucgr.K00091.2|PACid:23601477	Thecc1EG041140t1|PACid:27428293	Pp1s242_2V6.1|PACid:18062106	Si006280m|PACid:19702684	g4553.t1|PACid:27580673	20585|PACid:27386429	143722|PACid:27345546	3177|PACid:27416021
UN000531	123.904	160.682	68.737	0.427783	-1.22505	0.000247637	0.00104955	AT2G20780.1 | Symbols: | Major facilitator superfamily protein | chr2:8947496-8949170 REVERSE LENGTH=526	Medtr6g007340.1|PACid:23025932	Aquca_010_00456.1|PACid:22046461	PGSC0003DMP400013039|PACid:24406885	MDP0000161123|PACid:22643951	Potri.004G039100.1|PACid:26989428	Eucgr.K00967.1|PACid:23602429	Thecc1EG008069t1|PACid:27463036	Pp1s17_371V6.1|PACid:18058826	Si009800m|PACid:19694497	Cre03.g206800.t1.3|PACid:27577599	67173|PACid:27387804	45985|PACid:27348478	34203|PACid:27413096
UN000533	32.4416	43.3346	16.1021	0.371576	-1.42827	0.0187197	0.0421922	AT1G68310.2 | Symbols: AE7 | Protein of unknown function (DUF59) | chr1:25599812-25601239 FORWARD LENGTH=157	Medtr5g028010.1|PACid:23032482	Aquca_003_00682.1|PACid:22050209	PGSC0003DMP400016450|PACid:24391009	MDP0000187287|PACid:22656195	Potri.001G135800.1|PACid:27046482	Eucgr.D02638.2|PACid:23576582	Thecc1EG040777t1|PACid:27426555	Pp1s86_160V6.1|PACid:18072067	Si011219m|PACid:19697001	Cre11.g479700.t1.2|PACid:27565000	14594|PACid:27391054	200711|PACid:27342800	8524|PACid:27417676
UN000545	20.2767	27.2689	9.78834	0.358955	-1.47812	0.055605	0.104828	AT5G09230.3 | Symbols: SRT2 | sirtuin 2 | chr5:2871655-2873275 FORWARD LENGTH=324	AC235665_51.1|PACid:23053457	Aquca_014_00315.2|PACid:22028827	PGSC0003DMP400055620|PACid:24385264	MDP0000171535|PACid:22677439	Potri.005G068400.6|PACid:27029789	Eucgr.I00121.2|PACid:23594646	Thecc1EG001561t1|PACid:27434516	Pp1s15_90V6.1|PACid:18050599	Si009965m|PACid:19695036	Cre12.g524650.t2.1|PACid:27582803		50331|PACid:27345206
UN000546	164.212	232.009	62.5155	0.269453	-1.89189	8.31757e-09	1.10252e-07	AT4G13750.1 | Symbols: NOV | Histidine kinase-	Medtr8g085280.1|PACid:23036742	Aquca_058_00225.1|PACid:22051024		MDP0000143222|PACid:22625268	Potri.001G317200.1|PACid:27047774	Eucgr.H02757.1|PACid:23592066	Thecc1EG020280t1|PACid:27453970	Pp1s228_19V6.1|PACid:18043337
UN000554	161.528	211.887	85.9905	0.405832	-1.30104	3.45632e-05	0.000188729	AT3G61050.2 | Symbols: NTMC2TYPE4	Medtr8g035590.1|PACid:23039518	Aquca_013_00499.1|PACid:22058869	PGSC0003DMP400018157|PACid:24413769	MDP0000258767|PACid:22677301	Potri.002G150700.3|PACid:27024568	Eucgr.E01350.1|PACid:23578073	Thecc1EG005473t1|PACid:27431735	Pp1s16_198V6.1|PACid:18055554	Si029556m|PACid:19711004	Cre01.g044600.t1.2|PACid:27578700	46488|PACid:27390439	18454|PACid:27341083	119597|PACid:27414589
UN000577	198.107	259.377	106.203	0.409452	-1.28823	1.05994e-05	6.68716e-05	AT1G58370.1 | Symbols: RXF12	Medtr1g106910.1|PACid:23042417	Aquca_017_00095.1|PACid:22031559	PGSC0003DMP400008830|PACid:24385941	MDP0000146624|PACid:22675432	Potri.002G113100.1|PACid:27022641	Eucgr.F00108.1|PACid:23580768	Thecc1EG034625t1|PACid:27457811	Pp1s299_60V6.1|PACid:18049866	Si028759m|PACid:19712113
UN000583	76.9417	104.168	36.1024	0.346579	-1.52874	0.000183919	0.00081186	AT4G36760.1 | Symbols: ATAPP1	Medtr5g019600.2|PACid:23032617	Aquca_007_00153.3|PACid:22048626	PGSC0003DMP400007966|PACid:24427194	MDP0000181420|PACid:22646453	Potri.007G029700.3|PACid:27015991	Eucgr.I02468.2|PACid:23597251	Thecc1EG000440t2|PACid:27432117	Pp1s96_73V6.1|PACid:18068634	Si026101m|PACid:19706569	g10134.t1|PACid:27569811	23809|PACid:27392293	44647|PACid:27344344	41838|PACid:27418815
UN000587	133.4	182.129	60.305	0.331111	-1.59461	0.000368885	0.00148139									Pp1s8_180V6.2|PACid:18074136
UN000597	26.012	40.5473	4.20915	0.103808	-3.268	4.2018e-05	0.000223789			Aquca_004_00792.1|PACid:22030110						Pp1s66_196V6.1|PACid:18038406
UN000618	17.9274	25.3875	6.73739	0.265382	-1.91386	0.0192442	0.043192	AT5G35360.1 | Symbols: CAC2 | acetyl Co-enzyme a carboxylase biotin carboxylase subunit | chr5:13584300-13588268 FORWARD LENGTH=537	Medtr8g101330.1|PACid:23038891	Aquca_018_00183.1|PACid:22040938	PGSC0003DMP400028641|PACid:24417961	MDP0000745842|PACid:22648358	Potri.018G146300.1|PACid:27011426	Eucgr.C02177.1|PACid:23571665	Thecc1EG039756t4|PACid:27429647	Pp1s18_23V6.1|PACid:18040423		Cre08.g359350.t1.2|PACid:27563278	64553|PACid:27393411
UN000629	67.3629	93.3257	28.4186	0.30451	-1.71544	9.23146e-05	0.000446181	AT3G16290.1 | Symbols: EMB2083 | AAA-type ATPase family protein | chr3:5521187-5524995 REVERSE LENGTH=876	Medtr2g101290.1|PACid:23015681	Aquca_001_00315.6|PACid:22043090	PGSC0003DMP400045933|PACid:24380061	MDP0000138643|PACid:22625908	Potri.003G050600.2|PACid:27000252	Eucgr.D02583.2|PACid:23576509	Thecc1EG028857t2|PACid:27437922	Pp1s65_271V6.1|PACid:18057608	Si005998m|PACid:19703401	Cre12.g485800.t1.2|PACid:27581393	22213|PACid:27390421	203299|PACid:27342775	29118|PACid:27417791
UN000660	55.6626	72.7752	29.9936	0.412141	-1.27879	0.0497923	0.0957941	AT3G54540.1 | Symbols: ATGCN4	Medtr8g075040.1|PACid:23039058	Aquca_076_00001.1|PACid:22031005	PGSC0003DMP400033687|PACid:24412304	MDP0000516622|PACid:22636512	Potri.008G003300.1|PACid:27038001	Eucgr.J00857.6|PACid:23598727	Thecc1EG040901t1|PACid:27430820	Pp1s86_186V6.1|PACid:18072002	Si034455m|PACid:19683799	Cre01.g034950.t1.2|PACid:27578164	13704|PACid:27390125	70921|PACid:27347423	89200|PACid:27419660
UN000667	88.5694	125.445	33.2564	0.265108	-1.91535	3.7084e-05	0.000200405	AT5G24710.1 | Symbols: | Transducin/WD40 repeat-like superfamily protein | chr5:8459148-8467920 REVERSE LENGTH=1377	Medtr7g111080.1|PACid:23019665	Aquca_030_00264.2|PACid:22035750	PGSC0003DMP400031756|PACid:24422204	MDP0000231283|PACid:22650702	Potri.006G081800.1|PACid:27007168	Eucgr.B01361.1|PACid:23566495	Thecc1EG039839t6|PACid:27430022	Pp1s28_115V6.1|PACid:18048941	Si000057m|PACid:19677396	Cre12.g535350.t1.2|PACid:27582837
UN000668	120.36	176.668	35.8974	0.203192	-2.29909	2.59725e-10	4.55248e-09	AT1G14000.1 | Symbols: VIK | VH1-interacting kinase | chr1:4797606-4800043 FORWARD LENGTH=438	Medtr5g091880.1|PACid:23035397	Aquca_002_00696.1|PACid:22053443	PGSC0003DMP400049296|PACid:24388789	MDP0000934762|PACid:22641444	Potri.010G164500.1|PACid:26978418	Eucgr.B03199.1|PACid:23568478	Thecc1EG011639t1|PACid:27462535	Pp1s31_260V6.1|PACid:18071546	Si029825m|PACid:19709786	Cre12.g507750.t2.1|PACid:27581957	27103|PACid:27393150	36505|PACid:27348680	3629|PACid:27419804
UN000684	63.978	80.9468	38.5247	0.475926	-1.07119	0.0122798	0.0295627	AT3G04460.1 | Symbols: PEX12	Medtr1g116380.1|PACid:23045149	Aquca_017_00792.4|PACid:22031936	PGSC0003DMP400040681|PACid:24390067	MDP0000161987|PACid:22677172	Potri.019G020000.1|PACid:27026401	Eucgr.B02154.1|PACid:23567242	Thecc1EG026172t1|PACid:27424950	Pp1s26_47V6.1|PACid:18053776	Si036047m|PACid:19682615	g5923.t1|PACid:27568354	39598|PACid:27393283	25018|PACid:27343084	30255|PACid:27414426
UN000686	68.6373	91.3772	34.5274	0.377856	-1.40409	0.000712919	0.00262803	AT2G46225.3 | Symbols: ABIL1 | ABI-1-like 1 | chr2:18982113-18984074 FORWARD LENGTH=286	Medtr7g116710.2|PACid:23021568	Aquca_013_00213.4|PACid:22059245	PGSC0003DMP400000178|PACid:24423058	MDP0000294868|PACid:22672379	Potri.014G092300.3|PACid:27035418	Eucgr.D02333.2|PACid:23576222	Thecc1EG005231t2|PACid:27433595	Pp1s360_34V6.1|PACid:18043053	Si002391m|PACid:19674820
UN000687	188.918	240.342	111.782	0.465094	-1.1044	0.000202481	0.000880056	AT4G21220.1 | Symbols: | Trimeric LpxA-like enzymes superfamily protein | chr4:11316978-11319067 REVERSE LENGTH=304		Aquca_007_00510.2|PACid:22047633	PGSC0003DMP400008994|PACid:24405081	MDP0000218374|PACid:22624052	Potri.004G039400.1|PACid:26991327	Eucgr.D00832.1|PACid:23574581	Thecc1EG030150t2|PACid:27437716	Pp1s110_19V6.1|PACid:18048115	Si030719m|PACid:19709631
UN000690	107.887	146.977	49.2526	0.335103	-1.57732	0.00013354	0.00061524	AT4G35520.1 | Symbols: MLH3	Medtr5g024250.1|PACid:23033318	Aquca_015_00339.1|PACid:22041802		MDP0000288614|PACid:22628109	Potri.005G101900.7|PACid:27031787	Eucgr.J02538.1|PACid:23600682	Thecc1EG000060t2|PACid:27433870	Pp1s5_400V6.1|PACid:18056412	Si033402m|PACid:19712539		40245|PACid:27390405
UN000707	58.2495	87.3271	14.633	0.167565	-2.57721	1.93771e-07	1.88294e-06	AT5G01340.1 | Symbols: | Mitochondrial substrate carrier family protein | chr5:143240-144561 REVERSE LENGTH=309	Medtr4g018750.1|PACid:23048575	Aquca_045_00149.1|PACid:22027161	PGSC0003DMP400019474|PACid:24413840	MDP0000258752|PACid:22661052	Potri.016G119500.1|PACid:27011637	Eucgr.A00536.1|PACid:23562251	Thecc1EG012558t1|PACid:27447176	Pp1s138_170V6.1|PACid:18060499	Si035644m|PACid:19679054	Cre06.g260200.t1.2|PACid:27568458	64082|PACid:27389551		16237|PACid:27414077
UN000709	94.8219	125.126	49.3653	0.394524	-1.34181	0.000328722	0.00133981	AT4G39160.1 | Symbols: | Homeodomain-like superfamily protein | chr4:18236828-18239744 FORWARD LENGTH=601	Medtr8g091830.1|PACid:23037493	Aquca_034_00015.1|PACid:22056887	PGSC0003DMP400030987|PACid:24428304	MDP0000178901|PACid:22642083	Potri.010G019600.1|PACid:26982653	Eucgr.A01623.1|PACid:23563418	Thecc1EG034392t3|PACid:27457295	Pp1s19_81V6.1|PACid:18063479		Cre15.g640800.t1.2|PACid:27572953	62470|PACid:27390967	203219|PACid:27343100	13931|PACid:27417818
UN000728	19.6354	26.9016	8.73605	0.324741	-1.62264	0.0387656	0.0777869	AT5G38460.2 | Symbols: | ALG6		Aquca_007_00849.3|PACid:22048743	PGSC0003DMP400022447|PACid:24426694	MDP0000909996|PACid:22647219	Potri.017G114100.2|PACid:26984353	Eucgr.F02485.1|PACid:23583310	Thecc1EG019464t1|PACid:27454038	Pp1s290_38V6.3|PACid:18050738	Si036186m|PACid:19683419	Cre16.g690150.t1.2|PACid:27566398	27266|PACid:27393714	35078|PACid:27344287
UN000736	78.3224	120.363	15.2616	0.126797	-2.97941	1.34822e-10	2.46755e-09	AT1G04730.1 | Symbols: CTF18 | P-loop containing nucleoside triphosphate hydrolases superfamily protein | chr1:1325385-1331086 REVERSE LENGTH=943	AC233100_7.1|PACid:23041045	Aquca_034_00244.3|PACid:22056555		MDP0000470263|PACid:22649974	Potri.001G050300.2|PACid:27045136	Eucgr.H02841.1|PACid:23592150	Thecc1EG020368t1|PACid:27453706	Pp1s2_25V6.1|PACid:18052826	Si034166m|PACid:19684032	g16353.t1|PACid:27566788	39733|PACid:27393557	23630|PACid:27344931	41967|PACid:27418935
UN000741	107.031	148.701	44.5276	0.299444	-1.73964	1.49673e-06	1.18628e-05	AT3G16290.1 | Symbols: EMB2083 | AAA-type ATPase family protein | chr3:5521187-5524995 REVERSE LENGTH=876	Medtr2g101290.1|PACid:23015681	Aquca_001_00315.5|PACid:22043089	PGSC0003DMP400045933|PACid:24380061	MDP0000138643|PACid:22625908	Potri.003G050600.1|PACid:27000251	Eucgr.D02583.1|PACid:23576508	Thecc1EG028857t1|PACid:27437921	Pp1s65_271V6.2|PACid:18057607	Si005992m|PACid:19703775	Cre12.g485800.t1.2|PACid:27581393	22106|PACid:27390504	58438|PACid:27341742	42764|PACid:27419246
UN000806	34.5769	51.7335	8.84196	0.170914	-2.54866	5.44814e-05	0.000281195	AT1G16540.1 | Symbols: SIR3	Medtr4g031120.1|PACid:23049063	Aquca_026_00372.1|PACid:22056304		MDP0000272554|PACid:22639915	Potri.007G066400.2|PACid:27015120	Eucgr.F01464.1|PACid:23582152	Thecc1EG032386t1|PACid:27446512	Pp1s23_133V6.1|PACid:18065686	Si005863m|PACid:19705256		19457|PACid:27394462
UN000810	23.6753	35.2497	6.31373	0.179115	-2.48105	0.00136435	0.00458171	AT5G16630.2 | Symbols: ATRAD4	Medtr5g078360.1|PACid:23028760		PGSC0003DMP400027461|PACid:24407257		Potri.004G087400.3|PACid:26992718		Thecc1EG019127t1|PACid:27453840	Pp1s12_235V6.1|PACid:18048416	Si013263m|PACid:19690826
UN000824	102.598	147.069	35.8906	0.244038	-2.03482	9.98061e-08	1.03203e-06	AT3G04610.1 | Symbols: FLK | RNA-binding KH domain-containing protein | chr3:1250762-1254272 REVERSE LENGTH=577	Medtr6g012630.2|PACid:23026736	Aquca_017_00640.1|PACid:22031751	PGSC0003DMP400034565|PACid:24400973	MDP0000188384|PACid:22642003	Potri.005G056100.4|PACid:27027687	Eucgr.H04314.1|PACid:23593601	Thecc1EG026308t1|PACid:27423016	Pp1s51_136V6.2|PACid:18051649	Si034316m|PACid:19683852		43031|PACid:27391893		15661|PACid:27418152
UN000837	227.463	292.654	129.678	0.443109	-1.17427	2.80021e-05	0.000157408	AT4G12570.1 | Symbols: UPL5 | ubiquitin protein ligase 5 | chr4:7445585-7448819 FORWARD LENGTH=873	Medtr2g025830.1|PACid:23015020	Aquca_028_00189.1|PACid:22038859	PGSC0003DMP400014847|PACid:24387398	MDP0000264736|PACid:22623021	Potri.016G012900.1|PACid:27013506	Eucgr.D01416.1|PACid:23575197	Thecc1EG030368t1|PACid:27437640	Pp1s148_98V6.1|PACid:18043692	Si013264m|PACid:19691623	Cre01.g012450.t1.3|PACid:27578090	37891|PACid:27394031	213557|PACid:27344415	41898|PACid:27418772
UN000838	91.6197	130.246	33.6801	0.258588	-1.95127	0.00025688	0.00108452	AT1G07910.2 | Symbols: ATRNL	Medtr4g060860.1|PACid:23047862	Aquca_027_00102.3|PACid:22045716		MDP0000264993|PACid:22655142	Potri.016G083100.5|PACid:27012725	Eucgr.B02467.1|PACid:23567612	Thecc1EG041088t2|PACid:27426390	Pp1s54_220V6.2|PACid:18067590	Si028741m|PACid:19709478	Cre07.g352800.t1.2|PACid:27564432
UN000843	39.676	56.0935	15.0498	0.268298	-1.89809	0.000790622	0.00286914	AT3G03790.2 | Symbols: | ankyrin repeat family protein / regulator of chromosome condensation (RCC1) family protein | chr3:963195-967857 FORWARD LENGTH=1081	Medtr7g086050.1|PACid:23024664	Aquca_009_00592.3|PACid:22034723	PGSC0003DMP400009847|PACid:24422663	MDP0000295660|PACid:22642231	Potri.013G055300.1|PACid:26994597	Eucgr.A02119.1|PACid:23563969	Thecc1EG025892t1|PACid:27423200	Pp1s221_56V6.1|PACid:18040306	Si028773m|PACid:19710575	g1665.t1|PACid:27574509	30108|PACid:27391655	53295|PACid:27342327	36955|PACid:27415400
UN000846	49.8903	75.9234	10.8406	0.142784	-2.8081	3.86202e-07	3.52481e-06			Aquca_067_00059.1|PACid:22042799	PGSC0003DMP400031743|PACid:24422628	MDP0000204530|PACid:22682607	Potri.003G046300.4|PACid:26999118	Eucgr.B01586.1|PACid:23566748	Thecc1EG033523t1|PACid:27444329		Si029778m|PACid:19710604		47770|PACid:27385687
UN000850	110.856	151.92	49.2594	0.324245	-1.62484	6.60377e-06	4.39965e-05	AT3G08960.1 | Symbols: | ARM repeat superfamily protein | chr3:2730405-2736762 REVERSE LENGTH=1010	Medtr7g069460.1|PACid:23022750	Aquca_068_00076.4|PACid:22057746		MDP0000125469|PACid:22670203	Potri.016G119900.1|PACid:27011710	Eucgr.A00543.2|PACid:23562256	Thecc1EG021656t4|PACid:27423834	Pp1s125_107V6.1|PACid:18067497	Si028814m|PACid:19714194	g1434.t1|PACid:27575343	637|PACid:27386044
UN000870	114.151	144.224	69.0411	0.478707	-1.06279	0.00963188	0.0240682									Pp1s17_74V6.1|PACid:18058745				14383|PACid:27342439	39592|PACid:27417925
UN000872	96.6143	129.239	47.6776	0.368911	-1.43866	0.000136643	0.000627374	AT2G16920.1 | Symbols: UBC23	Medtr2g013650.1|PACid:23017883	Aquca_075_00005.2|PACid:22039233	PGSC0003DMP400010940|PACid:24421351	MDP0000200579|PACid:22660386	Potri.009G136000.2|PACid:26987999	Eucgr.I01434.2|PACid:23596024	Thecc1EG006599t1|PACid:27459584	Pp1s126_37V6.1|PACid:18061051	Si000123m|PACid:19675407
UN000895	46.834	61.6346	24.6331	0.399664	-1.32314	0.00682771	0.017979	AT2G26900.1 | Symbols: | Sodium Bile acid symporter family | chr2:11475156-11477870 REVERSE LENGTH=409	AC235677_18.1|PACid:23046503	Aquca_022_00052.1|PACid:22054600	PGSC0003DMP400033090|PACid:24380354	MDP0000268356|PACid:22646680	Potri.003G008700.1|PACid:26999711	Eucgr.C01098.1|PACid:23570674	Thecc1EG006178t1|PACid:27460380	Pp1s42_151V6.1|PACid:18047417	Si010277m|PACid:19697134	g7511.t1|PACid:27564634	49060|PACid:27392978	60120|PACid:27339145	24393|PACid:27415555
UN000905	15.8045	25.5687	1.1582	0.0452977	-4.46442	0.000176084	0.000780573				PGSC0003DMP400026031|PACid:24392505
UN000924	57.2385	87.4688	11.8929	0.135967	-2.87867	4.1502e-08	4.73119e-07	AT5G04810.1 | Symbols: | pentatricopeptide (PPR) repeat-containing protein | chr5:1390049-1393760 FORWARD LENGTH=952	Medtr8g105170.1|PACid:23036811	Aquca_072_00040.1|PACid:22041284	PGSC0003DMP400040091|PACid:24390293	MDP0000234914|PACid:22642630	Potri.008G017400.2|PACid:27036538	Eucgr.G02683.1|PACid:23588364	Thecc1EG044279t2|PACid:27443218	Pp1s144_26V6.1|PACid:18067944	Si021162m|PACid:19699903		68344|PACid:27394148
UN000929	44.0097	67.5254	8.73605	0.129374	-2.95038	6.0541e-07	5.27315e-06	AT5G26240.1 | Symbols: CLC-D	Medtr5g005990.2|PACid:23034271	Aquca_054_00085.1|PACid:22037138	PGSC0003DMP400053487|PACid:24414928	MDP0000285846|PACid:22622380	Potri.010G090100.1|PACid:26981141	Eucgr.F01498.1|PACid:23582185	Thecc1EG020580t6|PACid:27454985	Pp1s137_191V6.1|PACid:18072744	Si038686m|PACid:19680595		42730|PACid:27386025	210376|PACid:27340800
UN000931	53.321	76.2363	18.948	0.248544	-2.00843	0.00109175	0.00378913	AT3G27090.1 | Symbols: | DCD (Development and Cell Death) domain protein | chr3:9990020-9991407 FORWARD LENGTH=296	Medtr1g018690.1|PACid:23042428	Aquca_025_00123.1|PACid:22063604	PGSC0003DMP400035086|PACid:24427715	MDP0000175052|PACid:22667390	Potri.017G069100.1|PACid:26985104	Eucgr.J02349.1|PACid:23600457	Thecc1EG017191t2|PACid:27454280	Pp1s6_446V6.1|PACid:18039020	Si036709m|PACid:19681299	Cre13.g571200.t1.3|PACid:27573558	7070|PACid:27391898	10373|PACid:27344733	1394|PACid:27413593
UN000932	32.8342	46.6539	12.1047	0.259459	-1.94642	0.00137905	0.00462395	AT5G10720.1 | Symbols: AHK5	Medtr3g105590.1|PACid:23009823	Aquca_068_00002.1|PACid:22057698	PGSC0003DMP400048094|PACid:24417626	MDP0000762267|PACid:22675132	Potri.014G164700.2|PACid:27032657	Eucgr.C04019.1|PACid:23573399	Thecc1EG032339t4|PACid:27445084	Pp1s115_107V6.1|PACid:18060143	Si005785m|PACid:19705756		4249|PACid:27391569
UN000936	88.5818	119.99	41.4698	0.34561	-1.53278	0.262257	0.372344	AT2G39170.1 | Symbols: | unknown protein; CONTAINS InterPro DOMAIN/s: Protein of unknown function NEP (InterPro:IPR019320); Has 57 Blast hits to 57 proteins in 26 species: Archae - 0; Bacteria - 0; Metazoa - 19; Fungi - 0; Plants - 34; Viruses - 0; Other Eukaryotes - 4 (source: NCBI BLink). | chr2:16334726-16335421 REVERSE LENGTH=231		Aquca_101_00001.1|PACid:22024737	PGSC0003DMP400013142|PACid:24407245	MDP0000186613|PACid:22639069	Potri.010G227400.1|PACid:26978961	Eucgr.G02869.1|PACid:23588629
UN000937	78.5323	103.66	40.8411	0.393992	-1.34376	0.000804335	0.00291011	AT4G27600.1 | Symbols: NARA5 | pfkB-like carbohydrate kinase family protein | chr4:13782753-13785005 REVERSE LENGTH=471	Medtr4g078150.1|PACid:23047179	Aquca_117_00003.1|PACid:22063812	PGSC0003DMP400045973|PACid:24404845	MDP0000928674|PACid:22669683	Potri.013G078600.1|PACid:26993451	Eucgr.A02987.1|PACid:23565035	Thecc1EG025547t1|PACid:27421950	Pp1s68_227V6.1|PACid:18072936	Si035679m|PACid:19685826	g4547.t2|PACid:27580768	66187|PACid:27392407	27187|PACid:27347947	49070|PACid:27413259
UN000946	63.1189	85.0612	30.2055	0.355103	-1.49369	0.000862416	0.00309417	AT3G25660.1 | Symbols: | Amidase family protein | chr3:9339640-9342044 REVERSE LENGTH=537	Medtr3g048950.1|PACid:23012780	Aquca_006_00283.2|PACid:22036405	PGSC0003DMP400036792|PACid:24410918	MDP0000287191|PACid:22672804	Potri.019G070900.2|PACid:27025867	Eucgr.K01190.2|PACid:23602655	Thecc1EG044265t3|PACid:27442866	Pp1s279_34V6.3|PACid:18051158	Si001491m|PACid:19676652	Cre12.g517500.t1.3|PACid:27581487	40156|PACid:27390679
UN000947	47.7357	67.8408	17.578	0.259107	-1.94838	0.000158373	0.00071244	AT4G38090.1 | Symbols: | Ribosomal protein S5 domain 2-like superfamily protein | chr4:17883757-17884702 REVERSE LENGTH=234		Aquca_015_00185.1|PACid:22042152	PGSC0003DMP400028307|PACid:24409028	MDP0000877152|PACid:22620971	Potri.007G010400.3|PACid:27016685	Eucgr.H04725.2|PACid:23594063	Thecc1EG000998t2|PACid:27436909	Pp1s2_543V6.1|PACid:18052948	Si014326m|PACid:19690720	Cre12.g538350.t1.3|PACid:27581317	19698|PACid:27388211	9181|PACid:27341230	30187|PACid:27414694
UN000961	130.57	181.058	54.8386	0.302879	-1.72318	4.616e-07	4.12675e-06	AT1G65000.1 | Symbols: | unknown protein; BEST Arabidopsis thaliana protein match is: unknown protein (TAIR:AT5G38060.1); Has 49 Blast hits to 49 proteins in 14 species: Archae - 0; Bacteria - 0; Metazoa - 0; Fungi - 0; Plants - 49; Viruses - 0; Other Eukaryotes - 0 (source: NCBI BLink). | chr1:24147156-24148373 FORWARD LENGTH=83	Medtr5g044050.1|PACid:23031933	Aquca_117_00005.1|PACid:22063821	PGSC0003DMP400046003|PACid:24404058	MDP0000303782|PACid:22642727	Potri.001G133500.3|PACid:27040512	Eucgr.A02986.1|PACid:23565034	Thecc1EG025521t1|PACid:27424607	Pp1s14_357V6.1|PACid:18066606	Si017202m|PACid:19686988	Cre03.g158850.t1.3|PACid:27577640	63815|PACid:27388840		4529|PACid:27420244
UN000968	259.03	359.023	109.042	0.303718	-1.7192	1.08567e-09	1.71644e-08	AT2G30600.4 | Symbols: | BTB/POZ domain-containing protein | chr2:13037410-13041475 FORWARD LENGTH=809	Medtr5g066730.1|PACid:23034300	Aquca_007_00874.7|PACid:22047645	PGSC0003DMP400017631|PACid:24384018	MDP0000177788|PACid:22672029	Potri.005G251300.5|PACid:27031319	Eucgr.F01772.2|PACid:23582506	Thecc1EG034386t3|PACid:27459450	Pp1s1_778V6.1|PACid:18069885	Si005908m|PACid:19705294	Cre01.g052200.t1.2|PACid:27577916	48184|PACid:27391732	123539|PACid:27340834
UN000969	63.1917	89.1799	24.2095	0.271468	-1.88115	3.58195e-05	0.000194378									Pp1s10_211V6.1|PACid:18071156			61158|PACid:27390506	154163|PACid:27346773
UN000976	7.16997	11.95	0	0	#NAME?	0.00836965	0.0213379	AT3G52210.2 | Symbols: | S-adenosyl-L-methionine-dependent methyltransferases superfamily protein | chr3:19367035-19368699 FORWARD LENGTH=250	Medtr3g091140.1|PACid:23012015	Aquca_009_01016.1|PACid:22034015	PGSC0003DMP400047557|PACid:24408851	MDP0000258905|PACid:22647256	Potri.010G233100.1|PACid:26983119	Eucgr.G02721.2|PACid:23588419	Thecc1EG043474t1|PACid:27441397	Pp1s39_241V6.1|PACid:18044784	Si010511m|PACid:19697046		47424|PACid:27386809		86314|PACid:27417643
UN000981	58.5943	79.9732	26.5259	0.331685	-1.59212	0.000448924	0.00176013	AT3G14120.3 | Symbols: | FUNCTIONS IN: molecular_function unknown; INVOLVED IN: transport; LOCATED IN: nuclear pore; EXPRESSED IN: 22 plant structures; EXPRESSED DURING: 13 growth stages; CONTAINS InterPro DOMAIN/s: Nuclear pore protein 84/107 (InterPro:IPR007252). | chr3:4677993-4685455 FORWARD LENGTH=1098	Medtr8g022010.1|PACid:23038351	Aquca_020_00426.1|PACid:22025693			Potri.001G165900.1|PACid:27046927	Eucgr.K02038.1|PACid:23603539	Thecc1EG029188t2|PACid:27439841	Pp1s114_56V6.1|PACid:18037320	Si025851m|PACid:19706367	g11584.t3|PACid:27565021	37903|PACid:27394065	25774|PACid:27347378	38697|PACid:27416733
UN000987	89.6006	125.826	35.2619	0.280243	-1.83525	3.30759e-06	2.40353e-05	AT2G36370.1 | Symbols: | ubiquitin-protein ligases | chr2:15247894-15252800 FORWARD LENGTH=898	Medtr7g104170.1|PACid:23025012	Aquca_004_00039.1|PACid:22029477		MDP0000211777|PACid:22629983
UN000988	40.6693	59.5005	12.4225	0.208779	-2.25995	5.84542e-05	0.000299488	AT4G18465.1 | Symbols: | RNA helicase family protein | chr4:10197056-10201611 FORWARD LENGTH=695	Medtr2g015320.1|PACid:23014648	Aquca_055_00107.1|PACid:22054328	PGSC0003DMP400031266|PACid:24399016		Potri.004G052700.2|PACid:26989320	Eucgr.E02662.1|PACid:23579144	Thecc1EG029762t4|PACid:27440536	Pp1s268_11V6.1|PACid:18059319	Si000508m|PACid:19677886	g14912.t1|PACid:27566066	221|PACid:27387592	59573|PACid:27340757	119553|PACid:27414475
UN000989	86.1088	126.885	24.944	0.196587	-2.34676	2.62338e-08	3.13345e-07	AT3G57300.1 | Symbols: INO80	Medtr7g090960.1|PACid:23022449	Aquca_108_00017.1|PACid:22046182	PGSC0003DMP400053620|PACid:24394055		Potri.016G043500.2|PACid:27012515	Eucgr.A02310.3|PACid:23564194	Thecc1EG024548t4|PACid:27420800	Pp1s45_2V6.1|PACid:18066483	Si033884m|PACid:19684581	g18110.t1|PACid:27573241	37671|PACid:27387785		27069|PACid:27418819
UN001000	180.386	234.469	99.2603	0.42334	-1.24011	3.62552e-05	0.000196448	AT1G51310.1 | Symbols: | transferases;tRNA (5-methylaminomethyl-2-thiouridylate)-methyltransferases | chr1:19019185-19021735 REVERSE LENGTH=497		Aquca_009_00312.1|PACid:22033630	PGSC0003DMP400006836|PACid:24401829	MDP0000297319|PACid:22645552	Potri.001G259000.2|PACid:27047096	Eucgr.B03681.1|PACid:23569060	Thecc1EG040691t1|PACid:27429279	Pp1s143_16V6.1|PACid:18045683	Si035403m|PACid:19683582	Cre07.g323100.t1.3|PACid:27564514	48465|PACid:27387975	124120|PACid:27342206	30992|PACid:27415266
UN001001	66.8847	90.7726	31.0528	0.342094	-1.54753	0.000300432	0.00123898	AT1G79915.1 | Symbols: | Putative methyltransferase family protein | chr1:30057220-30058657 FORWARD LENGTH=312	Medtr2g102040.1|PACid:23017122	Aquca_001_00500.1|PACid:22043185	PGSC0003DMP400010036|PACid:24402499	MDP0000230918|PACid:22682806	Potri.001G181200.1|PACid:27042704	Eucgr.J02986.1|PACid:23601104	Thecc1EG028730t1|PACid:27438458	Pp1s194_169V6.1|PACid:18058650	Si008775m|PACid:19705587
UN001002	110.774	162.169	33.6801	0.207685	-2.26753	2.28092e-09	3.35657e-08	AT2G32850.2 | Symbols: | Protein kinase superfamily protein | chr2:13935448-13937977 REVERSE LENGTH=670	Medtr4g112900.1|PACid:23050158	Aquca_014_00872.3|PACid:22027758	PGSC0003DMP400011237|PACid:24423617	MDP0000898700|PACid:22661865	Potri.001G228100.3|PACid:27047976	Eucgr.I00278.1|PACid:23594814	Thecc1EG005941t3|PACid:27431395	Pp1s114_4V6.1|PACid:18037330	Si029095m|PACid:19709264	Cre10.g436950.t1.2|PACid:27579624	44574|PACid:27394266
UN001004	202.035	301.502	52.8331	0.175233	-2.51265	4.12189e-15	1.555e-13	AT1G67550.1 | Symbols: URE | urease | chr1:25312842-25316911 FORWARD LENGTH=838	Medtr3g085640.1|PACid:23011359	Aquca_012_00284.1|PACid:22037435	PGSC0003DMP400002261|PACid:24389369	MDP0000574007|PACid:22646990	Potri.008G177900.2|PACid:27039746	Eucgr.B03469.1|PACid:23568794	Thecc1EG010776t1|PACid:27462217	Pp1s274_69V6.1|PACid:18068496	Si005851m|PACid:19705901	Cre03.g180650.t1.1|PACid:27577284	28272|PACid:27387526	35996|PACid:27349026
UN001008	37.2433	48.5314	20.3112	0.418517	-1.25664	0.049655	0.0956042	AT1G16800.1 | Symbols: | P-loop containing nucleoside triphosphate hydrolases superfamily protein | chr1:5745523-5755263 REVERSE LENGTH=2127	Medtr8g020390.1|PACid:23037912	Aquca_018_00146.1|PACid:22040893	PGSC0003DMP400051876|PACid:24423202	MDP0000234427|PACid:22665068	Potri.010G253700.1|PACid:26980925	Eucgr.F04034.2|PACid:23585280	Thecc1EG027751t1|PACid:27437887	Pp1s120_83V6.1|PACid:18069244	Si028643m|PACid:19711389	Cre08.g381650.t1.3|PACid:27562948	45510|PACid:27394182
UN001011	144.187	205.857	51.6818	0.251056	-1.99392	2.91022e-09	4.18775e-08	AT3G03380.1 | Symbols: DegP7 | DegP protease 7 | chr3:799720-808319 FORWARD LENGTH=1097		Aquca_041_00162.4|PACid:22029207	PGSC0003DMP400053389|PACid:24427262	MDP0000135567|PACid:22679553	Potri.017G128300.1|PACid:26983244	Eucgr.F02825.2|PACid:23583729	Thecc1EG019222t1|PACid:27451638	Pp1s237_5V6.1|PACid:18038015	Si016159m|PACid:19688493				30221|PACid:27414754
UN001023	108.668	146.659	51.6818	0.352395	-1.50473	2.72432e-05	0.000153645	AT5G48090.1 | Symbols: ELP1 | EDM2-like protein1 | chr5:19484724-19488383 FORWARD LENGTH=677	Medtr8g009000.1|PACid:23039386	Aquca_076_00056.1|PACid:22030959	PGSC0003DMP400025329|PACid:24410554	MDP0000169785|PACid:22658594	Potri.001G359900.1|PACid:27042523	Eucgr.F03513.2|PACid:23584628	Thecc1EG030759t1|PACid:27444685	Pp1s313_65V6.1|PACid:18071847	Si013234m|PACid:19692577	Cre06.g305050.t1.3|PACid:27569490	61766|PACid:27389927	183716|PACid:27345097	16020|PACid:27414137
UN001045	20.4269	31.0975	4.42098	0.142165	-2.81436	0.00209375	0.00660041	AT1G14650.2 | Symbols: | SWAP (Suppressor-of-White-APricot)/surp domain-containing protein / ubiquitin family protein | chr1:5028077-5030520 FORWARD LENGTH=785	Medtr8g106170.1|PACid:23039107	Aquca_020_00028.1|PACid:22025873	PGSC0003DMP400005117|PACid:24381985	MDP0000942453|PACid:22651783	Potri.007G070700.2|PACid:27016633	Eucgr.J00854.6|PACid:23598718	Thecc1EG011316t1|PACid:27462494	Pp1s156_89V6.1|PACid:18041864	Si000356m|PACid:19676294	Cre02.g111000.t1.2|PACid:27574939	11236|PACid:27389263	51877|PACid:27339332	3993|PACid:27415453
UN001077	103.618	131.575	61.6819	0.468796	-1.09297	0.00212407	0.00668459	AT4G37210.2 | Symbols: | Tetratricopeptide repeat (TPR)-like superfamily protein | chr4:17512376-17514072 FORWARD LENGTH=377	Medtr5g018600.1|PACid:23033746	Aquca_007_00101.2|PACid:22048880	PGSC0003DMP400017743|PACid:24425098	MDP0000258737|PACid:22645240	Potri.007G034200.1|PACid:27014477	Eucgr.H01940.1|PACid:23591327	Thecc1EG000502t1|PACid:27433453	Pp1s387_52V6.1|PACid:18043076	Si032437m|PACid:19710147		68194|PACid:27387614		16330|PACid:27419533
UN001091	223.687	309.307	95.2561	0.307966	-1.69916	5.32058e-09	7.31877e-08	AT1G62020.1 | Symbols: | Coatomer	Medtr4g071130.1|PACid:23048825	Aquca_007_00334.1|PACid:22048562	PGSC0003DMP400006721|PACid:24382220	MDP0000290998|PACid:22664570	Potri.012G074800.1|PACid:27049655	Eucgr.G01711.1|PACid:23587257	Thecc1EG006813t1|PACid:27463966	Pp1s135_34V6.1|PACid:18058368	Si033952m|PACid:19683040	Cre13.g565850.t1.3|PACid:27574136	21258|PACid:27389584	193272|PACid:27346276	24382|PACid:27415745
UN001098	108.401	150.706	44.9444	0.298225	-1.74553	1.7366e-06	1.35582e-05	AT5G35750.1 | Symbols: AHK2	Medtr8g106150.1|PACid:23038089	Aquca_002_01220.1|PACid:22054084	PGSC0003DMP400051321|PACid:24385655	MDP0000242242|PACid:22678721	Potri.010G102900.1|PACid:26980100	Eucgr.B02664.1|PACid:23567882	Thecc1EG011246t1|PACid:27459939	Pp1s71_181V6.1|PACid:18039712	Si034118m|PACid:19681117
UN001107	96.8666	134.217	40.8411	0.304292	-1.71647	5.24388e-06	3.60148e-05									Pp1s157_58V6.1|PACid:18056642		Cre13.g607750.t1.2|PACid:27573347	18223|PACid:27387914	37168|PACid:27344030	26208|PACid:27416217
UN001108	93.5669	118.261	56.5264	0.477982	-1.06497	0.00338308	0.00992659	AT2G32600.1 | Symbols: | hydroxyproline-rich glycoprotein family protein | chr2:13833779-13835525 REVERSE LENGTH=277		Aquca_019_00185.2|PACid:22055488	PGSC0003DMP400006880|PACid:24399605	MDP0000534942|PACid:22677249	Potri.006G121300.1|PACid:27006036	Eucgr.K02436.1|PACid:23604008	Thecc1EG022302t1|PACid:27422608	Pp1s318_71V6.1|PACid:18056896	Si036656m|PACid:19680005	Cre06.g252700.t1.2|PACid:27569126	53193|PACid:27391263	44451|PACid:27340785	13495|PACid:27420214
UN001124	99.4917	137.118	43.0516	0.313974	-1.67128	7.13903e-06	4.70538e-05	AT2G04620.1 | Symbols: | Cation efflux family protein | chr2:1610506-1612902 REVERSE LENGTH=798	Medtr7g093290.1|PACid:23024115	Aquca_002_00335.1|PACid:22053771	PGSC0003DMP400012297|PACid:24428190	MDP0000888428|PACid:22664968	Potri.005G110300.1|PACid:27030112	Eucgr.J01747.1|PACid:23599742	Thecc1EG017990t1|PACid:27455835	Pp1s478_10V6.1|PACid:18046421	Si016629m|PACid:19687606	g2918.t1|PACid:27576722	14234|PACid:27387292
UN001142	56.4509	76.5421	26.3141	0.343785	-1.54042	0.000915134	0.00325416	AT1G10170.1 | Symbols: ATNFXL1	Medtr6g071140.1|PACid:23025872	Aquca_044_00077.1|PACid:22060593	PGSC0003DMP400024937|PACid:24402330	MDP0000280911|PACid:22658571	Potri.012G043700.1|PACid:27051013	Eucgr.H00552.1|PACid:23589908	Thecc1EG012484t1|PACid:27449839	Pp1s215_60V6.1|PACid:18054964	Si005790m|PACid:19703073
UN001163	38.4881	53.8312	15.4734	0.287444	-1.79865	0.00139198	0.00466035	AT3G61650.1 | Symbols: TUBG1 | gamma-tubulin | chr3:22812601-22815011 REVERSE LENGTH=474	Medtr7g117050.1|PACid:23024547	Aquca_013_00156.1|PACid:22059880	PGSC0003DMP400026638|PACid:24403838	MDP0000153119|PACid:22640829	Potri.014G094900.4|PACid:27034091	Eucgr.E00075.2|PACid:23576716	Thecc1EG005199t3|PACid:27436164	Pp1s234_17V6.1|PACid:18070291	Si010025m|PACid:19694685	Cre06.g299300.t1.2|PACid:27568047	14036|PACid:27387487	27658|PACid:27341216	24055|PACid:27414990
UN001174	36.3172	57.021	5.26144	0.0922719	-3.43796	6.88126e-07	5.90795e-06	AT3G48200.1 | Symbols: | unknown protein; FUNCTIONS IN: molecular_function unknown; INVOLVED IN: biological_process unknown; LOCATED IN: endomembrane system; EXPRESSED IN: 21 plant structures; EXPRESSED DURING: 13 growth stages; Has 210 Blast hits to 148 proteins in 42 species: Archae - 0; Bacteria - 118; Metazoa - 0; Fungi - 0; Plants - 48; Viruses - 0; Other Eukaryotes - 44 (source: NCBI BLink)…		Aquca_002_00088.2|PACid:22051919	PGSC0003DMP400031647|PACid:24404558		Potri.015G079000.6|PACid:27017886	Eucgr.K02827.1|PACid:23604467	Thecc1EG012102t1|PACid:27447075	Pp1s29_186V6.1|PACid:18066055
UN001180	50.992	70.5324	21.6813	0.307394	-1.70184	0.000590788	0.00223295	AT5G60340.1 | Symbols: | P-loop containing nucleoside triphosphate hydrolases superfamily protein | chr5:24275098-24275891 REVERSE LENGTH=178		Aquca_108_00007.1|PACid:22046219						Pp1s52_16V6.2|PACid:18074381			16595|PACid:27385839
UN001181	67.7302	98.4295	21.6813	0.220272	-2.18264	1.68442e-06	1.31937e-05	AT4G01810.1 | Symbols: | Sec23/Sec24 protein transport family protein | chr4:776734-779802 REVERSE LENGTH=880	Medtr7g110640.1|PACid:23024572	Aquca_029_00037.1|PACid:22026217		MDP0000296003|PACid:22627157	Potri.014G112600.2|PACid:27032054	Eucgr.K00564.1|PACid:23602026	Thecc1EG004944t4|PACid:27437515	Pp1s196_14V6.1|PACid:18062434	Si000273m|PACid:19673779
UN001192	18.7563	29.7869	2.21049	0.0742102	-3.75224	0.00016221	0.000727658	AT3G50530.2 | Symbols: CRK | CDPK-related kinase | chr3:18753833-18756487 FORWARD LENGTH=632	Medtr8g079790.1|PACid:23040099	Aquca_013_00018.1|PACid:22060145	PGSC0003DMP400001461|PACid:24425693	MDP0000129308|PACid:22620685	Potri.004G143700.1|PACid:26992905	Eucgr.K01647.1|PACid:23603161	Thecc1EG000571t1|PACid:27434006	Pp1s107_9V6.1|PACid:18070130	Si006075m|PACid:19704049
UN001197	68.7209	93.7624	31.1587	0.332316	-1.58937	0.0001742	0.000773627	AT4G26555.1 | Symbols: | FKBP-like peptidyl-prolyl cis-trans isomerase family protein | chr4:13404622-13406178 REVERSE LENGTH=207	Medtr3g060750.1|PACid:23009201	Aquca_094_00019.1|PACid:22032592		MDP0000249133|PACid:22644750	Potri.001G467100.1|PACid:27045941	Eucgr.F03672.1|PACid:23584815	Thecc1EG046855t1|PACid:27444963	Pp1s64_202V6.1|PACid:18044558	Si018328m|PACid:19689005	Cre02.g095450.t1.2|PACid:27575413	7871|PACid:27387126		28503|PACid:27412866
UN001198	98.4905	139.734	36.6251	0.262106	-1.93178	6.67944e-07	5.75112e-06		Medtr8g069400.1|PACid:23039063		PGSC0003DMP400025303|PACid:24412188	MDP0000300726|PACid:22636463			Thecc1EG010515t1|PACid:27460410	Pp1s21_134V6.1|PACid:18039411
UN001208	100.119	132.905	50.9404	0.383284	-1.38352	0.000191441	0.000839969									Pp1s214_25V6.1|PACid:18067410		Cre06.g250300.t1.2|PACid:27568849	12377|PACid:27393657	46683|PACid:27347634	40832|PACid:27418598
UN001210	44.1278	55.1609	27.5782	0.499959	-1.00012	0.047162	0.0915838	AT3G19280.1 | Symbols: FUT11		Aquca_015_00060.2|PACid:22042347		MDP0000275804|PACid:22647271		Eucgr.I01147.2|PACid:23595676	Thecc1EG007068t2|PACid:27460600	Pp1s151_12V6.1|PACid:18039735			53864|PACid:27392109
UN001215	121.415	160.752	62.4096	0.388235	-1.365	0.0007848	0.00285059	AT3G08850.1 | Symbols: RAPTOR1B	Medtr7g072330.1|PACid:23021966	Aquca_005_00187.3|PACid:22023966		MDP0000061332|PACid:22665643	Potri.006G106600.5|PACid:27004842	Eucgr.K01267.2|PACid:23602759	Thecc1EG019767t5|PACid:27454408	Pp1s199_73V6.1|PACid:18051228	Si009209m|PACid:19694011	g8713.t1|PACid:27563258	15593|PACid:27392396	17707|PACid:27348339	41144|PACid:27418578
UN001223	186.031	236.792	109.889	0.464074	-1.10757	0.000196958	0.00085978	AT5G36880.1 | Symbols: ACS | acetyl-CoA synthetase | chr5:14534961-14539084 REVERSE LENGTH=693	Medtr7g084850.1|PACid:23021738	Aquca_024_00044.6|PACid:22051556	PGSC0003DMP400035137|PACid:24427743	MDP0000791232|PACid:22657070	Potri.014G140900.7|PACid:27033299	Eucgr.G01905.1|PACid:23587477	Thecc1EG017438t2|PACid:27454609	Pp1s61_296V6.1|PACid:18073799	Si009484m|PACid:19697679	g1224.t1|PACid:27578238	24798|PACid:27391542	70212|PACid:27344312	44757|PACid:27414460
UN001240	84.3363	121.615	28.4186	0.233678	-2.09741	4.00688e-07	3.63804e-06	AT3G44680.1 | Symbols: HDA9	Medtr4g055080.1|PACid:23049950	Aquca_027_00426.1|PACid:22045318	PGSC0003DMP400046098|PACid:24409086	MDP0000261742|PACid:22663832	Potri.001G460000.2|PACid:27048525	Eucgr.J00456.5|PACid:23598221	Thecc1EG041482t11|PACid:27428402	Pp1s180_68V6.1|PACid:18059647	Si010167m|PACid:19696277	Cre16.g673150.t1.2|PACid:27566521	52257|PACid:27388965	34341|PACid:27340707	119518|PACid:27414605
UN001246	188.353	247.465	99.6839	0.40282	-1.31179	7.31998e-06	4.81276e-05	AT1G47570.1 | Symbols: | RING/U-box superfamily protein | chr1:17478919-17483229 FORWARD LENGTH=466	Medtr8g095410.1|PACid:23038572	Aquca_073_00010.1|PACid:22032685		MDP0000410776|PACid:22641232	Potri.004G137900.2|PACid:26989543	Eucgr.I00013.1|PACid:23594535	Thecc1EG003224t1|PACid:27436295		Si026305m|PACid:19706214
UN001250	185.704	250.423	88.6246	0.3539	-1.49859	7.76277e-07	6.57782e-06	AT3G26730.1 | Symbols: | RING/U-box superfamily protein | chr3:9823770-9827270 FORWARD LENGTH=772	Medtr7g084020.1|PACid:23022617	Aquca_043_00014.1|PACid:22044964		MDP0000270424|PACid:22667330	Potri.014G145300.3|PACid:27033814	Eucgr.I01601.1|PACid:23596229	Thecc1EG017344t1|PACid:27452468	Pp1s9_415V6.2|PACid:18048030	Si016432m|PACid:19689031	g2898.t1|PACid:27577497	44557|PACid:27394269	46195|PACid:27345147	88828|PACid:27417018
UN001260	199.1	291.559	60.411	0.2072	-2.27091	5.51146e-13	1.49319e-11	AT5G47820.2 | Symbols: FRA1 | P-loop containing nucleoside triphosphate hydrolases superfamily protein | chr5:19366505-19372229 FORWARD LENGTH=1035	Medtr1g018940.1|PACid:23042559	Aquca_007_00723.5|PACid:22047757	PGSC0003DMP400016553|PACid:24385699	MDP0000231512|PACid:22636252	Potri.014G024700.6|PACid:27032755	Eucgr.F02315.2|PACid:23583119	Thecc1EG034511t3|PACid:27457006	Pp1s146_76V6.1|PACid:18037921	Si028798m|PACid:19712105	Cre03.g202000.t1.2|PACid:27577595	14339|PACid:27387103	160362|PACid:27340355	4049|PACid:27416729
UN001272	140.038	188.349	67.572	0.35876	-1.47891	7.36825e-06	4.84053e-05									Pp1s80_184V6.4|PACid:18053247		Cre06.g255350.t1.2|PACid:27568524	18922|PACid:27393884
UN001291	40.8949	54.9659	19.7885	0.360014	-1.47387	0.00644517	0.017146	AT1G35470.1 | Symbols: | SPla/RYanodine receptor (SPRY) domain-containing protein | chr1:13051636-13054922 REVERSE LENGTH=465	Medtr4g032800.1|PACid:23049592	Aquca_024_00028.2|PACid:22051426		MDP0000337138|PACid:22674288	Potri.013G108400.2|PACid:26995291	Eucgr.F02579.1|PACid:23583419	Thecc1EG036425t3|PACid:27457900	Pp1s208_168V6.1|PACid:18063035	Si017131m|PACid:19690502	Cre01.g007150.t1.3|PACid:27577847	46610|PACid:27390180
UN001292	136.164	174.872	78.1017	0.446622	-1.16287	0.000327819	0.00133763	AT1G14990.1 | Symbols: | unknown protein; FUNCTIONS IN: molecular_function unknown; INVOLVED IN: biological_process unknown; LOCATED IN: endomembrane system; EXPRESSED IN: 22 plant structures; EXPRESSED DURING: 13 growth stages; Has 34 Blast hits to 34 proteins in 12 species: Archae - 0; Bacteria - 0; Metazoa - 0; Fungi - 0; Plants - 34; Viruses - 0; Other Eukaryotes - 0 (source: NCBI BLink). | c…		Aquca_047_00111.1|PACid:22064037	PGSC0003DMP400010627|PACid:24385809	MDP0000347010|PACid:22651058	Potri.010G112300.1|PACid:26982037	Eucgr.B01298.1|PACid:23566433		Pp1s106_207V6.1|PACid:18048175	Si003354m|PACid:19677589
UN001298	121.865	154.694	72.6216	0.469455	-1.09094	0.00158965	0.00522156	AT2G29940.1 | Symbols: PDR3	Medtr7g098300.1|PACid:23024310	Aquca_122_00002.1|PACid:22026337	PGSC0003DMP400051612|PACid:24401730	MDP0000303818|PACid:22674665	Potri.001G048900.2|PACid:27048406	Eucgr.H02564.1|PACid:23591869	Thecc1EG021480t1|PACid:27451908	Pp1s3_586V6.1|PACid:18062472	Si000042m|PACid:19678557	Cre09.g395750.t1.3|PACid:27569945	52664|PACid:27390784	207274|PACid:27348752	992|PACid:27420095
UN001300	135.345	179.962	68.4193	0.380188	-1.39522	2.2638e-05	0.000131056	AT3G03750.2 | Symbols: SUVR3	Medtr5g013420.1|PACid:23033039	Aquca_009_00559.1|PACid:22033599	PGSC0003DMP400031318|PACid:24421044	MDP0000156902|PACid:22668697	Potri.013G064600.1|PACid:26993706	Eucgr.A02133.1|PACid:23563996	Thecc1EG025848t1|PACid:27421544	Pp1s3_173V6.1|PACid:18062562	Si002161m|PACid:19673937	Cre17.g702450.t1.3|PACid:27571371	14893|PACid:27391247	68459|PACid:27348863	18587|PACid:27415778
UN001311	158.692	202.668	92.7279	0.457535	-1.12805	0.000360795	0.00145279	AT3G58690.1 | Symbols: | Protein kinase superfamily protein | chr3:21709369-21711246 FORWARD LENGTH=400	Medtr7g083500.1|PACid:23024680	Aquca_077_00048.2|PACid:22041490	PGSC0003DMP400025340|PACid:24413584	MDP0000149030|PACid:22637025	Potri.001G421400.1|PACid:27044621	Eucgr.K01143.1|PACid:23602620	Thecc1EG026594t1|PACid:27422687	Pp1s116_115V6.1|PACid:18053095	Si030302m|PACid:19712956	Cre12.g532050.t1.2|PACid:27581548	66339|PACid:27388614	147656|PACid:27348873	39208|PACid:27416887
UN001318	48.0816	65.3994	22.1049	0.337999	-1.56491	0.00180485	0.00581165	AT3G47700.1 | Symbols: MAG2 | RINT-1 / TIP-1 family | chr3:17583773-17586578 REVERSE LENGTH=795	Medtr7g059230.1|PACid:23019703	Aquca_002_01019.1|PACid:22052130	PGSC0003DMP400031523|PACid:24406207	MDP0000550724|PACid:22680474	Potri.015G063100.1|PACid:27017607	Eucgr.J00653.1|PACid:23598471	Thecc1EG013921t2|PACid:27446733	Pp1s267_83V6.1|PACid:18072101	Si016593m|PACid:19689913
UN001326	24.84	36.2775	7.68376	0.211805	-2.23919	0.0020301	0.00642843	AT1G11780.1 | Symbols: | oxidoreductase	Medtr3g085290.1|PACid:23009447	Aquca_011_00157.1|PACid:22038271		MDP0000287764|PACid:22642126	Potri.003G171900.1|PACid:26996943	Eucgr.H04637.1|PACid:23593958	Thecc1EG008817t1|PACid:27463533	Pp1s224_37V6.1|PACid:18053374	Si026539m|PACid:19707729		62420|PACid:27391309
UN001343	57.7277	79.7953	24.6263	0.308618	-1.6961	0.000671853	0.00249502	AT1G05910.1 | Symbols: | cell division cycle protein 48-related / CDC48-related | chr1:1790796-1796503 FORWARD LENGTH=1210	AC233109_30.1|PACid:23019437	Aquca_058_00050.1|PACid:22050913	PGSC0003DMP400021923|PACid:24414246	MDP0000162784|PACid:22631091	Potri.017G030900.2|PACid:26983565	Eucgr.A00078.1|PACid:23561805	Thecc1EG020130t3|PACid:27453977	Pp1s44_156V6.1|PACid:18044156	Si028732m|PACid:19713800	Cre01.g038150.t1.3|PACid:27577941	17790|PACid:27386152	56755|PACid:27347360	17718|PACid:27418774
UN001355	26.6293	40.173	6.31373	0.157164	-2.66966	0.000314078	0.00128865	AT2G48060.1 | Symbols: | unknown protein; FUNCTIONS IN: molecular_function unknown; INVOLVED IN: biological_process unknown; LOCATED IN: endomembrane system; EXPRESSED IN: shoot	Medtr1g089770.1|PACid:23045663	Aquca_026_00068.1|PACid:22056094			Potri.014G137200.1|PACid:27032594	Eucgr.H01545.1|PACid:23591007	Thecc1EG004478t1|PACid:27437166	Pp1s25_380V6.1|PACid:18074694	Si004738m|PACid:19673942
UN001357	57.403	84.7252	16.4198	0.193801	-2.36735	1.71921e-06	1.34399e-05	AT3G13330.1 | Symbols: PA200 | proteasome activating protein 200 | chr3:4319804-4330061 REVERSE LENGTH=1816		Aquca_005_00316.1|PACid:22023928	PGSC0003DMP400038297|PACid:24415775	MDP0000199958|PACid:22659540	Potri.001G470600.2|PACid:27042488	Eucgr.F02001.2|PACid:23582752	Thecc1EG030528t2|PACid:27445262	Pp1s83_214V6.1|PACid:18073554	Si005688m|PACid:19705784	g15143.t1|PACid:27565967	67978|PACid:27392869	183891|PACid:27345606
UN001359	40.0658	53.2355	20.3112	0.381535	-1.39011	0.0188891	0.0424943									Pp1s345_42V6.1|PACid:18046525		Cre08.g376500.t1.2|PACid:27563443	19100|PACid:27394707	52550|PACid:27339981
UN001361	161.349	210.318	87.8969	0.417924	-1.25869	0.00275119	0.00833088									Pp1s55_113V6.1|PACid:18063265				174567|PACid:27345880	10191|PACid:27412960
UN001368	43.7207	65.8525	10.5229	0.159795	-2.64571	5.97121e-06	4.03136e-05	AT1G55325.2 | Symbols: GCT | RNA polymerase II transcription mediators | chr1:20637594-20647714 FORWARD LENGTH=2001	Medtr3g083500.1|PACid:23009020	Aquca_061_00036.1|PACid:22060790		MDP0000230463|PACid:22651874	Potri.003G220800.1|PACid:26997996	Eucgr.J01768.1|PACid:23599775	Thecc1EG024228t1|PACid:27424645	Pp1s207_51V6.1|PACid:18041144	Si005666m|PACid:19705856
UN001378	24.2497	37.3983	4.5269	0.121046	-3.04638	0.000110052	0.000520807	AT3G03790.1 | Symbols: | ankyrin repeat family protein / regulator of chromosome condensation (RCC1) family protein | chr3:963195-967857 FORWARD LENGTH=1078	Medtr7g086050.1|PACid:23024664	Aquca_009_00592.3|PACid:22034723	PGSC0003DMP400048868|PACid:24413842	MDP0000295660|PACid:22642231	Potri.013G055300.4|PACid:26994599	Eucgr.A02119.1|PACid:23563969	Thecc1EG025892t1|PACid:27423200	Pp1s221_56V6.1|PACid:18040306	Si028773m|PACid:19710575	g1665.t1|PACid:27574509	30108|PACid:27391655	53295|PACid:27342327
UN001380	81.4361	107.798	41.8934	0.388629	-1.36353	0.000554983	0.00211695	AT1G19900.1 | Symbols: | glyoxal oxidase-related protein | chr1:6907038-6908684 REVERSE LENGTH=548	Medtr7g114530.1|PACid:23021148	Aquca_003_00264.1|PACid:22050363	PGSC0003DMP400006731|PACid:24383788	MDP0000933146|PACid:22657855	Potri.005G235500.1|PACid:27030246	Eucgr.F01844.1|PACid:23582588	Thecc1EG026419t1|PACid:27424652	Pp1s1_343V6.2|PACid:18069472	Si028244m|PACid:19706536
UN001386	209.402	265.988	124.522	0.468149	-1.09496	0.000123038	0.000573341									Pp1s17_90V6.1|PACid:18058736
UN001390	39.3689	52.1447	20.2053	0.387485	-1.36779	0.0316143	0.0656178	AT5G22320.2 | Symbols: | Leucine-rich repeat (LRR) family protein | chr5:7388175-7390426 REVERSE LENGTH=436	Medtr2g086950.1|PACid:23014280	Aquca_072_00069.1|PACid:22041332	PGSC0003DMP400045735|PACid:24408628	MDP0000319620|PACid:22678195	Potri.004G199200.2|PACid:26991516	Eucgr.J00525.1|PACid:23598311	Thecc1EG041350t1|PACid:27427346		Si001357m|PACid:19673928
UN001513	51.1438	71.2046	21.0526	0.295664	-1.75797	0.000307064	0.0012631			Aquca_002_00817.1|PACid:22052745	PGSC0003DMP400055816|PACid:24396211	MDP0000260962|PACid:22670478	Potri.018G051500.1|PACid:27009324	Eucgr.F03643.1|PACid:23584778	Thecc1EG014214t2|PACid:27450365
UN001552	22.7646	34.923	4.5269	0.129625	-2.94758	0.000248889	0.00105462									Pp1s30_191V6.1|PACid:18038672		Cre03.g169650.t1.3|PACid:27577401
UN001715	30.124	48.0315	3.26278	0.0679299	-3.87981	1.00766e-06	8.32989e-06	AT4G25120.1 | Symbols: SRS2	Medtr1g072800.1|PACid:23042422	Aquca_013_00842.1|PACid:22059278			Potri.012G114100.3|PACid:27049781	Eucgr.K00116.1|PACid:23601518	Thecc1EG014815t3|PACid:27448945	Pp1s21_400V6.1|PACid:18039377	Si032386m|PACid:19710979	Cre07.g343350.t2.1|PACid:27564765		56568|PACid:27347306	917|PACid:27416778
UN001733	76.9909	106.147	33.2564	0.313305	-1.67436	7.09048e-05	0.000354908	AT1G32500.1 | Symbols: ATNAP6		Aquca_006_00467.1|PACid:22036728	PGSC0003DMP400035616|PACid:24393379		Potri.001G144500.1|PACid:27046101	Eucgr.E00301.1|PACid:23577001	Thecc1EG015750t1|PACid:27450655	Pp1s391_38V6.1|PACid:18056742	Si001183m|PACid:19674933	Cre12.g513950.t1.2|PACid:27581889	68041|PACid:27395187	33054|PACid:27346096	10147|PACid:27414211
UN001750	75.0443	95.1769	44.8453	0.471178	-1.08566	0.359127	0.477412	AT5G35735.1 | Symbols: | Auxin-responsive family protein | chr5:13900913-13902934 REVERSE LENGTH=404	AC233651_1014.1|PACid:23053374	Aquca_005_00218.1|PACid:22023563	PGSC0003DMP400035250|PACid:24400964	MDP0000586656|PACid:22622713	Potri.010G156600.1|PACid:26982621	Eucgr.H00679.1|PACid:23590050	Thecc1EG002299t1|PACid:27431978	Pp1s191_128V6.1|PACid:18044916	Si036113m|PACid:19679986	Cre14.g609900.t1.1|PACid:27565684	43561|PACid:27386054
UN001774	203.775	260.536	118.632	0.455337	-1.13499	7.00467e-05	0.000350905	AT5G26240.1 | Symbols: CLC-D	Medtr5g005990.3|PACid:23034272	Aquca_054_00085.3|PACid:22037140	PGSC0003DMP400043184|PACid:24418142	MDP0000291244|PACid:22649343	Potri.010G090100.3|PACid:26981144	Eucgr.F01498.1|PACid:23582185	Thecc1EG020580t2|PACid:27454982	Pp1s331_40V6.1|PACid:18063781	Si038686m|PACid:19680595	Cre01.g038700.t1.2|PACid:27578868	43546|PACid:27386115	800|PACid:27347053	50496|PACid:27413782
UN001790	210.279	291.735	88.095	0.301969	-1.72753	7.98726e-05	0.000393808	AT5G56220.1 | Symbols: | P-loop containing nucleoside triphosphate hydrolases superfamily protein | chr5:22754871-22757792 FORWARD LENGTH=973		Aquca_017_00484.1|PACid:22031699	PGSC0003DMP400021834|PACid:24391273	MDP0000396621|PACid:22628870	Potri.003G129600.1|PACid:26996441	Eucgr.F01987.1|PACid:23582737	Thecc1EG030509t1|PACid:27446012	Pp1s171_85V6.1|PACid:18056291
UN001793	48.516	64.7203	24.2095	0.374063	-1.41865	0.00391264	0.0112228	AT1G29120.3 | Symbols: | Hydrolase-like protein family | chr1:10174481-10177811 FORWARD LENGTH=398	Medtr8g086260.1|PACid:23038997	Aquca_039_00185.2|PACid:22062305	PGSC0003DMP400018046|PACid:24424578	MDP0000828610|PACid:22673520	Potri.011G065700.5|PACid:27001158	Eucgr.E02746.2|PACid:23579211	Thecc1EG029704t3|PACid:27440224	Pp1s120_80V6.1|PACid:18069249	Si006814m|PACid:19703135
UN001887	112.861	171.614	24.7322	0.144115	-2.7947	1.836e-06	1.42601e-05	AT2G35630.1 | Symbols: MOR1	Medtr8g023010.1|PACid:23039796	Aquca_054_00041.2|PACid:22037212		MDP0000322409|PACid:22661187	Potri.011G153700.2|PACid:27000798	Eucgr.D00655.1|PACid:23574430	Thecc1EG027100t1|PACid:27438800	Pp1s131_18V6.1|PACid:18045366	Si000012m|PACid:19676242	Cre03.g149800.t1.3|PACid:27576009		13144|PACid:27345108	39040|PACid:27417149
UN001985	53.1815	85.8298	4.20915	0.0490407	-4.34988	1.89897e-11	4.02773e-10	AT1G78580.1 | Symbols: ATTPS1	Medtr8g087910.1|PACid:23040349	Aquca_136_00003.6|PACid:22024481	PGSC0003DMP400041482|PACid:24384048	MDP0000372287|PACid:22678963	Potri.001G383600.1|PACid:27045838	Eucgr.F03232.1|PACid:23584276	Thecc1EG029592t2|PACid:27440801	Pp1s240_110V6.3|PACid:18065782	Si021103m|PACid:19698683	Cre16.g686200.t1.3|PACid:27566464	42956|PACid:27391971	70807|PACid:27342470	991|PACid:27417481
UN002053	32.4702	45.5575	12.8393	0.281826	-1.82712	0.00304158	0.00908204	AT1G75340.1 | Symbols: | Zinc finger C-x8-C-x5-C-x3-H type family protein | chr1:28269153-28271873 REVERSE LENGTH=435	Medtr4g078160.1|PACid:23051347	Aquca_031_00041.2|PACid:22050796	PGSC0003DMP400005216|PACid:24377837	MDP0000155100|PACid:22631983	Potri.006G081100.2|PACid:27007978	Eucgr.C00055.1|PACid:23569531	Thecc1EG039821t6|PACid:27429185		Si006602m|PACid:19704764
UN002128	49.6299	63.6295	28.6305	0.449956	-1.15214	0.0145029	0.0340118	AT1G17840.1 | Symbols: WBC11	AC225530_1.1|PACid:23040674	Aquca_035_00008.2|PACid:22060973	PGSC0003DMP400029348|PACid:24389854	MDP0000279620|PACid:22655840	Potri.017G051300.1|PACid:26983644	Eucgr.H00674.1|PACid:23590044	Thecc1EG007432t1|PACid:27460912	Pp1s317_7V6.1|PACid:18039283	Si009646m|PACid:19695829	Cre02.g096000.t2.1|PACid:27574802	36047|PACid:27387246	49543|PACid:27346407	35308|PACid:27414362
UN002129	23.9336	34.2065	8.52422	0.249199	-2.00463	0.00609156	0.0163268	AT5G13980.2 | Symbols: | Glycosyl hydrolase family 38 protein | chr5:4508626-4514334 FORWARD LENGTH=1024	Medtr3g098650.2|PACid:23011011	Aquca_006_00257.9|PACid:22036540	PGSC0003DMP400006385|PACid:24425046	MDP0000657082|PACid:22681768	Potri.007G056300.1|PACid:27017085	Eucgr.J02455.3|PACid:23600582	Thecc1EG014749t4|PACid:27450236	Pp1s77_136V6.1|PACid:18050248	Si025881m|PACid:19707979		16286|PACid:27388829
UN002419	197.376	308.682	30.4173	0.0985393	-3.34316	5.03249e-22	4.46257e-20	AT1G32810.2 | Symbols: | RING/FYVE/PHD zinc finger superfamily protein | chr1:11881810-11885843 FORWARD LENGTH=1068		Aquca_013_00007.3|PACid:22059780	PGSC0003DMP400021631|PACid:24391796	MDP0000120381|PACid:22623319	Potri.011G152600.2|PACid:27001097	Eucgr.D01670.1|PACid:23575413	Thecc1EG015616t2|PACid:27448416	Pp1s88_64V6.1|PACid:18064126	Si009279m|PACid:19695989		44234|PACid:27393886
UN002462	177.392	230.818	97.2548	0.421349	-1.24691	4.00642e-05	0.000214667	AT4G33650.2 | Symbols: DRP3A | dynamin-related protein 3A | chr4:16161073-16166587 FORWARD LENGTH=809	Medtr4g093750.1|PACid:23052258	Aquca_007_00530.3|PACid:22049048	PGSC0003DMP400000483|PACid:24422026	MDP0000263701|PACid:22620527	Potri.017G041800.6|PACid:26983730	Eucgr.I02611.3|PACid:23597385	Thecc1EG007356t2|PACid:27464278	Pp1s187_100V6.1|PACid:18039245	Si000322m|PACid:19676792	Cre17.g724150.t1.1|PACid:27571485	37405|PACid:27391562	36259|PACid:27342278	29011|PACid:27417500
UN002560	9.27504	13.9847	2.21049	0.158064	-2.66142	0.0427948	0.0844561	AT3G07090.1 | Symbols: | PPPDE putative thiol peptidase family protein | chr3:2243153-2244476 REVERSE LENGTH=265	Medtr7g058510.1|PACid:23020537	Aquca_034_00117.1|PACid:22057039	PGSC0003DMP400030851|PACid:24400726	MDP0000849143|PACid:22675918	Potri.002G241700.4|PACid:27023935	Eucgr.K02173.2|PACid:23603705	Thecc1EG002959t1|PACid:27435936	Pp1s79_2V6.1|PACid:18043864	Si018112m|PACid:19686421	Cre12.g555850.t1.1|PACid:27581994	66273|PACid:27388556	143579|PACid:27346413	15267|PACid:27416755
UN002561	50.3913	77.9497	9.05379	0.116149	-3.10595	0.00151023	0.00500031	AT5G55380.1 | Symbols: | MBOAT (membrane bound O-acyl transferase) family protein | chr5:22446846-22447871 REVERSE LENGTH=341	Medtr3g055380.1|PACid:23008859	Aquca_054_00019.1|PACid:22037028	PGSC0003DMP400038430|PACid:24415119	MDP0000244335|PACid:22630193	Potri.006G009800.1|PACid:27007425	Eucgr.D00093.1|PACid:23573873	Thecc1EG030359t1|PACid:27439688	Pp1s32_186V6.1|PACid:18042858	Si010528m|PACid:19696786	Cre07.g349980.t1.2|PACid:27564391
UN002625	149.25	196.263	78.7304	0.401147	-1.3178	5.2989e-05	0.000274435	AT1G79350.1 | Symbols: EMB1135 | RING/FYVE/PHD zinc finger superfamily protein | chr1:29844829-29853215 REVERSE LENGTH=1295	Medtr2g063620.1|PACid:23017565	Aquca_030_00300.1|PACid:22035649		MDP0000225563|PACid:22650808	Potri.010G174900.2|PACid:26978566	Eucgr.F04478.1|PACid:23585765	Thecc1EG033585t2|PACid:27444260	Pp1s1_764V6.1|PACid:18069614	Si009192m|PACid:19696666	g1819.t1|PACid:27574477	39323|PACid:27389556	60482|PACid:27344398	30868|PACid:27412977
UN002685	48.0129	65.5673	21.6813	0.330672	-1.59653	0.00159335	0.00523084	AT3G13990.1 | Symbols: | Kinase-related protein of unknown function (DUF1296) | chr3:4625708-4630383 REVERSE LENGTH=848	Medtr8g088190.1|PACid:23036299	Aquca_022_00114.4|PACid:22054763	PGSC0003DMP400005540|PACid:24427692	MDP0000301405|PACid:22669701	Potri.001G353100.2|PACid:27047914	Eucgr.K01392.2|PACid:23602910	Thecc1EG002450t3|PACid:27437095	Pp1s199_24V6.1|PACid:18051306	Si000793m|PACid:19674056
UN002688	92.5114	123.38	46.2085	0.374522	-1.41688	0.00017224	0.0007665	AT1G10490.1 | Symbols: | Domain of unknown function (DUF1726) ;Putative ATPase (DUF699) | chr1:3453589-3459925 FORWARD LENGTH=1028	Medtr2g028030.1|PACid:23015853	Aquca_014_00455.3|PACid:22028470	PGSC0003DMP400054350|PACid:24384963	MDP0000271854|PACid:22638523	Potri.007G079300.3|PACid:27016887	Eucgr.H04882.1|PACid:23594237	Thecc1EG001271t4|PACid:27433235	Pp1s93_182V6.1|PACid:18054201	Si021072m|PACid:19700754	Cre03.g192850.t1.2|PACid:27576242	54801|PACid:27395241	56289|PACid:27347798	38443|PACid:27416535
UN002776	182.595	262.644	62.5224	0.23805	-2.07066	4.39356e-11	8.76195e-10	AT5G23050.1 | Symbols: AAE17 | acyl-activating enzyme 17 | chr5:7731513-7735399 REVERSE LENGTH=721	Medtr8g085680.1|PACid:23038329	Aquca_002_01036.6|PACid:22052199	PGSC0003DMP400007600|PACid:24378314	MDP0000319265|PACid:22622758	Potri.015G056000.1|PACid:27018281	Eucgr.K02641.2|PACid:23604245	Thecc1EG014465t1|PACid:27451347	Pp1s398_24V6.1|PACid:18046227	Si029298m|PACid:19713220	Cre17.g726700.t2.1|PACid:27571463	19297|PACid:27394285	44055|PACid:27347231	44757|PACid:27414460
UN002813	34.8941	47.9119	15.3675	0.320746	-1.6405	0.00486973	0.0135054	AT5G04895.1 | Symbols: | DEA(D/H)-box RNA helicase family protein | chr5:1428796-1434516 FORWARD LENGTH=1161	AC235667_3.1|PACid:23053680	Aquca_002_01320.1|PACid:22052818						Pp1s36_206V6.1|PACid:18053640	Si034077m|PACid:19680020
UN002829	42.5004	64.2379	9.89425	0.154025	-2.69876	3.59359e-06	2.59099e-05	AT5G17290.1 | Symbols: ATG5	Medtr5g076920.1|PACid:23033501		PGSC0003DMP400037059|PACid:24420182	MDP0000298499|PACid:22663582	Potri.017G139700.1|PACid:26985505	Eucgr.J01641.1|PACid:23599632	Thecc1EG017687t2|PACid:27452984	Pp1s227_54V6.1|PACid:18066254	Si017586m|PACid:19689098	g15203.t2|PACid:27565882
UN002899	24.9239	35.6452	8.84196	0.248055	-2.01127	0.0041508	0.0118115	AT1G30680.1 | Symbols: | toprim domain-containing protein | chr1:10881665-10886060 FORWARD LENGTH=709	Medtr5g099220.1|PACid:23030281	Aquca_118_00034.6|PACid:22042529	PGSC0003DMP400036577|PACid:24424762	MDP0000216052|PACid:22652272	Potri.001G461200.1|PACid:27042281	Eucgr.D01012.1|PACid:23574759	Thecc1EG027033t1|PACid:27441074	Pp1s155_86V6.2|PACid:18050036	Si005915m|PACid:19703521		13389|PACid:27389824	21196|PACid:27339579	94562|PACid:27418302
UN002909	159.455	211.59	81.2517	0.384005	-1.3808	0.00108319	0.00376322	AT5G23110.1 | Symbols: | Zinc finger		Aquca_002_01462.1|PACid:22052161		MDP0000302212|PACid:22639472	Potri.005G093000.1|PACid:27030444	Eucgr.J00863.1|PACid:23598733	Thecc1EG007738t1|PACid:27460782	Pp1s78_164V6.1|PACid:18063332	Si020938m|PACid:19702032	Cre01.g044850.t1.2|PACid:27578265	46461|PACid:27390524
UN002977	199.823	257.669	113.053	0.438751	-1.18852	3.45075e-05	0.000188594	AT3G12100.1 | Symbols: | Cation efflux family protein | chr3:3854741-3857270 REVERSE LENGTH=393	Medtr7g093290.1|PACid:23024115	Aquca_009_00124.1|PACid:22033813	PGSC0003DMP400026337|PACid:24404024	MDP0000177347|PACid:22639431	Potri.016G045200.1|PACid:27013141	Eucgr.A02454.1|PACid:23564383	Thecc1EG024921t1|PACid:27420914	Pp1s20_68V6.1|PACid:18057259	Si016629m|PACid:19687606
UN003127	18.0322	23.4576	9.89425	0.421794	-1.24539	0.114044	0.189411	AT1G68370.1 | Symbols: ARG1 | Chaperone DnaJ-domain superfamily protein | chr1:25632046-25634527 REVERSE LENGTH=410	Medtr1g110310.1|PACid:23043432	Aquca_002_00312.3|PACid:22051847	PGSC0003DMP400027348|PACid:24387220	MDP0000026750|PACid:22678737	Potri.010G122300.4|PACid:26979719	Eucgr.G02304.3|PACid:23587894	Thecc1EG009622t2|PACid:27461776	Pp1s75_119V6.2|PACid:18068209	Si019930m|PACid:19689146	Cre09.g416100.t1.2|PACid:27570298	44637|PACid:27388405	9418|PACid:27340875	33834|PACid:27413245
UN003242	26.1679	37.7891	8.73605	0.231179	-2.11292	0.00256933	0.00784943									Pp1s44_107V6.1|PACid:18044132		Cre03.g154900.t1.3|PACid:27576653		56236|PACid:27347543
UN003256	4.63137	6.31589	2.10458	0.333219	-1.58546	0.44578	0.56361	AT1G75340.1 | Symbols: | Zinc finger C-x8-C-x5-C-x3-H type family protein | chr1:28269153-28271873 REVERSE LENGTH=435	Medtr4g078160.1|PACid:23051347	Aquca_031_00041.2|PACid:22050796	PGSC0003DMP400005216|PACid:24377837	MDP0000155100|PACid:22631983	Potri.006G081100.2|PACid:27007978	Eucgr.C00055.1|PACid:23569531	Thecc1EG039821t6|PACid:27429185		Si006602m|PACid:19704764
UN003262	42.0123	55.9149	21.1585	0.378406	-1.40199	0.00649396	0.0172447	AT4G13990.1 | Symbols: | Exostosin family protein | chr4:8084395-8085960 FORWARD LENGTH=521	Medtr1g102430.1|PACid:23045479	Aquca_003_00092.1|PACid:22049425	PGSC0003DMP400043287|PACid:24427327	MDP0000669665|PACid:22627872	Potri.014G147800.1|PACid:27032126	Eucgr.H00343.1|PACid:23589696	Thecc1EG003898t1|PACid:27433114	Pp1s26_8V6.1|PACid:18053874	Si025042m|PACid:19702013
UN003383	81.4485	108.52	40.8411	0.376346	-1.40987	0.000363047	0.00146137	AT2G26650.1 | Symbols: AKT1	Medtr4g113530.1|PACid:23049039	Aquca_023_00056.2|PACid:22023215	PGSC0003DMP400050655|PACid:24393102	MDP0000230214|PACid:22683501	Potri.006G249900.3|PACid:27006552	Eucgr.C01286.1|PACid:23570869	Thecc1EG038367t2|PACid:27426436	Pp1s3_156V6.1|PACid:18062539	Si000254m|PACid:19674383
UN003444	42.5812	56.5806	21.5822	0.381442	-1.39047	0.00893654	0.0225914	AT5G42420.2 | Symbols: | Nucleotide-sugar transporter family protein | chr5:16968819-16970225 FORWARD LENGTH=283	Medtr8g092190.1|PACid:23036370	Aquca_017_00006.3|PACid:22032342	PGSC0003DMP400051031|PACid:24379019	MDP0000288274|PACid:22627463	Potri.002G000500.1|PACid:27020263	Eucgr.F03638.2|PACid:23584771	Thecc1EG034783t1|PACid:27458846	Pp1s15_388V6.1|PACid:18050395	Si030385m|PACid:19710034	Cre12.g498750.t1.3|PACid:27582650	39557|PACid:27393081
UN003464	38.36	60.986	4.42098	0.0724917	-3.78604	4.48874e-07	4.02656e-06	AT3G43590.1 | Symbols: | zinc knuckle (CCHC-type) family protein | chr3:15509753-15512255 FORWARD LENGTH=551	Medtr3g117410.1|PACid:23010698	Aquca_009_00609.2|PACid:22034664	PGSC0003DMP400010465|PACid:24396252	MDP0000232228|PACid:22639627	Potri.004G161800.1|PACid:26992737	Eucgr.I01324.1|PACid:23595880	Thecc1EG025475t1|PACid:27423362	Pp1s391_72V6.3|PACid:18056717	Si037089m|PACid:19679135	Cre16.g690200.t1.2|PACid:27567666	39658|PACid:27393587	3586|PACid:27348271	40894|PACid:27418518
UN003491	8.20838	13.6806	0	0	#NAME?	0.00378529	0.0109096	AT5G23080.2 | Symbols: TGH | SWAP (Suppressor-of-White-APricot)/surp domain-containing protein | chr5:7743226-7748889 REVERSE LENGTH=900	Medtr4g112420.1|PACid:23050006	Aquca_026_00186.3|PACid:22055810		MDP0000311041|PACid:22673265	Potri.012G058100.2|PACid:27050771	Eucgr.K02644.2|PACid:23604251	Thecc1EG014476t1|PACid:27449893	Pp1s309_60V6.1|PACid:18052068	Si005774m|PACid:19703187	Cre05.g245550.t1.3|PACid:27572552	19170|PACid:27394732	173433|PACid:27342249	40667|PACid:27417427
UN003576	51.2334	73.1101	18.4185	0.251928	-1.98892	7.86874e-05	0.000389242	AT3G26570.2 | Symbols: PHT2;1	Medtr8g069390.1|PACid:23036060	Aquca_094_00020.1|PACid:22032616	PGSC0003DMP400032415|PACid:24388857	MDP0000685160|PACid:22636464	Potri.010G046300.1|PACid:26982024	Eucgr.B03285.1|PACid:23568571	Thecc1EG010516t1|PACid:27463065	Pp1s258_28V6.1|PACid:18043624	Si016769m|PACid:19690076
UN003598	94.6432	139.843	26.8436	0.191956	-2.38116	2.77034e-09	4.00566e-08	AT1G77550.1 | Symbols: | tubulin-tyrosine ligases;tubulin-tyrosine ligases | chr1:29138490-29142965 REVERSE LENGTH=855		Aquca_020_00546.1|PACid:22025370	PGSC0003DMP400033094|PACid:24416976	MDP0000194397|PACid:22651316	Potri.006G141900.1|PACid:27006705	Eucgr.C03329.2|PACid:23572767	Thecc1EG037527t3|PACid:27428471	Pp1s14_255V6.1|PACid:18066571	Si034146m|PACid:19679855
UN003750	20.1341	27.1019	9.68242	0.35726	-1.48495	0.0574908	0.107775		Medtr5g090870.1|PACid:23031079			MDP0000219893|PACid:22626382	Potri.007G143000.1|PACid:27014374
UN003770	127.611	163.424	73.8926	0.452154	-1.14512	0.000602111	0.00227184	AT2G17510.1 | Symbols: EMB2763 | ribonuclease II family protein | chr2:7609395-7615881 REVERSE LENGTH=933	Medtr8g073170.1|PACid:23035957	Aquca_015_00303.4|PACid:22042086	PGSC0003DMP400001716|PACid:24408435	MDP0000087507|PACid:22664678	Potri.007G059100.2|PACid:27015800	Eucgr.J00205.1|PACid:23597916	Thecc1EG000043t2|PACid:27431640	Pp1s81_43V6.1|PACid:18068771	Si034117m|PACid:19682527	g11502.t1|PACid:27565451	37969|PACid:27393977	46049|PACid:27344823	33699|PACid:27413952
UN003785	71.4646	95.3925	35.5728	0.37291	-1.4231	0.000872318	0.00312503				PGSC0003DMP400002339|PACid:24425835	MDP0000320551|PACid:22641481				Pp1s173_65V6.1|PACid:18050913
UN003849	7.43303	10.9147	2.21049	0.202524	-2.30384	0.117379	0.193889	AT1G10900.1 | Symbols: | Phosphatidylinositol-4-phosphate 5-kinase family protein | chr1:3632396-3636416 REVERSE LENGTH=754	Medtr8g088930.1|PACid:23036333	Aquca_019_00184.5|PACid:22055622	PGSC0003DMP400006937|PACid:24399528	MDP0000190478|PACid:22677248	Potri.006G121200.3|PACid:27007568	Eucgr.A01618.2|PACid:23563413	Thecc1EG022303t4|PACid:27422349	Pp1s311_23V6.1|PACid:18068195	Si027878m|PACid:19707287	Cre03.g188950.t1.2|PACid:27576918	37740|PACid:27394829	193070|PACid:27347296	38469|PACid:27416623
UN003894	43.8455	65.5663	11.2643	0.1718	-2.5412	5.99674e-06	4.0457e-05	AT1G30680.1 | Symbols: | toprim domain-containing protein | chr1:10881665-10886060 FORWARD LENGTH=709	Medtr5g099220.1|PACid:23030281	Aquca_118_00034.1|PACid:22042524	PGSC0003DMP400036582|PACid:24424761	MDP0000216052|PACid:22652272	Potri.001G461200.1|PACid:27042281	Eucgr.D01012.1|PACid:23574759	Thecc1EG027034t4|PACid:27439803	Pp1s155_86V6.2|PACid:18050036	Si005915m|PACid:19703521	g4560.t1|PACid:27580516	15353|PACid:27386842	57689|PACid:27346400	37938|PACid:27416361
UN003910	52.8155	80.0266	11.9988	0.149936	-2.73759	2.80243e-07	2.63995e-06	AT1G67500.1 | Symbols: ATREV3		Aquca_003_00837.1|PACid:22050495		MDP0000222764|PACid:22662253		Eucgr.B01945.1|PACid:23567050	Thecc1EG026537t2|PACid:27421166	Pp1s265_31V6.1|PACid:18055103
UN003933	55.6985	70.6598	33.2564	0.470655	-1.08726	0.0525205	0.100062	AT4G34030.1 | Symbols: MCCB | 3-methylcrotonyl-CoA carboxylase | chr4:16301298-16303949 FORWARD LENGTH=587	Medtr4g085890.1|PACid:23048159	Aquca_015_00050.2|PACid:22041667	PGSC0003DMP400044912|PACid:24419957	MDP0000140404|PACid:22622023	Potri.009G100800.2|PACid:26988067	Eucgr.G01434.2|PACid:23587004	Thecc1EG046997t1|PACid:27463497	Pp1s47_126V6.2|PACid:18045147	Si013600m|PACid:19692856	g2925.t1|PACid:27576220	47204|PACid:27391143	123583|PACid:27338721	27567|PACid:27420005
UN004015	106.587	141.435	54.3159	0.384035	-1.38069	9.90685e-05	0.000475478									Pp1s58_283V6.1|PACid:18052227
UN004044	99.5346	125.966	59.8882	0.475433	-1.07268	0.00381348	0.010979	AT4G26750.1 | Symbols: | hydroxyproline-rich glycoprotein family protein | chr4:13475848-13478382 REVERSE LENGTH=421	Medtr5g093880.1|PACid:23032769	Aquca_028_00111.1|PACid:22038942	PGSC0003DMP400038629|PACid:24416738	MDP0000568229|PACid:22660240	Potri.011G082000.2|PACid:27000599	Eucgr.F03508.1|PACid:23584619	Thecc1EG030788t1|PACid:27444229	Pp1s128_16V6.1|PACid:18055951	Si006194m|PACid:19702720	Cre08.g376150.t1.2|PACid:27562914	66104|PACid:27386729	177786|PACid:27346443	32667|PACid:27414359
UN004067	47.3141	68.1221	16.1021	0.236371	-2.08088	0.000937944	0.00332493									Pp1s123_72V6.1|PACid:18049655
UN004089	56.4473	74.4316	29.4709	0.395947	-1.33662	0.00384184	0.0110461	AT3G59630.1 | Symbols: | diphthamide synthesis DPH2 family protein | chr3:22025355-22027776 REVERSE LENGTH=491	Medtr1g008370.1|PACid:23042335	Aquca_038_00022.1|PACid:22026722	PGSC0003DMP400049047|PACid:24413633	MDP0000291504|PACid:22633964	Potri.006G123700.1|PACid:27007673	Eucgr.A00019.1|PACid:23561740	Thecc1EG012451t1|PACid:27447443	Pp1s35_287V6.1|PACid:18055313	Si013576m|PACid:19690662	Cre03.g159900.t1.3|PACid:27577229	21073|PACid:27394786	17560|PACid:27347816	40859|PACid:27418175
UN004142	157.138	205.054	85.2628	0.415806	-1.26602	0.000191964	0.000841651	AT5G28540.1 | Symbols: BIP1 | heat shock protein 70 (Hsp 70) family protein | chr5:10540665-10543274 REVERSE LENGTH=669	Medtr4g130540.1|PACid:23052253	Aquca_037_00233.1|PACid:22040694	PGSC0003DMP400021684|PACid:24392304	MDP0000322220|PACid:22662048	Potri.012G017600.1|PACid:27051201	Eucgr.E01024.1|PACid:23577729	Thecc1EG016516t1|PACid:27447210	Pp1s181_3V6.1|PACid:18040009	Si016582m|PACid:19688545	Cre17.g727600.t1.3|PACid:27572183	57345|PACid:27387894
UN004316	101.2	137.654	46.5194	0.337945	-1.56514	2.64745e-05	0.000149767	AT3G55480.2 | Symbols: PAT2 | protein affected traf&#64257;cking 2 | chr3:20566372-20571171 REVERSE LENGTH=1115	Medtr5g079920.1|PACid:23032117	Aquca_027_00385.1|PACid:22045795	PGSC0003DMP400021552|PACid:24393300	MDP0000284129|PACid:22681930	Potri.010G202800.1|PACid:26981615	Eucgr.J00002.1|PACid:23597630	Thecc1EG042748t2|PACid:27441847	Pp1s62_215V6.1|PACid:18047643	Si034151m|PACid:19682184
UN004341	43.0184	58.7874	19.3648	0.329405	-1.60207	0.00283807	0.00855728	AT3G19770.1 | Symbols: ATVPS9A	Medtr3g073360.1|PACid:23008579	Aquca_052_00005.1|PACid:22061939	PGSC0003DMP400047850|PACid:24423354	MDP0000145637|PACid:22641228	Potri.005G171500.1|PACid:27030641	Eucgr.F03739.1|PACid:23584913	Thecc1EG035005t2|PACid:27457184	Pp1s49_250V6.1|PACid:18041341	Si035389m|PACid:19683156	g18062.t1|PACid:27571021			44311|PACid:27420392
UN004403	73.0044	110.727	16.4198	0.14829	-2.7535	3.13397e-09	4.48822e-08	AT4G32900.2 | Symbols: | Peptidyl-tRNA hydrolase II (PTH2) family protein | chr4:15878944-15880979 REVERSE LENGTH=193	Medtr3g109700.1|PACid:23008226	Aquca_020_00319.2|PACid:22025595	PGSC0003DMP400003978|PACid:24392098	MDP0000204586|PACid:22666751	Potri.006G237900.1|PACid:27008295	Eucgr.C02937.1|PACid:23572397	Thecc1EG037202t2|PACid:27427211	Pp1s195_27V6.1|PACid:18040289	Si023277m|PACid:19701744	Cre12.g526850.t1.2|PACid:27582771	47199|PACid:27390982	175903|PACid:27342831	29124|PACid:27418078
UN004422	146.299	190.084	80.6231	0.424145	-1.23737	0.000133774	0.000615965	AT1G17455.2 | Symbols: ELF4-L4 | ELF4-like 4 | chr1:5997932-5998276 FORWARD LENGTH=114	Medtr8g020200.1|PACid:23037417	Aquca_017_00410.1|PACid:22031283	PGSC0003DMP400033985|PACid:24417112	MDP0000662356|PACid:22626276	Potri.006G143800.1|PACid:27008147	Eucgr.J02822.2|PACid:23600931	Thecc1EG029117t1|PACid:27439836	Pp1s130_262V6.1|PACid:18042337	Si038043m|PACid:19682600	Cre13.g575950.t1.2|PACid:27573632	11010|PACid:27389443	47127|PACid:27346221	24854|PACid:27414148
UN004447	123.365	167.294	57.4728	0.343544	-1.54143	5.90777e-06	3.99915e-05	AT3G44530.2 | Symbols: HIRA | homolog of histone chaperone HIRA | chr3:16116026-16121247 FORWARD LENGTH=1040	Medtr2g086140.1|PACid:23016911	Aquca_072_00174.2|PACid:22041276	PGSC0003DMP400013112|PACid:24407784	MDP0000261819|PACid:22664597	Potri.009G144800.2|PACid:26987720	Eucgr.B03876.1|PACid:23569299	Thecc1EG041451t2|PACid:27427237	Pp1s54_103V6.1|PACid:18067767	Si000161m|PACid:19677980				119780|PACid:27414859
UN004485	164.644	246.341	42.0984	0.170895	-2.54882	7.62137e-14	2.35269e-12	AT3G07610.1 | Symbols: IBM1 | Transcription factor jumonji (jmjC) domain-containing protein | chr3:2426148-2432876 FORWARD LENGTH=1027	Medtr1g008060.1|PACid:23042418	Aquca_013_00074.3|PACid:22059011	PGSC0003DMP400024146|PACid:24427025	MDP0000296350|PACid:22627709	Potri.015G012800.4|PACid:27019089	Eucgr.K00384.1|PACid:23601845	Thecc1EG046989t2|PACid:27436804	Pp1s444_19V6.1|PACid:18044853	Si034182m|PACid:19683453
UN004532	134.754	184.943	59.4714	0.321567	-1.63681	1.09026e-06	8.92978e-06	AT1G50480.1 | Symbols: THFS | 10-formyltetrahydrofolate synthetase | chr1:18702064-18704687 FORWARD LENGTH=634	Medtr1g116140.1|PACid:23044419	Aquca_014_00856.3|PACid:22027852	PGSC0003DMP400055303|PACid:24421999	MDP0000182376|PACid:22632315	Potri.001G010800.2|PACid:27046707	Eucgr.B02610.3|PACid:23567815	Thecc1EG045131t2|PACid:27443738	Pp1s224_1V6.1|PACid:18053387	Si029160m|PACid:19712441	Cre07.g332786.t1.2|PACid:27564263	38415|PACid:27392876	209879|PACid:27346121	31074|PACid:27415640
UN004657	118.779	172.913	37.5783	0.217325	-2.20208	1.50521e-09	2.29807e-08	AT1G17130.1 | Symbols: | Family of unknown function (DUF572) | chr1:5854264-5856472 FORWARD LENGTH=331	Medtr8g008730.1|PACid:23036450	Aquca_034_00086.1|PACid:22056643	PGSC0003DMP400051487|PACid:24391999	MDP0000175692|PACid:22652749	Potri.001G377800.1|PACid:27044896	Eucgr.F03206.2|PACid:23584245	Thecc1EG019842t1|PACid:27452740	Pp1s294_75V6.1|PACid:18043915	Si030491m|PACid:19711911	g3789.t1|PACid:27576665	29200|PACid:27392528
UN004778	52.9716	81.831	9.68242	0.118322	-3.07921	2.82886e-08	3.35043e-07	AT1G56500.1 | Symbols: | haloacid dehalogenase-like hydrolase family protein | chr1:21159775-21167092 FORWARD LENGTH=1055		Aquca_018_00233.6|PACid:22041136	PGSC0003DMP400005052|PACid:24420849	MDP0000149371|PACid:22640238	Potri.013G007800.4|PACid:26995855	Eucgr.H03302.3|PACid:23592607	Thecc1EG026778t1|PACid:27423111	Pp1s71_244V6.1|PACid:18039641	Si034115m|PACid:19679960	Cre12.g526701.t1.2|PACid:27582235	46826|PACid:27387202	2626|PACid:27341799	1871|PACid:27419227
UN004802	65.7687	88.1406	32.211	0.36545	-1.45225	0.000701642	0.00259163	AT3G15220.1 | Symbols: | Protein kinase superfamily protein | chr3:5126899-5131752 REVERSE LENGTH=690	Medtr5g045190.1|PACid:23034047	Aquca_036_00083.2|PACid:22055334	PGSC0003DMP400049944|PACid:24408458	MDP0000149828|PACid:22659806	Potri.001G397600.2|PACid:27045189	Eucgr.F01158.6|PACid:23581839	Thecc1EG031601t2|PACid:27444734	Pp1s98_82V6.2|PACid:18070541	Si029115m|PACid:19712915	Cre02.g088350.t1.3|PACid:27574344	68258|PACid:27386462	16665|PACid:27346239	10356|PACid:27414159
UN004843	93.9701	123.848	49.1535	0.396886	-1.3332	0.000407663	0.00161553	AT1G54115.1 | Symbols: ATCCX4	Medtr8g021180.1|PACid:23039595	Aquca_076_00062.1|PACid:22030974	PGSC0003DMP400048490|PACid:24414252	MDP0000305510|PACid:22630254	Potri.003G066900.1|PACid:26998820	Eucgr.C00794.1|PACid:23570313	Thecc1EG037513t1|PACid:27426176	Pp1s254_62V6.1|PACid:18038059	Si034644m|PACid:19683760	Cre02.g145231.t1.2|PACid:27574909	13105|PACid:27390500	203178|PACid:27343120	119554|PACid:27414696
UN004844	28.8459	43.0246	7.57785	0.176128	-2.5053	0.000295045	0.00122014	AT1G65470.2 | Symbols: FAS1 | chromatin assembly factor-1 (FASCIATA1) (FAS1) | chr1:24319906-24323879 REVERSE LENGTH=807	Medtr7g080500.1|PACid:23020811	Aquca_058_00036.2|PACid:22050982	PGSC0003DMP400028383|PACid:24407982	MDP0000171924|PACid:22630421	Potri.008G077800.2|PACid:27039947		Thecc1EG023366t1|PACid:27423568		Si005167m|PACid:19677292
UN004930	65.517	83.6531	38.3129	0.457997	-1.12659	0.00833461	0.0212666	AT4G24860.1 | Symbols: | P-loop containing nucleoside triphosphate hydrolases superfamily protein | chr4:12801580-12808190 REVERSE LENGTH=1122										Cre02.g101800.t1.3|PACid:27574605		9338|PACid:27340693	7434|PACid:27420070
UN004980	88.0662	128.321	27.6841	0.215741	-2.21263	5.45006e-08	6.01886e-07	AT3G57870.1 | Symbols: AHUS5	Medtr5g016630.1|PACid:23033162	Aquca_010_00613.1|PACid:22046379	PGSC0003DMP400013981|PACid:24385698	MDP0000465760|PACid:22650521	Potri.005G141100.3|PACid:27030818	Eucgr.H02096.1|PACid:23591450	Thecc1EG000671t1|PACid:27431648	Pp1s101_152V6.1|PACid:18037088	Si037836m|PACid:19684092	Cre16.g665650.t1.3|PACid:27566391	17737|PACid:27386104	28210|PACid:27344500	32115|PACid:27418525
UN004991	89.7727	115.449	51.2581	0.443989	-1.1714	0.00227774	0.00708838	AT1G55090.1 | Symbols: | carbon-nitrogen hydrolase family protein | chr1:20554857-20558188 FORWARD LENGTH=725		Aquca_004_00238.1|PACid:22030010	PGSC0003DMP400021440|PACid:24392314	MDP0000314043|PACid:22679309	Potri.003G143700.4|PACid:26996727	Eucgr.E01025.1|PACid:23577730	Thecc1EG016517t4|PACid:27451087	Pp1s68_87V6.1|PACid:18072950	Si029058m|PACid:19712880	Cre01.g024950.t1.2|PACid:27577751	48103|PACid:27391518
UN005016	73.0761	105.513	24.4213	0.231454	-2.1112	1.13436e-06	9.25945e-06	AT5G21080.1 | Symbols: | Uncharacterized protein | chr5:7158035-7162906 REVERSE LENGTH=1025	Medtr4g039320.1|PACid:23048188	Aquca_058_00089.11|PACid:22051144		MDP0000195381|PACid:22652701	Potri.007G128000.5|PACid:27016297	Eucgr.A02368.1|PACid:23564268	Thecc1EG024710t3|PACid:27423093	Pp1s125_24V6.1|PACid:18067481	Si019280m|PACid:19687156	Cre12.g494900.t1.2|PACid:27581707	31357|PACid:27392998	156165|PACid:27348150	12475|PACid:27415617
UN005048	55.5599	78.6353	20.9467	0.266378	-1.90845	6.77191e-05	0.000340737									Pp1s143_52V6.1|PACid:18045719
UN005156	62.2696	88.8388	22.4158	0.25232	-1.98667	2.5179e-05	0.000143383	AT2G25660.1 | Symbols: emb2410 | embryo defective 2410 | chr2:10916456-10927390 REVERSE LENGTH=2166	Medtr3g108080.1|PACid:23010170	Aquca_001_00602.1|PACid:22044090		MDP0000782534|PACid:22677825	Potri.018G034700.1|PACid:27010783	Eucgr.C02859.1|PACid:23572320	Thecc1EG038299t3|PACid:27425937	Pp1s267_89V6.1|PACid:18072090	Si000007m|PACid:19678090		67117|PACid:27386203	161449|PACid:27339551	40935|PACid:27418410
UN005169	60.8867	87.7958	20.5231	0.233759	-2.09691	9.72795e-06	6.19757e-05	AT2G20000.1 | Symbols: HBT	AC233572_1.1|PACid:23053494	Aquca_020_00310.1|PACid:22024810	PGSC0003DMP400004572|PACid:24405170	MDP0000297805|PACid:22678211	Potri.018G086300.1|PACid:27009931	Eucgr.D00685.1|PACid:23574452	Thecc1EG037805t2|PACid:27427521	Pp1s136_31V6.1|PACid:18036723	Si006112m|PACid:19705535	g17912.t1|PACid:27571849	47536|PACid:27392527	18029|PACid:27348072
UN005210	79.1972	102.103	44.8385	0.439149	-1.18722	0.0026701	0.0081191									Pp1s402_37V6.1|PACid:18062195
UN005389	43.4781	55.5518	25.3677	0.456649	-1.13084	0.0249818	0.0538854	AT3G18270.1 | Symbols: CYP77A5P | cytochrome P450		Aquca_041_00085.4|PACid:22029215	PGSC0003DMP400010173|PACid:24405850	MDP0000173627|PACid:22649202	Potri.012G054200.3|PACid:27050286	Eucgr.B00825.1|PACid:23565935	Thecc1EG012436t1|PACid:27446983	Pp1s76_15V6.1|PACid:18067298	Si001475m|PACid:19674278
UN005419	22.2521	31.8937	7.78968	0.244239	-2.03363	0.00595214	0.0160121	AT2G26610.1 | Symbols: | Transducin family protein / WD-40 repeat family protein | chr2:11318771-11324174 FORWARD LENGTH=1249	Medtr4g114930.1|PACid:23047979	Aquca_006_00031.5|PACid:22036295		MDP0000313789|PACid:22662676	Potri.018G128400.1|PACid:27008857	Eucgr.C04259.1|PACid:23573646	Thecc1EG038118t1|PACid:27430481	Pp1s136_182V6.1|PACid:18036722	Si016113m|PACid:19689486		47659|PACid:27388804
UN005426	34.7314	49.8159	12.1047	0.24299	-2.04103	0.00061636	0.00231651	AT1G76490.1 | Symbols: HMG1	Medtr5g087550.1|PACid:23032252	Aquca_007_00952.1|PACid:22048045	PGSC0003DMP400017516|PACid:24385433	MDP0000312032|PACid:22659215	Potri.005G257000.2|PACid:27027999	Eucgr.F01818.1|PACid:23582564	Thecc1EG007601t3|PACid:27462108	Pp1s1_155V6.1|PACid:18069460	Si029208m|PACid:19712033
UN005509	25.1904	31.6684	15.4734	0.488608	-1.03325	0.110982	0.185247	AT4G16340.1 | Symbols: SPK1 | guanyl-nucleotide exchange factors;GTPase binding;GTP binding | chr4:9228773-9241060 REVERSE LENGTH=1830	Medtr8g056900.1|PACid:23036642	Aquca_006_00356.2|PACid:22036273		MDP0000260771|PACid:22620592	Potri.011G024000.1|PACid:27001346	Eucgr.K02348.1|PACid:23603915	Thecc1EG011918t2|PACid:27463190	Pp1s59_25V6.1|PACid:18060036	Si033859m|PACid:19685668				31873|PACid:27416584
UN005566	99.6528	131.144	52.4163	0.399686	-1.32306	0.000343486	0.00139196	AT2G17510.2 | Symbols: EMB2763 | ribonuclease II family protein | chr2:7609395-7616242 REVERSE LENGTH=1012	Medtr8g073170.1|PACid:23035957	Aquca_015_00303.3|PACid:22042085	PGSC0003DMP400001715|PACid:24408436	MDP0000036388|PACid:22661530	Potri.007G059100.1|PACid:27015799	Eucgr.J00205.1|PACid:23597916	Thecc1EG000043t2|PACid:27431640	Pp1s81_43V6.1|PACid:18068771	Si034117m|PACid:19682527	Cre12.g507250.t1.3|PACid:27582410	60817|PACid:27390329	180314|PACid:27344294	10027|PACid:27419894
UN005595	41.7182	58.5838	16.4198	0.280279	-1.83506	0.000735612	0.00269803	AT2G25870.1 | Symbols: | haloacid dehalogenase-like hydrolase family protein | chr2:11031159-11034302 FORWARD LENGTH=584	Medtr1g007330.1|PACid:23041788	Aquca_007_00519.8|PACid:22048434		MDP0000210488|PACid:22675750	Potri.018G057500.2|PACid:27009735	Eucgr.C00613.1|PACid:23570111	Thecc1EG037230t2|PACid:27430635	Pp1s66_284V6.1|PACid:18038365	Si000755m|PACid:19677109	Cre06.g252150.t1.2|PACid:27568202	34923|PACid:27389362	138501|PACid:27346944	6758|PACid:27413662
UN005596	12.9024	19.3994	3.15687	0.16273	-2.61945	0.0152754	0.0355184									Pp1s157_58V6.1|PACid:18056642		Cre13.g607750.t1.2|PACid:27573347	18223|PACid:27387914	37168|PACid:27344030
UN005608	22.6991	29.9739	11.787	0.393243	-1.34651	0.0658445	0.120559									Pp1s127_39V6.1|PACid:18041061
UN005660	50.0277	64.3631	28.5246	0.443182	-1.17403	0.013852	0.0327314	AT1G13560.2 | Symbols: AAPT1	Medtr3g009730.1|PACid:23009114	Aquca_072_00085.5|PACid:22041249	PGSC0003DMP400013306|PACid:24389721	MDP0000329703|PACid:22677191	Potri.008G109900.5|PACid:27039024	Eucgr.G02395.2|PACid:23588005	Thecc1EG011351t2|PACid:27460760	Pp1s104_33V6.1|PACid:18044036	Si017470m|PACid:19688109
UN005726	72.3969	95.1196	38.3129	0.402787	-1.31191	0.00149459	0.0049574	AT1G14240.4 | Symbols: | GDA1/CD39 nucleoside phosphatase family protein | chr1:4865159-4867777 FORWARD LENGTH=483	Medtr5g040710.1|PACid:23034552	Aquca_002_00602.1|PACid:22052446	PGSC0003DMP400032078|PACid:24389888	MDP0000852606|PACid:22675100	Potri.010G169100.1|PACid:26979818	Eucgr.G02502.2|PACid:23588139	Thecc1EG011708t2|PACid:27463891	Pp1s24_199V6.1|PACid:18052414	Si013526m|PACid:19691733	Cre06.g273500.t2.1|PACid:27567829	28740|PACid:27391081	6807|PACid:27348453	36812|PACid:27415502
UN005744	17.4441	23.1082	8.94788	0.387216	-1.36879	0.0865937	0.151462	AT4G30510.2 | Symbols: ATATG18B | homolog of yeast autophagy 18 (ATG18) B | chr4:14905664-14906915 REVERSE LENGTH=248	Medtr4g130190.1|PACid:23048247	Aquca_007_00706.1|PACid:22048705	PGSC0003DMP400019719|PACid:24416617		Potri.018G101200.3|PACid:27009205		Thecc1EG038453t1|PACid:27430404	Pp1s42_92V6.1|PACid:18047501	Si017545m|PACid:19689815	Cre10.g457550.t1.2|PACid:27580176	3880|PACid:27389714	156451|PACid:27348026
UN005749	43.4468	68.7625	5.47327	0.0795967	-3.65115	1.60047e-08	1.99693e-07	AT2G43490.6 | Symbols: | Ypt/Rab-GAP domain of gyp1p superfamily protein | chr2:18055106-18058179 REVERSE LENGTH=741	Medtr2g083220.1|PACid:23014583		PGSC0003DMP400001961|PACid:24417198	MDP0000264902|PACid:22654907	Potri.017G023200.1|PACid:26985190	Eucgr.H00337.1|PACid:23589688	Thecc1EG019958t1|PACid:27455940	Pp1s346_15V6.1|PACid:18044888	Si000493m|PACid:19678727
UN005785	30.9518	44.5004	10.6288	0.238847	-2.06584	0.00149384	0.00495562	AT3G08840.2 | Symbols: | D-alanine--D-alanine ligase family | chr3:2679648-2686157 REVERSE LENGTH=937	Medtr7g071990.2|PACid:23021012	Aquca_004_00472.1|PACid:22030318	PGSC0003DMP400019610|PACid:24411964	MDP0000151903|PACid:22630058	Potri.006G106000.1|PACid:27006611	Eucgr.A00643.1|PACid:23562359	Thecc1EG021565t4|PACid:27423342	Pp1s33_338V6.2|PACid:18057129	Si028842m|PACid:19711330		61418|PACid:27390274	175571|PACid:27342466	29883|PACid:27415029
UN005894	126.926	201.156	15.5794	0.0774489	-3.69061	7.01296e-19	4.42332e-17	AT5G12950.1 | Symbols: | Putative glycosyl hydrolase of unknown function (DUF1680) | chr5:4093117-4096806 FORWARD LENGTH=861	Medtr4g065200.1|PACid:23049776	Aquca_009_00256.1|PACid:22033548	PGSC0003DMP400041255|PACid:24378396	MDP0000125504|PACid:22679341	Potri.001G018200.1|PACid:27047597	Eucgr.B03672.1|PACid:23569052	Thecc1EG040567t2|PACid:27428915	Pp1s60_268V6.1|PACid:18049156	Si016278m|PACid:19686331	Cre03.g163050.t1.3|PACid:27576211	13878|PACid:27389709
UN006048	33.3544	51.9418	5.47327	0.105373	-3.24642	2.96383e-06	2.17876e-05	AT4G23440.1 | Symbols: | Disease resistance protein (TIR-NBS class) | chr4:12237765-12240659 FORWARD LENGTH=964		Aquca_009_00586.1|PACid:22033693	PGSC0003DMP400021834|PACid:24391273	MDP0000563980|PACid:22638205	Potri.003G129600.1|PACid:26996441	Eucgr.D01831.1|PACid:23575602	Thecc1EG043276t1|PACid:27442576	Pp1s84_268V6.1|PACid:18054425	Si016204m|PACid:19688525
UN006049	80.1379	104.443	43.6802	0.418221	-1.25766	0.00163079	0.00533263	AT1G03090.1 | Symbols: MCCA | methylcrotonyl-CoA carboxylase alpha chain	Medtr1g071610.1|PACid:23045234	Aquca_017_00521.2|PACid:22031362	PGSC0003DMP400028641|PACid:24417961	MDP0000143368|PACid:22658176	Potri.005G213300.4|PACid:27031599	Eucgr.H01428.4|PACid:23590885	Thecc1EG004300t1|PACid:27431390	Pp1s19_262V6.2|PACid:18063452	Si021301m|PACid:19702073	g6242.t1|PACid:27568021	20113|PACid:27392919	70187|PACid:27341623	32964|PACid:27419459
UN006184	134.853	195.074	44.5207	0.228225	-2.13147	1.22051e-09	1.90579e-08	AT5G07660.1 | Symbols: SMC6A | structural maintenance of chromosomes 6A | chr5:2422839-2429912 FORWARD LENGTH=1058	Medtr4g061050.1|PACid:23046950	Aquca_035_00177.1|PACid:22061211	PGSC0003DMP400025173|PACid:24402537	MDP0000294788|PACid:22624725	Potri.003G107700.1|PACid:26999310	Eucgr.A02900.3|PACid:23564909	Thecc1EG014905t3|PACid:27448909	Pp1s61_278V6.1|PACid:18073871	Si028787m|PACid:19713842	Cre12.g525050.t1.3|PACid:27582634	38836|PACid:27389438	169449|PACid:27346222	32662|PACid:27414406
UN006333	18.6565	25.2701	8.73605	0.345706	-1.53238	0.0520498	0.0992922	AT1G07745.2 | Symbols: ATRAD51D		Aquca_027_00235.1|PACid:22045606			Potri.011G059800.1|PACid:27002119	Eucgr.J02088.1|PACid:23600140	Thecc1EG041916t1|PACid:27431183	Pp1s137_214V6.1|PACid:18072782	Si002564m|PACid:19673876			19876|PACid:27344261
UN006385	93.0531	119.721	53.0518	0.44313	-1.1742	0.134912	0.217167	AT3G61550.1 | Symbols: | RING/U-box superfamily protein | chr3:22776444-22777082 FORWARD LENGTH=212	Medtr7g113800.1|PACid:23020500	Aquca_010_00687.1|PACid:22047305	PGSC0003DMP400058351|PACid:24406181	MDP0000569150|PACid:22676189	Potri.003G139900.1|PACid:26999191	Eucgr.H03960.1|PACid:23593226	Thecc1EG038570t1|PACid:27426370	Pp1s185_137V6.1|PACid:18046891	Si018452m|PACid:19688477	Cre11.g476250.t1.2|PACid:27565071	23409|PACid:27391053	36262|PACid:27342095	9668|PACid:27415538
UN006413	124.043	166.95	59.6833	0.357491	-1.48402	1.25117e-05	7.73324e-05	AT1G14670.1 | Symbols: | Endomembrane protein 70 protein family | chr1:5037669-5040199 FORWARD LENGTH=592	Medtr6g074910.1|PACid:23027561	Aquca_002_01247.1|PACid:22053379	PGSC0003DMP400023593|PACid:24407837	MDP0000307711|PACid:22634594	Potri.T059600.4|PACid:27051274	Eucgr.H00588.1|PACid:23589948	Thecc1EG011187t2|PACid:27462619	Pp1s128_37V6.1|PACid:18055925	Si013464m|PACid:19690798	g16131.t1|PACid:27567486	27028|PACid:27393197	179120|PACid:27340796	29586|PACid:27420184
UN006446	104.992	135.763	58.8359	0.433372	-1.20632	0.000863964	0.00309854	AT1G33780.1 | Symbols: | Protein of unknown function (DUF179) | chr1:12244799-12246034 REVERSE LENGTH=325			PGSC0003DMP400048356|PACid:24406866
UN006510	178.165	224.746	108.294	0.481848	-1.05335	0.0692651	0.12569	AT3G17470.1 | Symbols: ATCRSH	Medtr4g123930.1|PACid:23050756	Aquca_003_00329.1|PACid:22049525	PGSC0003DMP400008296|PACid:24377897	MDP0000303736|PACid:22658540	Potri.010G002400.1|PACid:26981022	Eucgr.H04125.1|PACid:23593421	Thecc1EG021497t2|PACid:27455487	Pp1s171_61V6.1|PACid:18056255	Si009709m|PACid:19696455	g4446.t1|PACid:27576770	14690|PACid:27391213	52252|PACid:27348998	34045|PACid:27413289
UN006581	52.9536	66.7114	32.3169	0.484429	-1.04564	0.0380736	0.0766286									Pp1s164_49V6.1|PACid:18038252
UN006586	141.785	208.661	41.4698	0.198742	-2.33103	2.54734e-11	5.25452e-10	AT5G13960.1 | Symbols: SUVH4	Medtr7g084090.1|PACid:23022073	Aquca_043_00022.2|PACid:22045072	PGSC0003DMP400050929|PACid:24379175	MDP0000303666|PACid:22642471	Potri.014G143900.1|PACid:27034276	Eucgr.G01930.1|PACid:23587503	Thecc1EG017347t1|PACid:27453769	Pp1s469_7V6.1|PACid:18055060	Si000507m|PACid:19675339			123914|PACid:27339394
UN006610	32.5202	41.8507	18.5244	0.442631	-1.17582	0.050041	0.0961644	AT5G58410.1 | Symbols: | HEAT/U-box domain-containing protein | chr5:23609663-23617343 FORWARD LENGTH=1873	Medtr5g074510.1|PACid:23031867	Aquca_005_00192.1|PACid:22024215		MDP0000180972|PACid:22661318			Thecc1EG042247t1|PACid:27428619	Pp1s39_126V6.1|PACid:18044816		Cre07.g347100.t1.2|PACid:27563914	35341|PACid:27390855	18576|PACid:27340813	34850|PACid:27413845
UN006726	100.822	144.038	35.9965	0.249909	-2.00053	1.96907e-07	1.91032e-06	AT1G31730.1 | Symbols: | Adaptin family protein | chr1:11359907-11363916 FORWARD LENGTH=938	Medtr8g072250.2|PACid:23037325	Aquca_034_00085.1|PACid:22056608	PGSC0003DMP400007353|PACid:24387243	MDP0000309194|PACid:22669498	Potri.004G235200.3|PACid:26992654	Eucgr.E01151.2|PACid:23577872	Thecc1EG016704t1|PACid:27449003	Pp1s46_150V6.1|PACid:18059724	Si000182m|PACid:19674109	Cre12.g515250.t1.3|PACid:27581521
UN007073	13.4623	18.7177	5.57918	0.29807	-1.74628	0.0661312	0.12099	AT1G57600.1 | Symbols: | MBOAT (membrane bound O-acyl transferase) family protein | chr1:21330729-21334596 REVERSE LENGTH=533	Medtr1g110490.1|PACid:23042238	Aquca_084_00021.2|PACid:22058414	PGSC0003DMP400003366|PACid:24383602		Potri.013G000600.1|PACid:26994881	Eucgr.I02672.1|PACid:23597450	Thecc1EG026859t5|PACid:27425095	Pp1s1_183V6.1|PACid:18069607	Si021756m|PACid:19701731	Cre03.g192550.t1.3|PACid:27577542	48004|PACid:27392029	46506|PACid:27342873	28736|PACid:27417723
UN007077	122.63	155.263	73.6807	0.474555	-1.07535	0.00144066	0.00480348	AT1G63610.1 | Symbols: | unknown protein; FUNCTIONS IN: molecular_function unknown; INVOLVED IN: biological_process unknown; LOCATED IN: chloroplast; EXPRESSED IN: 22 plant structures; EXPRESSED DURING: 13 growth stages; BEST Arabidopsis thaliana protein match is: unknown protein (TAIR:AT2G14910.1); Has 537 Blast hits to 411 proteins in 100 species: Archae - 0; Bacteria - 231; Metazoa - 0; Fungi …	Medtr4g071610.1|PACid:23048013	Aquca_015_00431.1|PACid:22042100	PGSC0003DMP400017468|PACid:24384115	MDP0000177778|PACid:22672026	Potri.005G250000.1|PACid:27029876	Eucgr.F03551.1|PACid:23584680	Thecc1EG034368t1|PACid:27456641	Pp1s207_10V6.1|PACid:18041147	Si017754m|PACid:19689561	Cre14.g617150.t1.3|PACid:27566086
UN007167	65.9782	93.1225	25.2618	0.271275	-1.88217	2.45787e-05	0.000140799	AT1G10740.2 | Symbols: | alpha/beta-Hydrolases superfamily protein | chr1:3568612-3570466 REVERSE LENGTH=406	Medtr5g033590.1|PACid:23031788	Aquca_026_00106.1|PACid:22056194	PGSC0003DMP400028607|PACid:24423713	MDP0000310222|PACid:22639586	Potri.008G187900.1|PACid:27039073	Eucgr.B03302.1|PACid:23568591	Thecc1EG010465t4|PACid:27461168	Pp1s28_403V6.1|PACid:18048999	Si021934m|PACid:19701000
UN007254	33.3172	46.3382	13.7857	0.297501	-1.74903	0.00439908	0.0124165			Aquca_014_00377.1|PACid:22028894	PGSC0003DMP400014188|PACid:24409425					Pp1s55_93V6.1|PACid:18063251
UN007282	47.0577	71.7628	10.0002	0.13935	-2.84321	4.39055e-07	3.94575e-06	AT1G52240.1 | Symbols: ATROPGEF11	Medtr6g087700.1|PACid:23027052	Aquca_001_00434.1|PACid:22043448	PGSC0003DMP400033250|PACid:24413500	MDP0000922741|PACid:22644793	Potri.003G052600.1|PACid:26998336	Eucgr.F03037.1|PACid:23584003	Thecc1EG021824t1|PACid:27424750	Pp1s22_225V6.1|PACid:18042649	Si000923m|PACid:19673546
UN007514	140.008	209.489	35.7847	0.170818	-2.54946	6.49642e-12	1.48399e-10	AT3G47060.1 | Symbols: ftsh7 | FTSH protease 7 | chr3:17332999-17336613 FORWARD LENGTH=802	Medtr7g010800.1|PACid:23019806	Aquca_072_00007.2|PACid:22041341	PGSC0003DMP400007417|PACid:24394160	MDP0000241759|PACid:22671049	Potri.009G043100.3|PACid:26988467	Eucgr.F01206.1|PACid:23581910	Thecc1EG034357t2|PACid:27458434	Pp1s44_78V6.1|PACid:18044267	Si016322m|PACid:19686102	Cre06.g260600.t1.2|PACid:27569141	13997|PACid:27387114	26419|PACid:27346624	32696|PACid:27414083
UN007570	49.0726	67.4747	21.4694	0.318185	-1.65206	0.00107406	0.00373744	AT1G03190.2 | Symbols: ATXPD	Medtr2g102150.1|PACid:23019348	Aquca_017_00426.2|PACid:22031762	PGSC0003DMP400028863|PACid:24395105		Potri.002G054000.1|PACid:27024462	Eucgr.K03375.1|PACid:23605105	Thecc1EG004402t3|PACid:27436444	Pp1s145_26V6.1|PACid:18049984	Si021296m|PACid:19699170	Cre13.g583600.t1.2|PACid:27573353	49349|PACid:27394171	20694|PACid:27340200	17319|PACid:27420407
UN007677	11.8997	19.1313	1.05229	0.0550036	-4.18433	0.00214081	0.00672757	AT5G35210.1 | Symbols: | metalloendopeptidases;zinc ion binding;DNA binding | chr5:13474499-13482238 REVERSE LENGTH=1706		Aquca_014_00680.1|PACid:22028816	PGSC0003DMP400012625|PACid:24395577	MDP0000159358|PACid:22640822			Thecc1EG041528t3|PACid:27427697
UN007771	42.8528	56.0538	23.0513	0.411235	-1.28197	0.0125702	0.0301442	AT1G75510.1 | Symbols: | Transcription initiation factor IIF		Aquca_006_00061.1|PACid:22036818	PGSC0003DMP400048641|PACid:24415818	MDP0000373848|PACid:22644695	Potri.005G233800.1|PACid:27031528	Eucgr.G02813.1|PACid:23588554	Thecc1EG034139t1|PACid:27456732	Pp1s149_261V6.1|PACid:18061392	Si024186m|PACid:19701372	Cre01.g051900.t1.2|PACid:27578673	64564|PACid:27393025	37463|PACid:27341688	41673|PACid:27418687
UN007887	64.9791	93.1429	22.7335	0.244072	-2.03462	9.1945e-06	5.89995e-05									Pp1s313_100V6.1|PACid:18071842		Cre16.g694850.t1.2|PACid:27566552	37487|PACid:27386156	58397|PACid:27342012	33128|PACid:27419518
UN007913	88.0841	114.527	48.419	0.422772	-1.24205	0.00107388	0.00373741	AT5G50930.1 | Symbols: | Histone superfamily protein | chr5:20722069-20724317 FORWARD LENGTH=242	Medtr3g098660.1|PACid:23012625	Aquca_040_00072.3|PACid:22044333	PGSC0003DMP400032037|PACid:24415087		Potri.015G105900.3|PACid:27018149	Eucgr.K02194.2|PACid:23603730	Thecc1EG014752t1|PACid:27450017	Pp1s243_60V6.1|PACid:18061787	Si011249m|PACid:19693923
UN007936	145.972	210.31	49.4644	0.235198	-2.08805	1.18944e-09	1.86333e-08	AT2G16920.1 | Symbols: UBC23	Medtr4g020620.1|PACid:23051540	Aquca_075_00005.2|PACid:22039233	PGSC0003DMP400010942|PACid:24421350	MDP0000200579|PACid:22660386	Potri.009G136000.1|PACid:26987997	Eucgr.I01434.2|PACid:23596024	Thecc1EG006599t5|PACid:27459588	Pp1s126_37V6.1|PACid:18061051	Si000123m|PACid:19675407	Cre10.g438150.t1.2|PACid:27580038
UN007942	92.133	131.591	32.9455	0.250363	-1.99791	4.1333e-07	3.73692e-06	AT5G64500.1 | Symbols: | Major facilitator superfamily protein | chr5:25780511-25783474 FORWARD LENGTH=484	Medtr5g030580.1|PACid:23030730	Aquca_008_00095.3|PACid:22061692	PGSC0003DMP400002102|PACid:24408646	MDP0000217095|PACid:22622248	Potri.009G081100.5|PACid:26988760	Eucgr.G01111.1|PACid:23586720	Thecc1EG006375t2|PACid:27462551	Pp1s61_45V6.1|PACid:18073839	Si009642m|PACid:19694967			48363|PACid:27339265
UN007982	339.411	473.616	138.103	0.291592	-1.77798	2.15669e-09	3.19725e-08	AT5G37500.1 | Symbols: GORK | gated outwardly-rectifying K+ channel | chr5:14889758-14894883 REVERSE LENGTH=820	Medtr5g077770.1|PACid:23031260	Aquca_002_01260.1|PACid:22053426	PGSC0003DMP400023417|PACid:24408262	MDP0000263295|PACid:22651842	Potri.017G135400.1|PACid:26983678	Eucgr.L01971.2|PACid:23606808	Thecc1EG027138t2|PACid:27440607	Pp1s2_170V6.1|PACid:18052657	Si005846m|PACid:19705841	g9727.t1|PACid:27569728	55364|PACid:27389580	155764|PACid:27341915	17948|PACid:27418631
UN007992	30.3495	40.3375	15.3675	0.380973	-1.39224	0.022307	0.0490493	AT1G34430.1 | Symbols: EMB3003 | 2-oxoacid dehydrogenases acyltransferase family protein | chr1:12588027-12590084 REVERSE LENGTH=465	AC233660_9.1|PACid:23046429	Aquca_014_00137.2|PACid:22027692	PGSC0003DMP400016265|PACid:24407743	MDP0000215942|PACid:22667962	Potri.019G084900.2|PACid:27025758	Eucgr.L03768.1|PACid:23608034	Thecc1EG036333t2|PACid:27457269	Pp1s351_30V6.1|PACid:18066356	Si013683m|PACid:19692386	Cre01.g012700.t1.2|PACid:27578738	63413|PACid:27392314	56867|PACid:27347520	41686|PACid:27418794
UN007995	52.0524	67.7376	28.5246	0.421104	-1.24775	0.00791604	0.0203498	AT5G14220.1 | Symbols: HEMG2	Medtr7g031310.1|PACid:23022705	Aquca_011_00238.3|PACid:22038211	PGSC0003DMP400023772|PACid:24404625	MDP0000231632|PACid:22622264	Potri.001G333500.2|PACid:27042243	Eucgr.J02313.1|PACid:23600424	Thecc1EG017112t1|PACid:27452374	Pp1s45_76V6.1|PACid:18066446	Si009767m|PACid:19695385
UN008099	55.53	82.4462	15.1557	0.183825	-2.44359	1.62205e-06	1.27634e-05	AT5G05570.1 | Symbols: | transducin family protein / WD-40 repeat family protein | chr5:1656766-1663728 FORWARD LENGTH=1124	Medtr5g082840.1|PACid:23033784	Aquca_004_00380.2|PACid:22029565	PGSC0003DMP400014852|PACid:24398158	MDP0000156361|PACid:22652040	Potri.010G187700.3|PACid:26982438	Eucgr.J00199.3|PACid:23597908	Thecc1EG042486t4|PACid:27442770	Pp1s21_109V6.1|PACid:18039575	Si028760m|PACid:19710929	Cre03.g158900.t1.2|PACid:27576798	31081|PACid:27394347	42270|PACid:27348991	2905|PACid:27413317
UN008102	25.7663	33.3297	14.4211	0.432681	-1.20862	0.0671337	0.122516					MDP0000316112|PACid:22667529				Pp1s256_34V6.1|PACid:18051107	Si013666m|PACid:19691710	Cre12.g551000.t1.2|PACid:27582882
UN008109	8.24964	11.6448	3.15687	0.271096	-1.88312	0.164516	0.255252									Pp1s465_5V6.1|PACid:18061280				164355|PACid:27348591	28933|PACid:27417502
UN008295	11.8179	16.0476	5.47327	0.341064	-1.55188	0.144603	0.2299	AT3G11830.2 | Symbols: | TCP-1/cpn60 chaperonin family protein | chr3:3732734-3736156 FORWARD LENGTH=555	Medtr5g087560.1|PACid:23035014	Aquca_003_00008.1|PACid:22049869	PGSC0003DMP400045332|PACid:24397126	MDP0000213543|PACid:22648374	Potri.009G157400.3|PACid:26986965	Eucgr.J00618.1|PACid:23598423	Thecc1EG001422t1|PACid:27435512	Pp1s318_64V6.1|PACid:18056885	Si006049m|PACid:19704967	Cre12.g508250.t1.3|PACid:27581392	64969|PACid:27390370	186218|PACid:27341887
UN008325	80.7176	108.286	39.3652	0.36353	-1.45985	0.000297836	0.00122893	AT1G08130.1 | Symbols: ATLIG1		Aquca_030_00029.1|PACid:22035483				Eucgr.J00386.2|PACid:23598138	Thecc1EG042160t2|PACid:27427753	Pp1s223_54V6.1|PACid:18036590	Si034340m|PACid:19681006	Cre01.g039950.t1.2|PACid:27578574	44503|PACid:27394432
UN008410	134.937	182.37	63.7865	0.349764	-1.51555	5.50243e-06	3.75651e-05	AT1G31860.1 | Symbols: AT-IE		Aquca_015_00125.2|PACid:22042236	PGSC0003DMP400008066|PACid:24378812	MDP0000701336|PACid:22636253	Potri.001G391400.1|PACid:27042839	Eucgr.F01985.1|PACid:23582733	Thecc1EG017371t1|PACid:27455817	Pp1s272_58V6.1|PACid:18051117	Si002397m|PACid:19674180		64569|PACid:27393398
UN008461	66.2652	84.6883	38.6306	0.456151	-1.13242	0.00687056	0.0180701	AT1G78560.1 | Symbols: | Sodium Bile acid symporter family | chr1:29546846-29548764 REVERSE LENGTH=401	Medtr4g113090.2|PACid:23049595	Aquca_022_00052.1|PACid:22054600	PGSC0003DMP400033090|PACid:24380354	MDP0000268356|PACid:22646680	Potri.003G008700.1|PACid:26999711	Eucgr.F03227.1|PACid:23584269	Thecc1EG006178t1|PACid:27460380	Pp1s42_151V6.1|PACid:18047417	Si010277m|PACid:19697134	Cre15.g641250.t1.2|PACid:27573110	32916|PACid:27391407	164076|PACid:27348820	8354|PACid:27420020
UN008558	17.2989	27.3579	2.21049	0.080799	-3.62952	0.000390873	0.00155669	AT5G64960.1 | Symbols: CDKC2	Medtr8g099770.1|PACid:23036633	Aquca_010_00202.1|PACid:22046389	PGSC0003DMP400010552|PACid:24397327	MDP0000253325|PACid:22652966	Potri.006G024600.2|PACid:27007291	Eucgr.J00650.1|PACid:23598467	Thecc1EG016728t1|PACid:27449433	Pp1s235_102V6.1|PACid:18041668	Si001067m|PACid:19675703	Cre01.g030800.t1.2|PACid:27577787	27196|PACid:27393520	70801|PACid:27342778	19323|PACid:27418013
UN008596	10.9383	17.4584	1.1582	0.0663408	-3.91396	0.0043469	0.0122837									Pp1s259_118V6.1|PACid:18060261		Cre13.g571200.t1.3|PACid:27573558	46955|PACid:27387100	151502|PACid:27347278	1394|PACid:27413593
UN008674	28.5418	43.1486	6.63147	0.153689	-2.70191	0.000118046	0.000552869	AT1G56440.1 | Symbols: TPR5 | Tetratricopeptide repeat (TPR)-like superfamily protein | chr1:21138765-21141482 REVERSE LENGTH=476	Medtr8g107280.1|PACid:23036386	Aquca_076_00139.1|PACid:22030906		MDP0000123374|PACid:22670534	Potri.005G017100.4|PACid:27027431	Eucgr.L00263.1|PACid:23605575	Thecc1EG026769t3|PACid:27424013	Pp1s260_51V6.1|PACid:18042487	Si023100m|PACid:19699500	Cre01.g037650.t1.2|PACid:27577959	33725|PACid:27391854
UN008778	15.5524	24.5177	2.10458	0.0858392	-3.54222	0.00102625	0.0035945	AT2G03070.1 | Symbols: MED8 | mediator subunit 8 | chr2:905978-908792 FORWARD LENGTH=524	Medtr5g013930.1|PACid:23031981	Aquca_018_00083.2|PACid:22041006	PGSC0003DMP400016156|PACid:24403059	MDP0000208960|PACid:22625868	Potri.010G253100.5|PACid:26979798	Eucgr.J03177.1|PACid:23601345	Thecc1EG027824t3|PACid:27438720	Pp1s17_124V6.1|PACid:18058806	Si030082m|PACid:19712386			213704|PACid:27340246	29097|PACid:27417589
UN008857	59.3285	79.2336	29.4709	0.37195	-1.42682	0.0278654	0.0589725	AT5G44930.2 | Symbols: ARAD2 | Exostosin family protein | chr5:18140626-18142144 REVERSE LENGTH=443	Medtr4g084200.1|PACid:23048947	Aquca_030_00332.1|PACid:22035723	PGSC0003DMP400056004|PACid:24382348	MDP0000199026|PACid:22642462	Potri.015G124800.2|PACid:27019035	Eucgr.E04252.1|PACid:23580522	Thecc1EG006051t3|PACid:27460003	Pp1s30_180V6.1|PACid:18038671	Si015706m|PACid:19691495
UN008963	173.025	220.097	102.417	0.465327	-1.10368	0.000258281	0.00108948	AT1G68410.2 | Symbols: | Protein phosphatase 2C family protein | chr1:25650262-25652255 REVERSE LENGTH=436	Medtr1g110210.1|PACid:23043515	Aquca_007_00626.1|PACid:22048403	PGSC0003DMP400042942|PACid:24422165	MDP0000291784|PACid:22682162	Potri.010G121600.1|PACid:26979984	Eucgr.B02992.1|PACid:23568217	Thecc1EG009561t1|PACid:27465015	Pp1s304_50V6.1|PACid:18057164	Si029911m|PACid:19714007	Cre03.g194100.t1.2|PACid:27576616	11504|PACid:27389617	38498|PACid:27347763	5051|PACid:27420655
UN009169	58.3898	78.2294	28.6305	0.365981	-1.45016	0.00142715	0.00476331	AT1G18340.1 | Symbols: | basal transcription factor complex subunit-related | chr1:6311612-6313734 REVERSE LENGTH=301	Medtr3g072430.1|PACid:23008810	Aquca_001_00827.1|PACid:22044087	PGSC0003DMP400046875|PACid:24396576	MDP0000347469|PACid:22655419	Potri.005G176600.1|PACid:27031857		Thecc1EG046983t1|PACid:27431839		Si007435m|PACid:19703786	Cre07.g329800.t1.2|PACid:27564266		158953|PACid:27339013	40958|PACid:27418490
UN009242	14.297	18.7764	7.57785	0.403584	-1.30906	0.161413	0.251488	AT3G54660.1 | Symbols: GR		Aquca_049_00066.2|PACid:22044930	PGSC0003DMP400013343|PACid:24398272	MDP0000202123|PACid:22678734	Potri.015G037800.1|PACid:27018367	Eucgr.K03307.2|PACid:23605027	Thecc1EG046980t2|PACid:27433701	Pp1s13_127V6.1|PACid:18064701	Si017017m|PACid:19688528	g15578.t1|PACid:27566724	53353|PACid:27387010	149582|PACid:27346014	26480|PACid:27420422
UN009257	77.7028	100.804	43.0516	0.427084	-1.22741	0.00200213	0.00635913	AT1G34220.2 | Symbols: | Regulator of Vps4 activity in the MVB pathway protein | chr1:12463102-12465911 REVERSE LENGTH=619	Medtr1g110690.1|PACid:23042234	Aquca_008_00069.1|PACid:22061595	PGSC0003DMP400047912|PACid:24382580	MDP0000248328|PACid:22683337	Potri.019G087400.1|PACid:27025860	Eucgr.F04150.1|PACid:23585411	Thecc1EG036628t1|PACid:27458949	Pp1s79_42V6.1|PACid:18043732	Si013368m|PACid:19693499	g9831.t1|PACid:27570286	31694|PACid:27386499	188364|PACid:27338972	24082|PACid:27414706
UN009500	39.4039	55.4988	15.2616	0.27499	-1.86255	0.000836688	0.0030104									Pp1s54_136V6.1|PACid:18067643
UN009503	12.3064	19.1076	2.10458	0.110144	-3.18254	0.00692399	0.0181828			Aquca_011_00346.1|PACid:22037977	PGSC0003DMP400026721|PACid:24406148	MDP0000123979|PACid:22671936		Eucgr.K02759.1|PACid:23604387	Thecc1EG019735t1|PACid:27454585		Si026298m|PACid:19706173	Cre10.g448450.t1.3|PACid:27579662	30231|PACid:27386209
UN009641	132.379	177.052	65.3684	0.369204	-1.43751	1.58409e-05	9.54547e-05	AT3G59410.1 | Symbols: GCN2 | protein kinase family protein | chr3:21950575-21959151 FORWARD LENGTH=1241	AC233109_23.1|PACid:23019429	Aquca_058_00029.2|PACid:22051322	PGSC0003DMP400054176|PACid:24414316	MDP0000647176|PACid:22664484	Potri.007G128300.3|PACid:27017094	Eucgr.A00081.3|PACid:23561812	Thecc1EG020045t3|PACid:27451646	Pp1s159_135V6.1|PACid:18049705	Si009203m|PACid:19697323	Cre10.g438100.t1.2|PACid:27579466	61099|PACid:27390732	36042|PACid:27339861	33094|PACid:27419507
UN009664	10.1384	13.1072	5.6851	0.433739	-1.2051	0.274811	0.386514									Pp1s342_34V6.1|PACid:18046140
UN009708	35.0578	45.3079	19.6826	0.434418	-1.20284	0.168761	0.260453	AT3G20390.1 | Symbols: | endoribonuclease L-PSP family protein | chr3:7110227-7111695 REVERSE LENGTH=187		Aquca_017_00334.1|PACid:22032462		MDP0000334586|PACid:22681706	Potri.001G430300.1|PACid:27044877		Thecc1EG030883t1|PACid:27444859	Pp1s37_67V6.1|PACid:18040121		Cre06.g285000.t1.3|PACid:27569310
UN009716	72.0645	90.7049	44.1039	0.486235	-1.04027	0.0101343	0.0251172	AT3G04970.2 | Symbols: | DHHC-type zinc finger family protein | chr3:1376240-1378010 FORWARD LENGTH=316	Medtr7g114080.1|PACid:23022892		PGSC0003DMP400038468|PACid:24415643	MDP0000202028|PACid:22678534	Potri.005G041000.1|PACid:27028459	Eucgr.B02032.1|PACid:23567142	Thecc1EG026493t1|PACid:27420801	Pp1s78_8V6.1|PACid:18063365	Si036057m|PACid:19680315	Cre02.g090100.t1.2|PACid:27575755	46709|PACid:27389968	15444|PACid:27347288
UN009720	34.3468	49.947	10.9465	0.219163	-2.18992	0.000350753	0.00141663	AT2G36540.1 | Symbols: | Haloacid dehalogenase-like hydrolase (HAD) superfamily protein | chr2:15325237-15326449 FORWARD LENGTH=249	Medtr2g060670.1|PACid:23019089	Aquca_002_00875.2|PACid:22052743	PGSC0003DMP400046142|PACid:24426557	MDP0000302114|PACid:22655304	Potri.010G244200.2|PACid:26978744	Eucgr.J01384.1|PACid:23599349	Thecc1EG022421t1|PACid:27422409	Pp1s221_74V6.1|PACid:18040328	Si030027m|PACid:19713168				8140|PACid:27414405
UN009724	61.4479	84.3102	27.1545	0.322079	-1.63451	0.000353931	0.00142791	AT1G11540.1 | Symbols: | Sulfite exporter TauE/SafE family protein | chr1:3875476-3876973 REVERSE LENGTH=367	AC225518_18.2|PACid:23041159	Aquca_019_00100.3|PACid:22055502	PGSC0003DMP400004514|PACid:24402234	MDP0000208617|PACid:22641016	Potri.003G053000.2|PACid:26998578	Eucgr.D00851.1|PACid:23574598	Thecc1EG030083t1|PACid:27438228	Pp1s55_166V6.1|PACid:18063270	Si001373m|PACid:19675205			199602|PACid:27340043	7101|PACid:27416738
UN009780	87.0881	111.111	51.0531	0.459477	-1.12194	0.00260029	0.00793291	AT1G69550.1 | Symbols: | disease resistance protein (TIR-NBS-LRR class) | chr1:26148836-26153374 REVERSE LENGTH=1400	Medtr8g062130.1|PACid:23036941	Aquca_010_00021.1|PACid:22047022	PGSC0003DMP400004305|PACid:24398170	MDP0000453695|PACid:22645912	Potri.T047600.1|PACid:27051521	Eucgr.B01867.1|PACid:23566972	Thecc1EG030999t1|PACid:27446473	Pp1s158_133V6.1|PACid:18042092	Si026026m|PACid:19706819
UN009862	89.2355	130.552	27.2604	0.208809	-2.25975	3.59869e-08	4.16102e-07	AT5G64960.2 | Symbols: CDKC2	Medtr5g008860.1|PACid:23035289	Aquca_010_00202.1|PACid:22046389	PGSC0003DMP400010552|PACid:24397327	MDP0000253325|PACid:22652966	Potri.006G024600.2|PACid:27007291	Eucgr.J00650.1|PACid:23598467	Thecc1EG016728t1|PACid:27449433	Pp1s3_535V6.2|PACid:18062581	Si001379m|PACid:19675705	Cre01.g038950.t1.2|PACid:27578822	52569|PACid:27390311
UN009884	65.0784	93.0965	23.0513	0.247606	-2.01388	1.06584e-05	6.71733e-05	AT5G13550.1 | Symbols: SULTR4;1 | sulfate transporter 4.1 | chr5:4355412-4359490 REVERSE LENGTH=685	Medtr7g022870.1|PACid:23020858	Aquca_027_00236.1|PACid:22045957	PGSC0003DMP400040708|PACid:24390132	MDP0000141450|PACid:22660573	Potri.010G211400.1|PACid:26981249	Eucgr.F02448.1|PACid:23583255	Thecc1EG042964t1|PACid:27443541	Pp1s53_215V6.1|PACid:18046260	Si032521m|PACid:19709983	Cre03.g148950.t1.2|PACid:27576127	15553|PACid:27392264	125058|PACid:27342586	30354|PACid:27413149
UN010058	32.4187	48.1366	8.84196	0.183685	-2.4447	0.00014151	0.000646137	AT5G65250.1 | Symbols: | unknown protein; FUNCTIONS IN: molecular_function unknown; INVOLVED IN: biological_process unknown; LOCATED IN: chloroplast; EXPRESSED IN: 22 plant structures; EXPRESSED DURING: 13 growth stages; Has 30201 Blast hits to 17322 proteins in 780 species: Archae - 12; Bacteria - 1396; Metazoa - 17338; Fungi - 3422; Plants - 5037; Viruses - 0; Other Eukaryotes - 2996 (source: N…			PGSC0003DMP400028227|PACid:24409383		Potri.007G095600.2|PACid:27015340	Eucgr.I00513.1|PACid:23595041	Thecc1EG001072t1|PACid:27433517	Pp1s32_57V6.1|PACid:18042871	Si014169m|PACid:19693442
UN010106	30.1094	41.9714	12.3166	0.293452	-1.7688	0.00432089	0.0122202	AT5G20910.1 | Symbols: AIP2 | RING/U-box superfamily protein | chr5:7092663-7094310 REVERSE LENGTH=310		Aquca_020_00582.1|PACid:22024904	PGSC0003DMP400013058|PACid:24393185	MDP0000916873|PACid:22675738	Potri.006G217600.2|PACid:27007976	Eucgr.C03179.1|PACid:23572630	Thecc1EG037426t1|PACid:27426341	Pp1s295_6V6.1|PACid:18062807	Si030521m|PACid:19713589	Cre12.g524700.t1.2|PACid:27582121
UN010157	59.9083	81.1838	27.995	0.344834	-1.53602	0.000874207	0.00313107					MDP0000173686|PACid:22649307	Potri.001G092000.1|PACid:27042278	Eucgr.E00859.1|PACid:23577586	Thecc1EG016458t1|PACid:27450577
UN010210	27.3418	39.8162	8.63014	0.216749	-2.2059	0.00135711	0.00456111			Aquca_020_00582.1|PACid:22024904	PGSC0003DMP400013058|PACid:24393185				Thecc1EG037426t1|PACid:27426341	Pp1s295_6V6.1|PACid:18062807	Si030521m|PACid:19713589
UN010215	23.3235	34.5927	6.41964	0.185578	-2.4299	0.00158627	0.00521187	AT3G16630.2 | Symbols: ATKINESIN-13A		Aquca_017_00180.1|PACid:22032188		MDP0000130127|PACid:22671441	Potri.010G013500.1|PACid:26983071		Thecc1EG021215t4|PACid:27455375	Pp1s79_31V6.1|PACid:18043731
UN010250	89.4138	130.148	28.3127	0.217543	-2.20063	7.46523e-08	7.96258e-07	AT5G46910.1 | Symbols: | Transcription factor jumonji (jmj) family protein / zinc finger (C5HC2 type) family protein | chr5:19046888-19050880 FORWARD LENGTH=787	Medtr1g038400.1|PACid:23043617	Aquca_005_00556.3|PACid:22024361	PGSC0003DMP400026031|PACid:24392505	MDP0000145793|PACid:22665663	Potri.003G096100.4|PACid:26998675	Eucgr.D02224.2|PACid:23576077	Thecc1EG016586t1|PACid:27446753	Pp1s235_2V6.1|PACid:18041715	Si005704m|PACid:19704196	Cre06.g284600.t1.2|PACid:27569403		184735|PACid:27347688
UN010265	153.922	200.678	83.7868	0.417518	-1.26009	5.64481e-05	0.000290472	AT4G22260.1 | Symbols: IM	Medtr2g025140.1|PACid:23016917	Aquca_028_00047.3|PACid:22038703	PGSC0003DMP400023609|PACid:24409712	MDP0000195881|PACid:22637533	Potri.011G021800.1|PACid:27002011	Eucgr.E03960.1|PACid:23580251	Thecc1EG030324t1|PACid:27438455	Pp1s171_107V6.3|PACid:18056284	Si022681m|PACid:19699877	Cre02.g078700.t1.3|PACid:27575857	67911|PACid:27388458	59528|PACid:27341223	32976|PACid:27419327
UN010393	33.3013	46.241	13.8916	0.300417	-1.73496	0.00441643	0.0124523	AT2G34880.1 | Symbols: MEE27	Medtr5g010300.3|PACid:23031069	Aquca_038_00045.1|PACid:22026836	PGSC0003DMP400020310|PACid:24382322	MDP0000286412|PACid:22655287	Potri.003G126600.5|PACid:26998432	Eucgr.D01851.1|PACid:23575634	Thecc1EG016246t2|PACid:27450436	Pp1s235_2V6.1|PACid:18041715	Si005667m|PACid:19705450			45843|PACid:27339605	49779|PACid:27418390
UN010394	98.4266	139.275	37.1547	0.266773	-1.90632	5.82334e-05	0.000298572	AT4G10320.1 | Symbols: | tRNA synthetase class I (I	Medtr4g076850.1|PACid:23048294	Aquca_001_00120.3|PACid:22042865	PGSC0003DMP400023622|PACid:24408034	MDP0000153224|PACid:22657630	Potri.017G033200.8|PACid:26984657	Eucgr.H00404.1|PACid:23589754	Thecc1EG021556t1|PACid:27424304	Pp1s197_25V6.1|PACid:18043426	Si005726m|PACid:19704968	g17926.t1|PACid:27571737	68225|PACid:27386392	164123|PACid:27348658	1531|PACid:27420472
UN010416	94.5804	133.985	35.4738	0.26476	-1.91724	6.11544e-07	5.32079e-06	AT1G16070.1 | Symbols: AtTLP8	AC233655_49.1|PACid:23046326	Aquca_031_00091.1|PACid:22050734	PGSC0003DMP400025008|PACid:24405758	MDP0000175577|PACid:22636576	Potri.001G041400.1|PACid:27047355	Eucgr.J03133.1|PACid:23601296	Thecc1EG027570t1|PACid:27440631	Pp1s74_34V6.1|PACid:18056175	Si017366m|PACid:19688710	Cre12.g497300.t2.1|PACid:27582076	67224|PACid:27387932	51450|PACid:27340332
UN010418	73.5898	93.1765	44.2098	0.474474	-1.0756	0.0074436	0.0193235	AT4G17760.1 | Symbols: | damaged DNA binding;exodeoxyribonuclease IIIs | chr4:9871820-9873257 FORWARD LENGTH=300		Aquca_039_00121.1|PACid:22062176	PGSC0003DMP400026052|PACid:24393573	MDP0000265983|PACid:22625586	Potri.001G139100.1|PACid:27047252	Eucgr.D02215.1|PACid:23576067	Thecc1EG016562t1|PACid:27450582	Pp1s67_171V6.1|PACid:18050751	Si008185m|PACid:19703019		66339|PACid:27388614
UN010458	19.3471	24.3872	11.787	0.483328	-1.04893	0.194836	0.292979	AT5G19910.1 | Symbols: MED31 | SOH1 family protein | chr5:6731484-6732821 REVERSE LENGTH=196		Aquca_053_00085.2|PACid:22026545	PGSC0003DMP400014609|PACid:24406443		Potri.012G113400.2|PACid:27049331	Eucgr.A02936.1|PACid:23564962	Thecc1EG014808t3|PACid:27448740	Pp1s149_14V6.3|PACid:18061367	Si037507m|PACid:19684133	Cre01.g011350.t1.2|PACid:27578140	48798|PACid:27394443	55490|PACid:27343094	30305|PACid:27414433
UN010464	94.5219	134.942	33.8919	0.251159	-1.99333	3.66478e-07	3.35754e-06	AT1G01760.1 | Symbols: | adenosine deaminases;RNA binding;RNA binding;adenosine deaminases | chr1:276412-278448 REVERSE LENGTH=420	Medtr6g031060.1|PACid:23027622	Aquca_013_00349.1|PACid:22059254	PGSC0003DMP400037539|PACid:24389741	MDP0000289284|PACid:22677203	Potri.014G081400.2|PACid:27033222	Eucgr.E00173.1|PACid:23576831	Thecc1EG005369t3|PACid:27431354	Pp1s219_54V6.1|PACid:18039192	Si024866m|PACid:19699029		39467|PACid:27393308	198294|PACid:27341030	29378|PACid:27420270
UN010552	131.773	195.413	36.3142	0.185833	-2.42792	1.71379e-11	3.66405e-10	AT1G03000.1 | Symbols: PEX6 | peroxin 6 | chr1:688057-692453 REVERSE LENGTH=941	Medtr7g089290.1|PACid:23022373	Aquca_030_00366.1|PACid:22035691	PGSC0003DMP400009473|PACid:24395984	MDP0000321191|PACid:22666271	Potri.014G133000.1|PACid:27033634	Eucgr.H01193.2|PACid:23590617	Thecc1EG004563t3|PACid:27436539	Pp1s68_6V6.1|PACid:18072951	Si009290m|PACid:19696460
UN010616	107.366	152.209	40.0997	0.263451	-1.92439	2.06499e-05	0.000120622	AT5G49030.2 | Symbols: OVA2 | tRNA synthetase class I (I	Medtr4g076850.1|PACid:23048294	Aquca_003_00755.2|PACid:22049582	PGSC0003DMP400011153|PACid:24423718	MDP0000149868|PACid:22660334	Potri.010G014500.1|PACid:26980332	Eucgr.H03916.1|PACid:23593173	Thecc1EG009231t2|PACid:27461086	Pp1s26_83V6.1|PACid:18053771	Si016174m|PACid:19688462	Cre06.g267100.t1.2|PACid:27567869	68021|PACid:27392993	30866|PACid:27345090
UN010759	125.051	172.49	53.8922	0.312437	-1.67836	0.000149478	0.000677882	AT5G37830.1 | Symbols: OXP1 | oxoprolinase 1 | chr5:15056635-15060525 REVERSE LENGTH=1266	Medtr4g093870.1|PACid:23049602	Aquca_027_00306.1|PACid:22045713	PGSC0003DMP400015528|PACid:24400272	MDP0000668608|PACid:22648538	Potri.004G091000.2|PACid:26989971	Eucgr.I01066.1|PACid:23595575	Thecc1EG007670t1|PACid:27461675	Pp1s471_23V6.1|PACid:18055984	Si039681m|PACid:19681707	Cre13.g585850.t1.2|PACid:27573996		33783|PACid:27348275	8530|PACid:27416297
UN010775	138.358	176.637	80.9409	0.458233	-1.12585	0.000511109	0.00197118	AT4G24040.1 | Symbols: ATTRE1		Aquca_037_00232.1|PACid:22040442		MDP0000235673|PACid:22660712	Potri.003G144000.1|PACid:26996854	Eucgr.E01027.2|PACid:23577733	Thecc1EG016537t3|PACid:27449885	Pp1s194_104V6.2|PACid:18058625	Si034760m|PACid:19680367	g7563.t1|PACid:27563633	11457|PACid:27388996	51932|PACid:27339280	12616|PACid:27418372
UN010781	69.922	100.468	24.1036	0.239914	-2.05941	3.54754e-06	2.5624e-05	AT5G60530.1 | Symbols: | late embryogenesis abundant protein-related / LEA protein-related | chr5:24334197-24335685 REVERSE LENGTH=439	Medtr2g021580.1|PACid:23018618	Aquca_035_00022.1|PACid:22061373	PGSC0003DMP400044651|PACid:24424141	MDP0000264754|PACid:22654674	Potri.009G097400.1|PACid:26985774	Eucgr.H00665.1|PACid:23590030	Thecc1EG034321t1|PACid:27459387	Pp1s400_1V6.1|PACid:18058423	Si002235m|PACid:19673617
UN010959	45.4697	68.4852	10.9465	0.159838	-2.64532	2.86866e-06	2.1161e-05	AT2G22010.2 | Symbols: RKP | related to KPC1 | chr2:9363946-9368828 REVERSE LENGTH=1283	Medtr3g094770.1|PACid:23008934	Aquca_014_00502.2|PACid:22027613	PGSC0003DMP400022933|PACid:24383449	MDP0000130111|PACid:22634815	Potri.007G081900.2|PACid:27015317	Eucgr.H04838.1|PACid:23594196	Thecc1EG001227t1|PACid:27435114	Pp1s98_119V6.1|PACid:18070607	Si028714m|PACid:19711559	g16804.t1|PACid:27566860
UN010998	37.9539	51.7496	17.2603	0.333534	-1.58409	0.00499922	0.0138275	AT4G09960.3 | Symbols: STK	Medtr5g032520.1|PACid:23032367	Aquca_022_00039.4|PACid:22054711	PGSC0003DMP400016526|PACid:24383045	MDP0000324166|PACid:22660853	Potri.019G077200.2|PACid:27026486	Eucgr.F02161.1|PACid:23582941	Thecc1EG001841t2|PACid:27434474	Pp1s34_373V6.1|PACid:18072629	Si018183m|PACid:19686691	Cre12.g519150.t1.2|PACid:27582237	48964|PACid:27388392	57960|PACid:27342013
UN011002	109.892	158.031	37.6843	0.238461	-2.06818	2.33278e-08	2.81703e-07	AT3G29320.1 | Symbols: | Glycosyl transferase	Medtr2g014460.1|PACid:23018593	Aquca_002_00786.2|PACid:22052720	PGSC0003DMP400054992|PACid:24425128	MDP0000288190|PACid:22674929	Potri.004G048600.1|PACid:26990056	Eucgr.B03166.5|PACid:23568432	Thecc1EG018712t2|PACid:27454277	Pp1s30_182V6.1|PACid:18038645	Si034019m|PACid:19679688		48206|PACid:27391463	181917|PACid:27342194	51587|PACid:27417394
UN011007	52.6622	75.8398	17.8958	0.235968	-2.08334	2.37883e-05	0.00013676	AT3G05030.2 | Symbols: NHX2	Medtr3g055600.1|PACid:23012169	Aquca_017_00305.2|PACid:22031840	PGSC0003DMP400038991|PACid:24419759	MDP0000126177|PACid:22662855	Potri.014G134900.5|PACid:27035176	Eucgr.B01758.3|PACid:23566882	Thecc1EG004534t2|PACid:27435672	Pp1s31_203V6.1|PACid:18071516	Si029921m|PACid:19711246	g11506.t1|PACid:27565197	16128|PACid:27388790	21861|PACid:27339865	29140|PACid:27417846
UN011027	59.8097	76.1748	35.2619	0.462908	-1.1112	0.0126823	0.0303555	AT4G25290.1 | Symbols: | DNA photolyases;DNA photolyases | chr4:12941486-12944994 REVERSE LENGTH=692					Potri.015G129500.4|PACid:27019005	Eucgr.K00151.4|PACid:23601573	Thecc1EG014959t2|PACid:27447466	Pp1s140_22V6.1|PACid:18059578	Si029085m|PACid:19709702		46826|PACid:27387202
UN011189	116.497	164.411	44.6266	0.271433	-1.88133	1.86127e-06	1.44145e-05	AT1G08520.1 | Symbols: ALB1	Medtr5g009070.1|PACid:23028653	Aquca_014_00687.1|PACid:22027494	PGSC0003DMP400046267|PACid:24410672	MDP0000089079|PACid:22638012	Potri.009G049400.3|PACid:26986109	Eucgr.J00729.4|PACid:23598559	Thecc1EG040801t1|PACid:27427381	Pp1s66_287V6.1|PACid:18038400	Si034376m|PACid:19680891	g10007.t1|PACid:27570030	36641|PACid:27392437	51160|PACid:27340303	38170|PACid:27416173
UN011256	71.3664	93.6139	37.9952	0.405871	-1.30091	0.00217008	0.00680621	AT3G01770.1 | Symbols: ATBET10	Medtr2g018270.1|PACid:23016648	Aquca_057_00017.4|PACid:22057391	PGSC0003DMP400026659|PACid:24404042	MDP0000831483|PACid:22680259	Potri.011G077100.2|PACid:27001955	Eucgr.B00141.1|PACid:23565197	Thecc1EG029585t4|PACid:27438591	Pp1s13_29V6.1|PACid:18064784	Si026157m|PACid:19707518		64488|PACid:27393483	70278|PACid:27342619	30139|PACid:27414633
UN011318	83.2545	109.355	44.1039	0.40331	-1.31004	0.000718788	0.00264642	AT4G22120.6 | Symbols: | ERD (early-responsive to dehydration stress) family protein | chr4:11715976-11719144 REVERSE LENGTH=771	Medtr5g086610.1|PACid:23032849	Aquca_032_00017.3|PACid:22057172	PGSC0003DMP400001819|PACid:24400288	MDP0000187381|PACid:22672311	Potri.004G006100.1|PACid:26992554	Eucgr.K03391.1|PACid:23605125	Thecc1EG030289t3|PACid:27439188	Pp1s35_272V6.1|PACid:18055166	Si000403m|PACid:19676613	Cre17.g696250.t1.3|PACid:27571965	31629|PACid:27387666	6369|PACid:27342534	7162|PACid:27413110
UN011343	59.2601	86.9776	17.6839	0.203316	-2.29821	1.93093e-06	1.48535e-05	AT5G56730.1 | Symbols: | Insulinase (Peptidase family M16) protein | chr5:22946906-22952576 REVERSE LENGTH=956	Medtr8g101950.1|PACid:23037928	Aquca_001_00156.3|PACid:22043142	PGSC0003DMP400000684|PACid:24380964	MDP0000314814|PACid:22664769	Potri.002G235700.3|PACid:27020023	Eucgr.C03689.3|PACid:23573053	Thecc1EG046923t1|PACid:27427122	Pp1s174_64V6.1|PACid:18038601	Si000154m|PACid:19673476	Cre02.g089150.t1.3|PACid:27575752		63447|PACid:27344356	51202|PACid:27418655
UN011434	71.7036	108.418	16.6316	0.153403	-2.70461	4.90155e-09	6.78509e-08	AT2G31010.2 | Symbols: | Protein kinase superfamily protein | chr2:13194939-13199642 FORWARD LENGTH=775	Medtr2g092980.1|PACid:23017116	Aquca_041_00185.1|PACid:22029412	PGSC0003DMP400026864|PACid:24378836	MDP0000130511|PACid:22624474	Potri.014G142700.4|PACid:27034119	Eucgr.E00538.3|PACid:23577282	Thecc1EG012715t5|PACid:27446672	Pp1s75_1V6.1|PACid:18068302	Si009672m|PACid:19694329	Cre16.g659400.t2.1|PACid:27567225	66339|PACid:27388614	56536|PACid:27346885	7730|PACid:27416395
UN011484	82.2669	115.849	31.8932	0.275299	-1.86093	4.98792e-06	3.44913e-05	AT1G72960.1 | Symbols: | Root hair defective 3 GTP-binding protein (RHD3) | chr1:27446263-27450862 FORWARD LENGTH=795		Aquca_026_00364.2|PACid:22055799		MDP0000220273|PACid:22658696	Potri.003G038900.1|PACid:26996289		Thecc1EG029059t2|PACid:27441037	Pp1s382_19V6.1|PACid:18047748	Si016481m|PACid:19686781	Cre03.g194100.t1.2|PACid:27576616	14113|PACid:27387101	59318|PACid:27341179	39208|PACid:27416887
UN011570	30.5885	43.7538	10.8406	0.247764	-2.01296	0.00168102	0.00546565	AT3G14080.2 | Symbols: | Small nuclear ribonucleoprotein family protein | chr3:4667717-4668989 FORWARD LENGTH=128	Medtr2g042700.1|PACid:23014468	Aquca_076_00051.1|PACid:22031076	PGSC0003DMP400008632|PACid:24395599	MDP0000147542|PACid:22652542	Potri.003G068400.1|PACid:26999722	Eucgr.J02801.1|PACid:23600907	Thecc1EG037502t1|PACid:27427700	Pp1s142_32V6.1|PACid:18065438	Si011315m|PACid:19695618	Cre10.g456750.t1.2|PACid:27579719	31289|PACid:27388314	4004|PACid:27342744	32351|PACid:27418440
UN011581	65.9087	98.6188	16.8435	0.170794	-2.54967	7.06981e-05	0.000354074	AT5G23340.1 | Symbols: | RNI-like superfamily protein | chr5:7856314-7857983 FORWARD LENGTH=405
UN012009	106.838	134.418	65.4674	0.487045	-1.03787	0.00367292	0.0106435	AT3G63130.2 | Symbols: RANGAP1 | RAN GTPase activating protein 1 | chr3:23325108-23326715 FORWARD LENGTH=535	Medtr1g105040.1|PACid:23043750	Aquca_054_00103.2|PACid:22037234	PGSC0003DMP400015881|PACid:24420259	MDP0000215789|PACid:22635904	Potri.005G209600.1|PACid:27030802	Eucgr.H03559.1|PACid:23592856	Thecc1EG004385t2|PACid:27433858	Pp1s80_152V6.1|PACid:18053201	Si035026m|PACid:19679163	g5513.t1|PACid:27572733	43769|PACid:27387974	192907|PACid:27346873	16744|PACid:27413691
UN012012	32.2225	47.1786	9.78834	0.207474	-2.269	0.000388341	0.00154789	AT2G03210.1 | Symbols: FUT2			PGSC0003DMP400033900|PACid:24405281	MDP0000176324|PACid:22653754			Thecc1EG014094t3|PACid:27450724	Pp1s75_26V6.1|PACid:18068240	Si019396m|PACid:19687980
UN012120	28.2731	37.7195	14.1034	0.373902	-1.41927	0.0262405	0.056092	AT3G11930.2 | Symbols: | Adenine nucleotide alpha hydrolases-like superfamily protein | chr3:3776371-3777393 FORWARD LENGTH=200	Medtr1g087200.1|PACid:23041957	Aquca_041_00006.1|PACid:22029320	PGSC0003DMP400056275|PACid:24418710	MDP0000678612|PACid:22643977	Potri.010G123400.2|PACid:26979591	Eucgr.B03010.1|PACid:23568237	Thecc1EG025044t1|PACid:27424726	Pp1s98_214V6.2|PACid:18070459	Si038863m|PACid:19683506
UN012249	117.179	155.021	60.4178	0.38974	-1.35941	8.55173e-05	0.000417272	AT3G58830.1 | Symbols: | haloacid dehalogenase (HAD) superfamily protein | chr3:21755172-21756637 REVERSE LENGTH=343	Medtr1g100570.1|PACid:23044355	Aquca_022_00053.1|PACid:22054616	PGSC0003DMP400030308|PACid:24416825	MDP0000127305|PACid:22620007	Potri.002G060600.2|PACid:27021048	Eucgr.K01200.3|PACid:23602673	Thecc1EG001858t2|PACid:27434131	Pp1s13_181V6.5|PACid:18064539	Si002521m|PACid:19674227		59751|PACid:27395075
UN012266	3.00904	4.24292	1.1582	0.272973	-1.87317	0.531073	0.643489	AT2G04660.1 | Symbols: APC2 | anaphase-promoting complex/cyclosome 2 | chr2:1624933-1629039 FORWARD LENGTH=865	Medtr4g082260.1|PACid:23049095	Aquca_002_00666.1|PACid:22051706	PGSC0003DMP400032123|PACid:24389071	MDP0000321249|PACid:22623769	Potri.008G089600.3|PACid:27038307	Eucgr.I00217.2|PACid:23594746	Thecc1EG011666t2|PACid:27462709	Pp1s31_229V6.1|PACid:18071542	Si009340m|PACid:19696734	Cre04.g219900.t1.3|PACid:27580972	8121|PACid:27391402	17472|PACid:27341729	5256|PACid:27419900
UN012284	46.1294	65.9358	16.4198	0.249027	-2.00562	0.000129022	0.000597308	AT2G30105.1 | Symbols: | CONTAINS InterPro DOMAIN/s: Leucine-rich repeat	Medtr4g098530.1|PACid:23052722	Aquca_026_00150.1|PACid:22056330	PGSC0003DMP400042475|PACid:24405201	MDP0000023975|PACid:22626941	Potri.015G048800.4|PACid:27018274	Eucgr.B02227.1|PACid:23567332	Thecc1EG042197t1|PACid:27427672	Pp1s303_51V6.1|PACid:18071944	Si036233m|PACid:19682387		55186|PACid:27389310	35295|PACid:27340203	44236|PACid:27420358
UN012318	36.0254	49.9385	15.1557	0.303487	-1.72029	0.0120124	0.0290442	AT4G24840.1 | Symbols: | FUNCTIONS IN: molecular_function unknown; INVOLVED IN: protein transport	Medtr4g103610.2|PACid:23052324	Aquca_011_00194.2|PACid:22038441	PGSC0003DMP400045659|PACid:24392877	MDP0000278944|PACid:22654238	Potri.015G094000.3|PACid:27018343	Eucgr.B00121.1|PACid:23565174	Thecc1EG027410t4|PACid:27441066	Pp1s48_56V6.1|PACid:18063710	Si034389m|PACid:19684390	Cre02.g147700.t1.2|PACid:27574684		179556|PACid:27339092
UN012535	20.9028	32.6628	3.26278	0.0998928	-3.32348	0.000220434	0.000944923							Eucgr.E00005.1|PACid:23576623		Pp1s12_184V6.1|PACid:18048331
UN012554	22.3258	32.8593	6.52556	0.198591	-2.33213	0.00247907	0.00760947	AT1G49040.1 | Symbols: SCD1 | stomatal cytokinesis defective / SCD1 protein (SCD1) | chr1:18139419-18148826 REVERSE LENGTH=1187		Aquca_026_00255.3|PACid:22056242		MDP0000237605|PACid:22640478	Potri.015G049500.1|PACid:27017423	Eucgr.B00711.1|PACid:23565841	Thecc1EG012299t1|PACid:27450870	Pp1s6_61V6.1|PACid:18038983	Si000088m|PACid:19675600
UN012628	64.2266	90.8341	24.3154	0.26769	-1.90136	2.46171e-05	0.000140918	AT5G22770.2 | Symbols: alpha-ADR | alpha-adaptin | chr5:7579844-7588026 REVERSE LENGTH=1012		Aquca_019_00068.1|PACid:22055454		MDP0000222720|PACid:22678274	Potri.004G189700.3|PACid:26991580	Eucgr.J00415.1|PACid:23598177	Thecc1EG041529t6|PACid:27429851	Pp1s507_6V6.1|PACid:18060764	Si034039m|PACid:19681279	Cre14.g627150.t2.1|PACid:27565926	47019|PACid:27391383	35061|PACid:27344480	51294|PACid:27418754
UN012731	74.1583	100.089	35.2619	0.352305	-1.5051	0.000263834	0.0011092	AT3G01780.1 | Symbols: TPLATE | ARM repeat superfamily protein | chr3:279171-283399 FORWARD LENGTH=1176	Medtr7g031450.1|PACid:23021249	Aquca_011_00265.1|PACid:22038220		MDP0000212761|PACid:22662925	Potri.001G334300.1|PACid:27044270	Eucgr.I01665.1|PACid:23596317	Thecc1EG017104t1|PACid:27453899	Pp1s7_55V6.1|PACid:18051991	Si025835m|PACid:19708527
UN012800	15.1107	20.7635	6.63147	0.319382	-1.64665	0.0884195	0.153994	AT1G33390.1 | Symbols: ATFAS4	Medtr4g120070.1|PACid:23052449	Aquca_003_00647.1|PACid:22050154	PGSC0003DMP400000226|PACid:24422757		Potri.002G201400.4|PACid:27024777	Eucgr.E04059.1|PACid:23580351	Thecc1EG043270t1|PACid:27442788	Pp1s312_57V6.1|PACid:18046202	Si016119m|PACid:19690254	Cre02.g102300.t1.2|PACid:27574278
UN012856	45.4003	62.4749	19.7885	0.316743	-1.65861	0.00123838	0.00421491	AT5G11430.1 | Symbols: | SPOC domain / Transcription elongation factor S-II protein | chr5:3648469-3652256 FORWARD LENGTH=873	Medtr3g108010.1|PACid:23012784	Aquca_036_00022.1|PACid:22055184	PGSC0003DMP400056110|PACid:24393370	MDP0000143970|PACid:22677824	Potri.018G034500.1|PACid:27009700	Eucgr.C01815.1|PACid:23571353	Thecc1EG038305t2|PACid:27427851	Pp1s224_9V6.1|PACid:18053368	Si016149m|PACid:19686080
UN012867	37.9723	49.7417	20.3181	0.408471	-1.29169	0.0151171	0.0352186	AT2G14835.2 | Symbols: | RING/U-box superfamily protein | chr2:6367238-6370610 FORWARD LENGTH=343	Medtr1g106530.1|PACid:23045345	Aquca_042_00161.2|PACid:22033119	PGSC0003DMP400044839|PACid:24418630	MDP0000217521|PACid:22622852	Potri.001G294200.3|PACid:27045081	Eucgr.I01070.1|PACid:23595578	Thecc1EG007218t2|PACid:27463680	Pp1s98_141V6.1|PACid:18070602	Si036310m|PACid:19684045
UN013088	63.1061	87.4928	26.5259	0.303178	-1.72176	0.000110669	0.000523214	AT2G17730.1 | Symbols: NIP2 | NEP-interacting protein 2 | chr2:7704142-7705312 FORWARD LENGTH=241	Medtr7g076250.1|PACid:23023918	Aquca_001_00154.1|PACid:22043966	PGSC0003DMP400022654|PACid:24385798	MDP0000623278|PACid:22654587	Potri.005G071300.1|PACid:27027580	Eucgr.D02250.1|PACid:23576116	Thecc1EG028608t1|PACid:27439945	Pp1s81_169V6.1|PACid:18068753	Si018452m|PACid:19688477	g2943.t1|PACid:27576013	54440|PACid:27393870	196184|PACid:27345077	88811|PACid:27416972
UN013289	41.8126	53.2701	24.6263	0.462291	-1.11313	0.0935009	0.161093	AT5G27730.1 | Symbols: | Protein of unknown function (DUF1624) | chr5:9820311-9822868 FORWARD LENGTH=472	Medtr1g087750.1|PACid:23042791	Aquca_038_00128.1|PACid:22026779	PGSC0003DMP400006928|PACid:24400775	MDP0000800684|PACid:22649941	Potri.006G122500.1|PACid:27006199	Eucgr.K02443.2|PACid:23604016	Thecc1EG022283t1|PACid:27424921	Pp1s126_27V6.1|PACid:18061066	Si010030m|PACid:19695455	Cre04.g224100.t2.1|PACid:27581007	63071|PACid:27387005	155161|PACid:27341347	28809|PACid:27418066
UN013363	14.2035	18.3381	8.0015	0.436332	-1.1965	0.1786	0.272955	AT1G22970.1 | Symbols: | unknown protein; BEST Arabidopsis thaliana protein match is: unknown protein (TAIR:AT1G71150.1); Has 134 Blast hits to 132 proteins in 48 species: Archae - 0; Bacteria - 0; Metazoa - 66; Fungi - 10; Plants - 48; Viruses - 0; Other Eukaryotes - 10 (source: NCBI BLink). | chr1:8130840-8132199 REVERSE LENGTH=357		Aquca_035_00181.1|PACid:22061125	PGSC0003DMP400053094|PACid:24387059	MDP0000174412|PACid:22666187	Potri.008G126400.1|PACid:27037778	Eucgr.K00649.1|PACid:23602111	Thecc1EG009036t3|PACid:27464413	Pp1s83_243V6.1|PACid:18073559	Si022385m|PACid:19700115
UN013448	35.6013	51.1951	12.2107	0.238512	-2.06786	0.000440982	0.00173271									Pp1s105_86V6.1|PACid:18067170
UN013477	29.971	43.4966	9.68242	0.222602	-2.16746	0.00110712	0.00383361	AT1G05150.1 | Symbols: | Calcium-binding tetratricopeptide family protein | chr1:1484280-1486706 REVERSE LENGTH=808	Medtr1g045490.1|PACid:23042890	Aquca_006_00103.1|PACid:22036408	PGSC0003DMP400006723|PACid:24384199	MDP0000239178|PACid:22660813	Potri.002G027900.2|PACid:27023311	Eucgr.F01620.1|PACid:23582339	Thecc1EG034157t1|PACid:27458807	Pp1s38_190V6.1|PACid:18057903	Si034236m|PACid:19685893
UN013618	146.721	184.896	89.4582	0.48383	-1.04743	0.0107357	0.0263659	AT5G13560.1 | Symbols: | unknown protein; BEST Arabidopsis thaliana protein match is: unknown protein (TAIR:AT2G37370.1); Has 12055 Blast hits to 8846 proteins in 811 species: Archae - 217; Bacteria - 1046; Metazoa - 6104; Fungi - 1115; Plants - 528; Viruses - 14; Other Eukaryotes - 3031 (source: NCBI BLink). | chr5:4361579-4366318 REVERSE LENGTH=679		Aquca_010_00653.7|PACid:22046707		MDP0000177059|PACid:22623358	Potri.008G048100.2|PACid:27036067	Eucgr.G02771.1|PACid:23588492	Thecc1EG042992t3|PACid:27443848		Si009561m|PACid:19697700
UN013705	77.0022	105.672	33.9978	0.32173	-1.63608	7.543e-05	0.000375214	AT3G12350.2 | Symbols: | F-box family protein | chr3:3931626-3932504 FORWARD LENGTH=292	Medtr1g017940.1|PACid:23044913	Aquca_060_00023.1|PACid:22039132	PGSC0003DMP400018766|PACid:24382431	MDP0000252438|PACid:22660596	Potri.002G117900.1|PACid:27023511	Eucgr.F00088.1|PACid:23580745	Thecc1EG034689t1|PACid:27458572	Pp1s258_31V6.1|PACid:18043601
UN013719	31.9052	50.228	4.42098	0.0880183	-3.50605	4.1396e-06	2.93102e-05	AT4G02560.2 | Symbols: LD | Homeodomain-like superfamily protein | chr4:1123656-1128252 REVERSE LENGTH=953	Medtr7g108390.1|PACid:23021502	Aquca_017_00223.1|PACid:22031384		MDP0000161239|PACid:22644180	Potri.014G132800.2|PACid:27032336	Eucgr.H01192.1|PACid:23590615	Thecc1EG004566t1|PACid:27434255	Pp1s311_27V6.1|PACid:18068192	Si000079m|PACid:19677134
UN013792	62.3727	94.411	14.3152	0.151627	-2.7214	3.61373e-08	4.17507e-07			Aquca_011_00334.1|PACid:22037866	PGSC0003DMP400026724|PACid:24406193	MDP0000322511|PACid:22681242			Thecc1EG014565t1|PACid:27446991	Pp1s37_239V6.1|PACid:18040091		Cre12.g518300.t1.2|PACid:27581202	16114|PACid:27388663	132588|PACid:27341227
UN013798	32.2911	46.5914	10.8406	0.232674	-2.10362	0.000876348	0.00313759	AT3G11920.1 | Symbols: | glutaredoxin-related | chr3:3772311-3774887 FORWARD LENGTH=630	Medtr5g061340.1|PACid:23030209	Aquca_002_01417.2|PACid:22052375	PGSC0003DMP400028657|PACid:24423383	MDP0000277069|PACid:22634146	Potri.008G144800.1|PACid:27039915	Eucgr.J01833.1|PACid:23599845	Thecc1EG011305t1|PACid:27460192		Si005952m|PACid:19704497
UN013831	26.4134	34.6201	14.1034	0.407376	-1.29557	0.0491234	0.0947496	AT1G07350.2 | Symbols: | RNA-binding (RRM/RBD/RNP motifs) family protein | chr1:2258816-2259586 REVERSE LENGTH=129	Medtr8g074790.1|PACid:23038927	Aquca_035_00111.11|PACid:22060990	PGSC0003DMP400052822|PACid:24396040	MDP0000140238|PACid:22668421	Potri.009G041700.3|PACid:26987832	Eucgr.E00636.1|PACid:23577367	Thecc1EG041684t3|PACid:27428467	Pp1s21_218V6.3|PACid:18039339	Si036557m|PACid:19683648	g3534.t1|PACid:27576075	36095|PACid:27387205	147613|PACid:27342763
UN013853	93.3693	121.933	50.5236	0.414355	-1.27106	0.000712084	0.00262536	AT1G76110.1 | Symbols: | HMG (high mobility group) box protein with ARID/BRIGHT DNA-binding domain | chr1:28555287-28557465 REVERSE LENGTH=338	Medtr1g116180.1|PACid:23042576	Aquca_034_00154.1|PACid:22056394	PGSC0003DMP400054515|PACid:24398537	MDP0000530864|PACid:22662312	Potri.005G246700.2|PACid:27031522	Eucgr.H00052.3|PACid:23589376	Thecc1EG020322t1|PACid:27452172	Pp1s355_21V6.1|PACid:18061248	Si017168m|PACid:19689978	g3161.t1|PACid:27577543	54732|PACid:27392860	70682|PACid:27338913	35979|PACid:27414906
UN013858	19.7063	26.3889	9.68242	0.366913	-1.44649	0.0645057	0.118521	AT3G06290.1 | Symbols: | SAC3/GANP/Nin1/mts3/eIF-3 p25 family | chr3:1899123-1907297 REVERSE LENGTH=1697	Medtr2g020960.1|PACid:23014393	Aquca_026_00065.1|PACid:22055948	PGSC0003DMP400003758|PACid:24394043	MDP0000318305|PACid:22633829	Potri.010G028200.1|PACid:26980746	Eucgr.H03640.1|PACid:23592938	Thecc1EG021077t5|PACid:27456003	Pp1s55_70V6.1|PACid:18063204	Si028652m|PACid:19710808	Cre06.g297650.t1.2|PACid:27569381		67790|PACid:27343853
UN013950	3.75666	4.85804	2.10458	0.433215	-1.20684	0.689581	0.782257	AT2G34350.1 | Symbols: | Nodulin-like / Major Facilitator Superfamily protein | chr2:14493624-14495644 FORWARD LENGTH=525	Medtr2g100400.1|PACid:23015136	Aquca_002_00443.1|PACid:22053018	PGSC0003DMP400054136|PACid:24407981	MDP0000275857|PACid:22647390	Potri.015G067000.2|PACid:27019722	Eucgr.K02903.1|PACid:23604566	Thecc1EG043319t1|PACid:27441960	Pp1s406_11V6.1|PACid:18040897	Si021564m|PACid:19701024	Cre03.g184400.t1.2|PACid:27576909		184539|PACid:27347775	93251|PACid:27413884
UN013954	47.1573	64.7723	20.7349	0.32012	-1.64332	0.0012057	0.00412035	AT2G39910.1 | Symbols: | ARM repeat superfamily protein | chr2:16660604-16662886 FORWARD LENGTH=436	Medtr3g070010.1|PACid:23010041	Aquca_026_00310.1|PACid:22056063	PGSC0003DMP400012933|PACid:24393992	MDP0000192127|PACid:22647938	Potri.008G063500.1|PACid:27040024	Eucgr.J00246.2|PACid:23597965	Thecc1EG042614t1|PACid:27443919	Pp1s239_31V6.1|PACid:18071859	Si006510m|PACid:19705883		41411|PACid:27391284
UN013956	65.9275	85.1094	37.1547	0.436552	-1.19577	0.00582221	0.0157153	AT4G16660.1 | Symbols: | heat shock protein 70 (Hsp 70) family protein | chr4:9377225-9381232 FORWARD LENGTH=867	Medtr7g026110.1|PACid:23020463	Aquca_030_00358.3|PACid:22035884	PGSC0003DMP400027885|PACid:24416208	MDP0000507230|PACid:22652673	Potri.016G019800.4|PACid:27013842	Eucgr.C01277.2|PACid:23570859	Thecc1EG044595t1|PACid:27441748	Pp1s34_87V6.1|PACid:18072410	Si016270m|PACid:19686879	Cre01.g048600.t1.3|PACid:27578779	55139|PACid:27389340
UN014092	41.0092	58.7346	14.4211	0.245531	-2.02602	0.000228116	0.000974033	AT3G19280.1 | Symbols: FUT11	Medtr4g086010.1|PACid:23051363	Aquca_015_00060.3|PACid:22042348	PGSC0003DMP400044695|PACid:24424063	MDP0000322244|PACid:22622644	Potri.009G101500.4|PACid:26988674	Eucgr.I01147.3|PACid:23595677	Thecc1EG007068t2|PACid:27460600	Pp1s31_233V6.3|PACid:18071462	Si013627m|PACid:19691357	Cre13.g585900.t1.2|PACid:27574135		46084|PACid:27345034
UN014142	74.1164	99.6663	35.7915	0.359113	-1.47749	0.00026873	0.00112663									Pp1s54_247V6.1|PACid:18067673		g11477.t1|PACid:27565232	47622|PACid:27388752	64448|PACid:27343280	39738|PACid:27417565
UN014148	30.7862	43.8008	11.2643	0.257171	-1.9592	0.00161323	0.00528888	AT5G56030.1 | Symbols: HSP81-2	Medtr5g096460.1|PACid:23034222	Aquca_005_00051.1|PACid:22024302	PGSC0003DMP400051894|PACid:24381757	MDP0000265782|PACid:22672787	Potri.001G286700.2|PACid:27042780	Eucgr.F03673.1|PACid:23584816	Thecc1EG030579t1|PACid:27445501	Pp1s220_83V6.1|PACid:18068044	Si013346m|PACid:19693526		28911|PACid:27386614	122782|PACid:27342854	3566|PACid:27419873
UN014155	113.614	160.449	43.3625	0.270258	-1.88759	2.64568e-07	2.50354e-06	AT2G29940.1 | Symbols: PDR3	Medtr7g104110.1|PACid:23020567	Aquca_045_00059.1|PACid:22027280	PGSC0003DMP400040659|PACid:24389138	MDP0000240624|PACid:22623411	Potri.001G251100.1|PACid:27044449	Eucgr.J01914.1|PACid:23599940	Thecc1EG022498t3|PACid:27421902	Pp1s12_29V6.1|PACid:18048419	Si016096m|PACid:19689588	Cre07.g332450.t1.2|PACid:27564041	13947|PACid:27389834
UN014412	137.916	175.193	82	0.468054	-1.09525	0.00063119	0.00236485	AT3G24550.1 | Symbols: ATPERK1	Medtr8g077850.1|PACid:23037265	Aquca_026_00182.2|PACid:22056149	PGSC0003DMP400017893|PACid:24427542	MDP0000218503|PACid:22624253	Potri.007G027000.3|PACid:27014812	Eucgr.C03822.1|PACid:23573199	Thecc1EG000409t1|PACid:27431844	Pp1s160_128V6.1|PACid:18068326	Si021486m|PACid:19700538	Cre12.g559350.t1.2|PACid:27581210	15921|PACid:27392457	212423|PACid:27347661	88990|PACid:27418745
UN014433	54.7572	70.7014	30.841	0.436214	-1.19689	0.0086616	0.0220029	AT4G22840.1 | Symbols: | Sodium Bile acid symporter family | chr4:11991636-11993676 REVERSE LENGTH=409	Medtr5g011440.1|PACid:23030470	Aquca_013_00562.1|PACid:22058799	PGSC0003DMP400022144|PACid:24393253	MDP0000254328|PACid:22662154	Potri.003G117300.2|PACid:26996404	Eucgr.E00496.1|PACid:23577238	Thecc1EG046747t1|PACid:27448885	Pp1s338_62V6.2|PACid:18059195	Si030031m|PACid:19713847		52601|PACid:27390456	153230|PACid:27347325
UN014506	81.2442	118.778	24.944	0.210006	-2.2515	1.24291e-07	1.25867e-06	AT1G06840.1 | Symbols: | Leucine-rich repeat protein kinase family protein | chr1:2097854-2103208 REVERSE LENGTH=953	Medtr3g062570.1|PACid:23011325	Aquca_016_00425.2|PACid:22062875	PGSC0003DMP400048620|PACid:24385885	MDP0000204914|PACid:22651401	Potri.013G159200.4|PACid:26996085	Eucgr.A00802.1|PACid:23562514	Thecc1EG006166t1|PACid:27463482	Pp1s225_31V6.1|PACid:18074024	Si005744m|PACid:19705569	Cre05.g241650.t1.3|PACid:27572537	43626|PACid:27388038	53049|PACid:27342030	249|PACid:27413777
UN014568	10.909	15.8652	3.47461	0.219008	-2.19094	0.0461107	0.0898983	AT2G47450.1 | Symbols: CAO		Aquca_043_00094.1|PACid:22045130	PGSC0003DMP400002329|PACid:24428395	MDP0000652198|PACid:22620118	Potri.004G180700.1|PACid:26991005	Eucgr.I01479.1|PACid:23596076	Thecc1EG006528t1|PACid:27463847	Pp1s137_78V6.1|PACid:18072739	Si039479m|PACid:19684198	Cre10.g439000.t1.3|PACid:27579801	16703|PACid:27385859	157570|PACid:27340858
UN014572	14.951	20.6385	6.41964	0.311051	-1.68478	0.0703523	0.127317	AT3G47910.1 | Symbols: | Ubiquitin carboxyl-terminal hydrolase-related protein | chr3:17674737-17681444 REVERSE LENGTH=1606		Aquca_002_00449.2|PACid:22052097	PGSC0003DMP400055837|PACid:24394958	MDP0000308704|PACid:22652505	Potri.015G066500.1|PACid:27018066	Eucgr.B00398.1|PACid:23565491	Thecc1EG013775t4|PACid:27449042	Pp1s127_6V6.1|PACid:18041080
UN014575	77.9525	98.5549	47.0489	0.477388	-1.06676	0.00715981	0.0186999	AT4G18440.1 | Symbols: | L-Aspartase-like family protein | chr4:10186385-10188832 REVERSE LENGTH=536	Medtr7g092860.1|PACid:23024776	Aquca_015_00146.1|PACid:22041569	PGSC0003DMP400047747|PACid:24415987	MDP0000932247|PACid:22669392	Potri.010G193400.2|PACid:26982231	Eucgr.G03026.1|PACid:23588807	Thecc1EG042608t1|PACid:27442464	Pp1s78_3V6.1|PACid:18063317	Si035049m|PACid:19683280	Cre12.g554700.t1.2|PACid:27581419	29512|PACid:27385763	170784|PACid:27341065	29604|PACid:27420036
UN014640	22.3702	35.8099	2.21049	0.0617284	-4.01792	1.89816e-05	0.000112076	AT3G05480.2 | Symbols: ATRAD9	Medtr7g113100.1|PACid:23021302	Aquca_003_00761.3|PACid:22049715	PGSC0003DMP400013251|PACid:24413740	MDP0000189168|PACid:22659151	Potri.013G017500.3|PACid:26993362	Eucgr.H04558.1|PACid:23593894	Thecc1EG026649t5|PACid:27423821	Pp1s124_86V6.1|PACid:18064985	Si035768m|PACid:19679752	Cre13.g565450.t1.2|PACid:27573913	43912|PACid:27394907	163996|PACid:27348587	29392|PACid:27420324
UN014652	35.761	46.2681	20.0003	0.43227	-1.20999	0.0287188	0.0605174	AT2G35920.1 | Symbols: | RNA helicase family protein | chr2:15075674-15080506 FORWARD LENGTH=995	Medtr1g056490.1|PACid:23045201	Aquca_009_00689.1|PACid:22034143	PGSC0003DMP400037031|PACid:24419115	MDP0000686778|PACid:22665467	Potri.016G068900.3|PACid:27012864	Eucgr.K01924.1|PACid:23603437	Thecc1EG022976t2|PACid:27425213	Pp1s36_206V6.1|PACid:18053640	Si034077m|PACid:19680020	Cre12.g486400.t1.2|PACid:27581387	19869|PACid:27392820	32201|PACid:27346834
UN014656	97.2656	140.004	33.1574	0.236831	-2.07807	0.000277501	0.00115875	AT1G31230.1 | Symbols: AK-HSDH I	Medtr8g083210.2|PACid:23037060	Aquca_074_00096.1|PACid:22063841	PGSC0003DMP400055898|PACid:24394615	MDP0000319444|PACid:22675036	Potri.013G099500.3|PACid:26995099	Eucgr.F02952.2|PACid:23583889	Thecc1EG036300t1|PACid:27458630	Pp1s194_198V6.1|PACid:18058664	Si013325m|PACid:19692517		3892|PACid:27394111		26794|PACid:27417065
UN014666	35.4031	48.3411	15.9962	0.330902	-1.59552	0.00681824	0.017958	AT2G07360.2 | Symbols: | SH3 domain-containing protein | chr2:3047623-3057099 REVERSE LENGTH=1198		Aquca_002_01452.1|PACid:22052798		MDP0000230582|PACid:22676267	Potri.018G149400.1|PACid:27010346	Eucgr.E04317.1|PACid:23580594	Thecc1EG039957t2|PACid:27430535	Pp1s206_101V6.1|PACid:18063971	Si033967m|PACid:19684338
UN014700	119.943	164.466	53.1577	0.323214	-1.62944	2.43222e-06	1.82938e-05									Pp1s116_100V6.1|PACid:18053114
UN014747	19.4091	30.1734	3.26278	0.108134	-3.2091	0.000440703	0.00173189	AT5G03570.2 | Symbols: IREG2 | iron regulated 2 | chr5:904514-906593 FORWARD LENGTH=512		Aquca_005_00207.1|PACid:22024255	PGSC0003DMP400021035|PACid:24410712	MDP0000196470|PACid:22670228	Potri.T141700.1|PACid:27035614	Eucgr.A00634.1|PACid:23562347	Thecc1EG046793t1|PACid:27422295	Pp1s9_66V6.1|PACid:18048040	Si006410m|PACid:19704125	Cre10.g442700.t1.2|PACid:27579266	11115|PACid:27389402	164077|PACid:27348457	43499|PACid:27420013
UN014770	85.1413	117.834	36.1024	0.306384	-1.70659	1.90779e-05	0.000112561	AT4G28030.1 | Symbols: | Acyl-CoA N-acyltransferases (NAT) superfamily protein | chr4:13937748-13939131 REVERSE LENGTH=274	Medtr4g129490.1|PACid:23049395	Aquca_016_00402.2|PACid:22062490	PGSC0003DMP400019862|PACid:24416249	MDP0000316085|PACid:22635670	Potri.006G176500.3|PACid:27006752	Eucgr.C01245.1|PACid:23570811	Thecc1EG038576t1|PACid:27428682	Pp1s45_118V6.1|PACid:18066460	Si014262m|PACid:19693010	Cre12.g560300.t2.1|PACid:27582379	8654|PACid:27386615	140088|PACid:27340564	24530|PACid:27416606
UN014818	34.598	48.6802	13.4748	0.276802	-1.85307	0.00157565	0.00518124	AT2G46020.1 | Symbols: CHR2	Medtr8g030550.1|PACid:23040010	Aquca_013_00264.3|PACid:22058806			Potri.002G160900.3|PACid:27022036	Eucgr.D02305.2|PACid:23576182	Thecc1EG005306t1|PACid:27434847	Pp1s25_252V6.1|PACid:18074616	Si028641m|PACid:19713797	Cre12.g516350.t1.2|PACid:27582496	52878|PACid:27389950	158703|PACid:27338664	87130|PACid:27415676
UN014924	82.5325	110.68	40.3116	0.364218	-1.45713	0.000264245	0.00111023	AT4G03560.1 | Symbols: ATTPC1		Aquca_008_00267.2|PACid:22061684		MDP0000148472|PACid:22646276	Potri.013G131100.3|PACid:26996061	Eucgr.K01031.2|PACid:23602487	Thecc1EG008109t1|PACid:27463737	Pp1s45_277V6.2|PACid:18066383	Si000424m|PACid:19674290
UN015002	49.7754	63.3118	29.4709	0.465489	-1.10318	0.020352	0.0453481	AT5G45130.1 | Symbols: ATRAB5A	Medtr3g064390.1|PACid:23011697	Aquca_002_01377.1|PACid:22053196	PGSC0003DMP400037184|PACid:24426190	MDP0000156869|PACid:22636793	Potri.015G113000.7|PACid:27018949	Eucgr.E01926.1|PACid:23578589	Thecc1EG029326t1|PACid:27438640	Pp1s543_3V6.1|PACid:18065705	Si037752m|PACid:19680733		56693|PACid:27391554	70234|PACid:27342617	29020|PACid:27417764
UN015053	50.7764	67.9274	25.0499	0.368775	-1.43919	0.00294874	0.00884108									Pp1s30_191V6.1|PACid:18038672		Cre10.g443250.t1.2|PACid:27579830	44765|PACid:27388430	171782|PACid:27344199	19811|PACid:27418784
UN015059	151.532	191.432	91.6824	0.47893	-1.06211	0.000647356	0.00241562	AT2G04040.1 | Symbols: ATDTX1	Medtr7g082810.1|PACid:23021441	Aquca_002_01184.1|PACid:22053408	PGSC0003DMP400053348|PACid:24429030	MDP0000147216|PACid:22681548	Potri.012G050500.1|PACid:27050424	Eucgr.K02246.1|PACid:23603796	Thecc1EG012552t1|PACid:27449784	Pp1s13_263V6.1|PACid:18064560	Si035498m|PACid:19680631	Cre04.g218450.t1.2|PACid:27580522	62417|PACid:27390969	192713|PACid:27342663	85990|PACid:27418040
UN015077	35.0854	52.7222	8.63014	0.163691	-2.61096	0.00270281	0.0082061	AT2G32830.1 | Symbols: PHT5	Medtr1g074940.1|PACid:23042430	Aquca_014_00694.1|PACid:22027497	PGSC0003DMP400030104|PACid:24401365	MDP0000746621|PACid:22638178	Potri.010G071500.2|PACid:26978474	Eucgr.H00165.1|PACid:23589506	Thecc1EG020882t1|PACid:27452921	Pp1s197_130V6.1|PACid:18043346	Si035143m|PACid:19685923	Cre12.g517400.t1.2|PACid:27582714	20939|PACid:27388136	178457|PACid:27341937	33115|PACid:27419538
UN015086	42.0139	56.0586	20.9467	0.373657	-1.42021	0.00709559	0.0185604			Aquca_001_00246.8|PACid:22043754				Eucgr.F02209.2|PACid:23583007		Pp1s78_98V6.1|PACid:18063422
UN015139	282.392	361.465	163.781	0.453104	-1.14209	1.95739e-05	0.000115188	AT2G21390.1 | Symbols: | Coatomer	Medtr4g071130.1|PACid:23048825	Aquca_007_00334.1|PACid:22048562	PGSC0003DMP400006721|PACid:24382220	MDP0000297103|PACid:22645122	Potri.015G069700.1|PACid:27017136	Eucgr.G01708.2|PACid:23587255	Thecc1EG006812t1|PACid:27464745	Pp1s135_34V6.1|PACid:18058368	Si000177m|PACid:19675424	Cre10.g444900.t1.3|PACid:27580133	40375|PACid:27390073	2767|PACid:27348941	47105|PACid:27417073
UN015153	46.7443	59.6629	27.3664	0.458683	-1.12443	0.0233402	0.0509661	AT1G28060.1 | Symbols: | Pre-mRNA-splicing factor 3 | chr1:9779167-9782486 FORWARD LENGTH=786	Medtr1g115920.1|PACid:23041585	Aquca_021_00141.1|PACid:22039431	PGSC0003DMP400004236|PACid:24394916	MDP0000123086|PACid:22664665	Potri.008G048000.2|PACid:27036731	Eucgr.G02772.1|PACid:23588493	Thecc1EG043010t2|PACid:27444024	Pp1s269_91V6.1|PACid:18036874	Si028912m|PACid:19711981	Cre13.g565850.t1.3|PACid:27574136	21258|PACid:27389584	193272|PACid:27346276	24382|PACid:27415745
UN015154	43.0898	56.0297	23.6799	0.422632	-1.24253	0.0348967	0.071333	AT5G42660.1 | Symbols: | Protein of unknown function (DUF616) | chr5:17103062-17105785 REVERSE LENGTH=463	Medtr1g021670.1|PACid:23041698	Aquca_034_00017.2|PACid:22056658	PGSC0003DMP400029506|PACid:24386089	MDP0000259830|PACid:22672957	Potri.002G149900.1|PACid:27021606	Eucgr.F04207.1|PACid:23585467	Thecc1EG033969t2|PACid:27458574	Pp1s69_64V6.1|PACid:18049457	Si035643m|PACid:19681550
UN015193	71.8966	106.146	20.5231	0.193348	-2.37073	1.74062e-07	1.70521e-06	AT4G18770.1 | Symbols: MYB98	Medtr5g010650.1|PACid:23031557	Aquca_001_00435.1|PACid:22044023	PGSC0003DMP400005488|PACid:24392839	MDP0000179225|PACid:22626740	Potri.005G118500.1|PACid:27030057	Eucgr.C02893.1|PACid:23572354	Thecc1EG016203t2|PACid:27449901	Pp1s186_70V6.1|PACid:18057214	Si039046m|PACid:19685113		52093|PACid:27389418	46084|PACid:27345034
UN015203	64.9834	83.5359	37.1547	0.444775	-1.16885	0.00688507	0.0180984	AT1G53650.2 | Symbols: CID8 | CTC-interacting domain 8 | chr1:20029262-20031243 REVERSE LENGTH=308	Medtr3g092510.1|PACid:23013662	Aquca_022_00212.2|PACid:22054689	PGSC0003DMP400005794|PACid:24406563	MDP0000137006|PACid:22675787	Potri.012G022000.1|PACid:27049638	Eucgr.E01065.2|PACid:23577770	Thecc1EG015617t1|PACid:27448392	Pp1s196_50V6.1|PACid:18062422	Si014490m|PACid:19692218	g3792.t1|PACid:27577148	53187|PACid:27391138	24785|PACid:27343246	12120|PACid:27418051
UN015228	19.0948	26.4903	8.0015	0.302054	-1.72712	0.0250356	0.0539773	AT5G09690.1 | Symbols: ATMGT7	Medtr1g093280.1|PACid:23044231	Aquca_006_00082.1|PACid:22036799	PGSC0003DMP400026475|PACid:24401207	MDP0000237883|PACid:22628323	Potri.010G077900.4|PACid:26982067	Eucgr.K03298.1|PACid:23605014	Thecc1EG004202t1|PACid:27435015	Pp1s76_98V6.2|PACid:18067363	Si036110m|PACid:19685488	g10020.t1|PACid:27570085	29142|PACid:27392598		38903|PACid:27416832
UN015236	11.979	16.3867	5.36736	0.327543	-1.61024	0.122876	0.201256	AT4G02400.1 | Symbols: | U3 ribonucleoprotein (Utp) family protein | chr4:1054243-1057884 FORWARD LENGTH=855	Medtr7g108730.1|PACid:23024197	Aquca_003_00707.5|PACid:22050395	PGSC0003DMP400041332|PACid:24400938	MDP0000177568|PACid:22655827	Potri.014G128300.1|PACid:27034135	Eucgr.K03490.1|PACid:23605244	Thecc1EG004670t1|PACid:27437407	Pp1s78_50V6.1|PACid:18063382	Si034240m|PACid:19682156	Cre10.g459600.t1.3|PACid:27580021	62132|PACid:27387166		25819|PACid:27420212
UN015239	78.5927	119.34	17.4721	0.146406	-2.77195	9.52727e-10	1.51622e-08	AT3G21820.1 | Symbols: ATXR2	Medtr2g088820.1|PACid:23014977	Aquca_005_00445.1|PACid:22023752		MDP0000146310|PACid:22624843	Potri.017G038700.4|PACid:26983349	Eucgr.K00860.2|PACid:23602322	Thecc1EG007764t3|PACid:27460294	Pp1s37_82V6.1|PACid:18040074	Si010034m|PACid:19696063	g2070.t1|PACid:27575137	47760|PACid:27385742	48865|PACid:27342227	40656|PACid:27417212
UN015303	218.116	282.616	121.365	0.429434	-1.21949	1.85436e-05	0.000109786	AT1G15130.1 | Symbols: | Endosomal targeting BRO1-like domain-containing protein | chr1:5206217-5209848 REVERSE LENGTH=846	Medtr1g108690.1|PACid:23044077	Aquca_041_00140.1|PACid:22029178	PGSC0003DMP400053195|PACid:24389534	MDP0000219089|PACid:22625281	Potri.008G126900.2|PACid:27040071	Eucgr.B02881.1|PACid:23568109	Thecc1EG009148t1|PACid:27461289	Pp1s403_53V6.1|PACid:18039808	Si034470m|PACid:19679221	Cre10.g452000.t1.2|PACid:27579682	18395|PACid:27394868	43343|PACid:27343398	13383|PACid:27415833
UN015321	84.7439	114.577	39.9938	0.349055	-1.51847	0.000488664	0.00189367	AT5G22780.1 | Symbols: | Adaptor protein complex AP-2	Medtr5g034780.1|PACid:23035463	Aquca_019_00068.1|PACid:22055454	PGSC0003DMP400007353|PACid:24387243	MDP0000222720|PACid:22678274	Potri.004G189700.3|PACid:26991580	Eucgr.J00415.1|PACid:23598177	Thecc1EG041529t6|PACid:27429851	Pp1s26_36V6.1|PACid:18053778	Si034039m|PACid:19681279		64895|PACid:27390363	59716|PACid:27341207
UN015389	155.2	196.56	93.1584	0.473943	-1.07721	0.000449823	0.00176306	AT1G66860.1 | Symbols: | Class I glutamine amidotransferase-like superfamily protein | chr1:24942240-24944352 FORWARD LENGTH=433	Medtr7g082570.1|PACid:23023137	Aquca_041_00078.1|PACid:22029348	PGSC0003DMP400045795|PACid:24428737	MDP0000666670|PACid:22665291	Potri.017G118600.1|PACid:26984688	Eucgr.F02787.1|PACid:23583686	Thecc1EG019377t1|PACid:27456259	Pp1s136_3V6.1|PACid:18036799	Si001508m|PACid:19677385
UN015407	8.70516	12.404	3.15687	0.254503	-1.97424	0.137219	0.220245			Aquca_015_00352.1|PACid:22042137	PGSC0003DMP400021220|PACid:24382299	MDP0000291093|PACid:22680727	Potri.003G023000.1|PACid:26996930	Eucgr.I02690.2|PACid:23597469	Thecc1EG008494t1|PACid:27463150
UN015439	69.3983	101.068	21.8931	0.216616	-2.20679	9.05889e-07	7.5405e-06	AT2G34980.1 | Symbols: SETH1 | phosphatidylinositolglycan synthase family protein | chr2:14748967-14749878 FORWARD LENGTH=303	Medtr3g077990.1|PACid:23009801	Aquca_004_00306.1|PACid:22030703	PGSC0003DMP400031014|PACid:24428914	MDP0000197247|PACid:22623847	Potri.001G160600.1|PACid:27046151	Eucgr.G02638.1|PACid:23588311	Thecc1EG021016t4|PACid:27454679	Pp1s249_28V6.1|PACid:18064367	Si017910m|PACid:19687830	Cre13.g580500.t2.1|PACid:27573980	10772|PACid:27388066	60977|PACid:27344093
UN015455	39.8253	59.1484	10.8406	0.183278	-2.44789	0.000586206	0.00221984	AT3G18524.1 | Symbols: MSH2		Aquca_002_01094.1|PACid:22052152	PGSC0003DMP400007270|PACid:24393991	MDP0000159141|PACid:22624964	Potri.012G060000.1|PACid:27049933	Eucgr.B00700.1|PACid:23565826	Thecc1EG012253t1|PACid:27447477	Pp1s251_77V6.2|PACid:18074779	Si021117m|PACid:19702117	Cre10.g434800.t1.1|PACid:27580312			8734|PACid:27419903
UN015487	20.2721	28.5937	7.78968	0.272426	-1.87606	0.0156728	0.036295									Pp1s52_58V6.1|PACid:18074398	Si021070m|PACid:19700821
UN015528	75.6845	107.195	28.4186	0.265112	-1.91533	6.30762e-06	4.22443e-05	AT3G07670.1 | Symbols: | Rubisco methyltransferase family protein | chr3:2451651-2454617 FORWARD LENGTH=504	Medtr3g082690.1|PACid:23012982	Aquca_001_00751.1|PACid:22043069	PGSC0003DMP400030408|PACid:24414192	MDP0000908647|PACid:22678874	Potri.014G169300.3|PACid:27033592	Eucgr.A01370.3|PACid:23563133	Thecc1EG002440t2|PACid:27436694	Pp1s13_7V6.1|PACid:18064693	Si017603m|PACid:19687998		15440|PACid:27386816
UN015555	18.69	31.15	0	0	#NAME?	2.22091e-06	1.68575e-05	AT2G38010.1 | Symbols: | Neutral/alkaline non-lysosomal ceramidase | chr2:15906862-15909867 FORWARD LENGTH=757	Medtr5g096890.1|PACid:23028607	Aquca_009_00780.2|PACid:22034039	PGSC0003DMP400017596|PACid:24385542	MDP0000221217|PACid:22644301	Potri.001G247400.4|PACid:27041415	Eucgr.J01953.1|PACid:23599994	Thecc1EG041695t3|PACid:27427580	Pp1s3_466V6.1|PACid:18062487	Si000371m|PACid:19674890	Cre16.g691900.t1.2|PACid:27566276	14273|PACid:27387059		27900|PACid:27417276
UN015574	40.6414	53.7006	21.0526	0.392037	-1.35094	0.00925171	0.0232706	AT1G62660.1 | Symbols: | Glycosyl hydrolases family 32 protein | chr1:23199949-23203515 FORWARD LENGTH=648	Medtr3g008530.1|PACid:23012715	Aquca_035_00225.3|PACid:22061142	PGSC0003DMP400024451|PACid:24403189	MDP0000149570|PACid:22673826	Potri.015G127100.3|PACid:27019184	Eucgr.A02888.1|PACid:23564893	Thecc1EG014931t2|PACid:27450313	Pp1s238_23V6.1|PACid:18065052	Si009878m|PACid:19695089	Cre12.g503800.t1.3|PACid:27581436	46714|PACid:27389863	122950|PACid:27347330	34722|PACid:27413840
UN015647	22.0894	29.5886	10.8406	0.366379	-1.44859	0.0458499	0.089506	AT1G04130.1 | Symbols: TPR2		Aquca_025_00072.1|PACid:22063260	PGSC0003DMP400013625|PACid:24401185		Potri.002G255300.1|PACid:27022776	Eucgr.A01369.1|PACid:23563130	Thecc1EG003855t4|PACid:27436883	Pp1s301_8V6.1|PACid:18063746	Si039703m|PACid:19684405		35203|PACid:27393609		46295|PACid:27419243
UN015648	35.6464	48.4641	16.4198	0.338804	-1.56148	0.00645155	0.0171596		Medtr3g092140.1|PACid:23013316		PGSC0003DMP400032250|PACid:24405233		Potri.015G006900.2|PACid:27019469	Eucgr.A01423.1|PACid:23563185	Thecc1EG015486t1|PACid:27447256			Cre08.g362700.t1.2|PACid:27563204	11654|PACid:27389220
UN015685	52.3918	72.0934	22.8395	0.316804	-1.65834	0.00197206	0.00627691	AT3G10380.1 | Symbols: SEC8	Medtr5g017640.1|PACid:23028590	Aquca_030_00065.6|PACid:22035982		MDP0000577125|PACid:22639067	Potri.010G227100.3|PACid:26982727	Eucgr.K02187.1|PACid:23603721	Thecc1EG043278t1|PACid:27442174	Pp1s47_278V6.1|PACid:18045162	Si013181m|PACid:19692264	Cre16.g690900.t1.2|PACid:27566595	18120|PACid:27387998	140792|PACid:27347463	31680|PACid:27416489
UN015693	189.174	247.374	101.874	0.411821	-1.27991	0.00476768	0.0132727	AT3G43600.1 | Symbols: AAO2	Medtr5g087390.1|PACid:23033585	Aquca_009_00595.2|PACid:22034846	PGSC0003DMP400032614|PACid:24407076	MDP0000178729|PACid:22657708	Potri.009G153800.3|PACid:26988501	Eucgr.J00610.1|PACid:23598413	Thecc1EG041162t1|PACid:27430259	Pp1s170_32V6.1|PACid:18067252	Si028688m|PACid:19711893		54399|PACid:27394061
UN015724	45.5373	67.7551	12.2107	0.180218	-2.47219	0.000347078	0.00140367	AT4G28310.1 | Symbols: | unknown protein; BEST Arabidopsis thaliana protein match is: unknown protein (TAIR:AT1G52270.1); Has 30201 Blast hits to 17322 proteins in 780 species: Archae - 12; Bacteria - 1396; Metazoa - 17338; Fungi - 3422; Plants - 5037; Viruses - 0; Other Eukaryotes - 2996 (source: NCBI BLink). | chr4:14017458-14018066 FORWARD LENGTH=202		Aquca_047_00065.1|PACid:22064116	PGSC0003DMP400031961|PACid:24416743	MDP0000417633|PACid:22680128	Potri.013G130700.1|PACid:26996075	Eucgr.A01822.1|PACid:23563620		Pp1s313_11V6.1|PACid:18071825	Si007219m|PACid:19705469
UN015741	123.488	156.909	73.3562	0.467508	-1.09694	0.00593478	0.0159767	AT5G63910.1 | Symbols: FCLY | farnesylcysteine lyase | chr5:25572053-25574077 REVERSE LENGTH=500	Medtr3g096670.1|PACid:23010647	Aquca_082_00014.1|PACid:22026044	PGSC0003DMP400067442|PACid:24378055	MDP0000609131|PACid:22633588	Potri.007G101700.1|PACid:27015139	Eucgr.I00123.1|PACid:23594651	Thecc1EG001552t1|PACid:27432051	Pp1s74_108V6.2|PACid:18056166	Si021864m|PACid:19700105
UN015814	59.6927	82.9996	24.7322	0.29798	-1.74671	0.00020179	0.000877821	AT2G41700.1 | Symbols: ABCA1	Medtr7g091380.1|PACid:23024668	Aquca_009_00239.5|PACid:22035061		MDP0000206932|PACid:22638448	Potri.006G049300.1|PACid:27003538	Eucgr.A02339.1|PACid:23564221	Thecc1EG024563t1|PACid:27422625
UN015837	36.9884	55.6821	8.94788	0.160696	-2.6376	1.6891e-05	0.000101014	AT3G08640.1 | Symbols: | Protein of unknown function (DUF3411) | chr3:2622992-2624005 FORWARD LENGTH=337	Medtr7g074070.1|PACid:23023211	Aquca_011_00551.1|PACid:22038111	PGSC0003DMP400048187|PACid:24412041	MDP0000568274|PACid:22654354	Potri.006G111300.1|PACid:27005467	Eucgr.K01298.1|PACid:23602804	Thecc1EG019657t1|PACid:27454811	Pp1s2_275V6.1|PACid:18052901	Si002078m|PACid:19677893	Cre07.g320450.t1.2|PACid:27564464	59463|PACid:27393129	60028|PACid:27338805	27189|PACid:27418728
UN015866	66.536	88.859	33.0515	0.371954	-1.4268	0.000887195	0.00317123									Pp1s333_14V6.1|PACid:18063960
UN016024	29.8711	44.6627	7.68376	0.17204	-2.53918	0.000438518	0.001725	AT1G29940.1 | Symbols: NRPA2 | nuclear RNA polymerase A2 | chr1:10479322-10486670 REVERSE LENGTH=1178	Medtr4g124030.1|PACid:23051955	Aquca_004_00784.1|PACid:22030211	PGSC0003DMP400020273|PACid:24413180	MDP0000741963|PACid:22673652	Potri.001G030700.2|PACid:27045608	Eucgr.G03213.2|PACid:23589050	Thecc1EG044784t1|PACid:27443292	Pp1s169_131V6.3|PACid:18069043	Si016218m|PACid:19687656		49426|PACid:27392760
UN016041	23.6648	32.7039	10.1061	0.309017	-1.69424	0.014137	0.0332935	AT1G10580.1 | Symbols: | Transducin/WD40 repeat-like superfamily protein | chr1:3491560-3493665 REVERSE LENGTH=573	Medtr1g072740.1|PACid:23042025		PGSC0003DMP400038758|PACid:24425405	MDP0000321200|PACid:22646665			Thecc1EG039496t1|PACid:27431262	Pp1s390_2V6.1|PACid:18037885
UN016082	93.873	129.091	41.0461	0.317963	-1.65307	2.02144e-05	0.000118365	AT2G30800.1 | Symbols: HVT1	Medtr5g090430.1|PACid:23031449	Aquca_030_00397.1|PACid:22036066	PGSC0003DMP400037059|PACid:24420182	MDP0000200612|PACid:22676532	Potri.005G206500.1|PACid:27027340	Eucgr.A02036.2|PACid:23563864	Thecc1EG001934t2|PACid:27431528	Pp1s61_315V6.1|PACid:18073831	Si000095m|PACid:19678141		61450|PACid:27390213
UN016101	51.2394	70.9448	21.6813	0.305607	-1.71025	0.000525338	0.00201764	AT1G71350.1 | Symbols: | eukaryotic translation initiation factor SUI1 family protein | chr1:26888525-26891209 REVERSE LENGTH=597	Medtr4g030200.1|PACid:23047295	Aquca_008_00166.1|PACid:22061700	PGSC0003DMP400033142|PACid:24409848	MDP0000288685|PACid:22659877	Potri.013G096600.3|PACid:26993882	Eucgr.A01322.3|PACid:23563088	Thecc1EG036324t2|PACid:27457230		Si016707m|PACid:19690047		67698|PACid:27394493
UN016155	33.0184	44.5739	15.6853	0.351894	-1.50679	0.00939707	0.0235776	AT3G48380.3 | Symbols: | Peptidase C78	AC235753_16.1|PACid:23040515	Aquca_011_00373.1|PACid:22038227	PGSC0003DMP400026713|PACid:24402545	MDP0000854608|PACid:22669402	Potri.015G088200.2|PACid:27019140	Eucgr.B00167.1|PACid:23565230	Thecc1EG014541t3|PACid:27448932	Pp1s240_99V6.1|PACid:18065729	Si025795m|PACid:19700810	Cre13.g571200.t1.3|PACid:27573558	7070|PACid:27391898	10373|PACid:27344733	1394|PACid:27413593
UN016183	60.7742	86.6949	21.8931	0.25253	-1.98547	2.12918e-05	0.000123949	AT3G19420.1 | Symbols: ATPEN2	Medtr5g016550.1|PACid:23029117	Aquca_007_00736.1|PACid:22049156	PGSC0003DMP400044878|PACid:24423943	MDP0000124655|PACid:22682025	Potri.001G302000.1|PACid:27046588	Eucgr.I00804.1|PACid:23595337	Thecc1EG007114t1|PACid:27462921	Pp1s172_76V6.2|PACid:18072274	Si029178m|PACid:19712923	Cre03.g197900.t1.3|PACid:27576436	15278|PACid:27386646	188703|PACid:27344370
UN016189	25.2733	38.544	5.36736	0.139253	-2.84422	0.000204911	0.000889489									Pp1s5_110V6.1|PACid:18056407
UN016219	58.4954	84.1588	20.0003	0.23765	-2.07309	1.08178e-05	6.8053e-05	AT5G35750.1 | Symbols: AHK2	Medtr5g097410.1|PACid:23034641	Aquca_005_00255.2|PACid:22024440	PGSC0003DMP400051320|PACid:24385654	MDP0000155347|PACid:22631214	Potri.003G171000.5|PACid:26998845	Eucgr.A01042.4|PACid:23562776	Thecc1EG008737t1|PACid:27462198	Pp1s160_135V6.1|PACid:18068386	Si034118m|PACid:19681117	Cre06.g308400.t1.2|PACid:27568658	66502|PACid:27385774
UN016227	43.1776	61.5058	15.6853	0.255021	-1.97131	0.000211933	0.000914522	AT2G17900.1 | Symbols: SDG37 | SET domain group 37 | chr2:7773420-7776675 REVERSE LENGTH=480	Medtr3g073000.1|PACid:23008269	Aquca_082_00002.3|PACid:22026035	PGSC0003DMP400030672|PACid:24397532	MDP0000232989|PACid:22634015	Potri.005G173100.2|PACid:27027741	Eucgr.G00611.1|PACid:23586267	Thecc1EG035036t1|PACid:27459363	Pp1s234_67V6.1|PACid:18070254	Si035418m|PACid:19682919	Cre07.g351700.t1.2|PACid:27563665	16208|PACid:27388707	58668|PACid:27348152	32059|PACid:27418441
UN016274	48.6706	64.559	24.8381	0.384735	-1.37806	0.00567252	0.0153821	AT3G43930.2 | Symbols: | BRCT domain-containing DNA repair protein | chr3:15761205-15763263 REVERSE LENGTH=444	Medtr3g105400.1|PACid:23013861	Aquca_057_00155.2|PACid:22057381	PGSC0003DMP400013061|PACid:24392619	MDP0000308157|PACid:22667206	Potri.006G218800.1|PACid:27006340	Eucgr.C00744.1|PACid:23570254	Thecc1EG037411t1|PACid:27430995	Pp1s47_22V6.1|PACid:18045178	Si029423m|PACid:19714186
UN016275	50.99	68.354	24.944	0.364924	-1.45433	0.00310728	0.00924374		Medtr2g033550.1|PACid:23017587			MDP0000227882|PACid:22679035	Potri.003G158200.1|PACid:27000207	Eucgr.J01702.1|PACid:23599698	Thecc1EG025742t1|PACid:27424613			Cre08.g385050.t1.3|PACid:27562961	54284|PACid:27387841	44271|PACid:27341697	1909|PACid:27419397
UN016281	107.285	145.828	49.4713	0.339244	-1.5596	0.000224738	0.000960826	AT5G42370.1 | Symbols: | Calcineurin-like metallo-phosphoesterase superfamily protein | chr5:16939329-16941463 REVERSE LENGTH=447	Medtr5g085780.2|PACid:23034020	Aquca_011_00154.3|PACid:22038085			Potri.005G259700.1|PACid:27029633	Eucgr.F03631.3|PACid:23584761	Thecc1EG034794t3|PACid:27459041	Pp1s64_57V6.1|PACid:18044520	Si017200m|PACid:19688330	Cre08.g378850.t1.2|PACid:27563364	16861|PACid:27391882	202722|PACid:27345514	18322|PACid:27417214
UN016298	107.059	141.944	54.7327	0.385594	-1.37484	0.00013577	0.000623843	AT5G42220.1 | Symbols: | Ubiquitin-like superfamily protein | chr5:16872962-16877455 FORWARD LENGTH=879	Medtr4g116370.2|PACid:23052951	Aquca_026_00238.4|PACid:22056281	PGSC0003DMP400019895|PACid:24412832	MDP0000283456|PACid:22680457	Potri.005G247900.1|PACid:27029542	Eucgr.C04105.2|PACid:23573488	Thecc1EG034336t2|PACid:27458403	Pp1s183_12V6.1|PACid:18073789	Si013209m|PACid:19693192	Cre01.g033300.t2.1|PACid:27578847	57278|PACid:27388109
UN016320	8.69516	11.5446	4.42098	0.382948	-1.38478	0.27001	0.381123	AT4G19860.1 | Symbols: | alpha/beta-Hydrolases superfamily protein | chr4:10777655-10780260 REVERSE LENGTH=535	Medtr4g083980.1|PACid:23051411	Aquca_030_00382.1|PACid:22036120	PGSC0003DMP400018290|PACid:24424544	MDP0000239505|PACid:22658007	Potri.T089500.2|PACid:27014251	Eucgr.E01878.1|PACid:23578545	Thecc1EG029386t2|PACid:27439087	Pp1s324_50V6.1|PACid:18038085	Si010279m|PACid:19695708
UN016349	76.9395	100.304	41.8934	0.417666	-1.25958	0.001588	0.00521683	AT1G56590.1 | Symbols: ZIP4 | Clathrin adaptor complexes medium subunit family protein | chr1:21202250-21204697 REVERSE LENGTH=415	Medtr5g066050.1|PACid:23034673	Aquca_029_00099.1|PACid:22026117	PGSC0003DMP400004939|PACid:24423075	MDP0000024218|PACid:22632400	Potri.005G010600.1|PACid:27030895	Eucgr.H03310.1|PACid:23592616	Thecc1EG026795t2|PACid:27422863	Pp1s130_78V6.2|PACid:18042377	Si022167m|PACid:19702204	Cre02.g090100.t1.2|PACid:27575755	46709|PACid:27389968	15444|PACid:27347288	17764|PACid:27418756
UN016352	9.83978	14.9966	2.10458	0.140337	-2.83303	0.0310987	0.0647321	AT4G23160.1 | Symbols: CRK8 | cysteine-rich RLK (RECEPTOR-like protein kinase) 8 | chr4:12129485-12134086 FORWARD LENGTH=1262	Medtr7g026090.1|PACid:23020773		PGSC0003DMP400018174|PACid:24400256		Potri.010G014400.1|PACid:26981466		Thecc1EG026511t1|PACid:27421892			Cre12.g515450.t1.1|PACid:27581882	54120|PACid:27386317		8844|PACid:27420066
UN016377	31.5647	47.4853	7.68376	0.161813	-2.6276	7.46199e-05	0.000371415									Pp1s255_50V6.1|PACid:18073690
UN016416	51.4147	70.4648	22.8395	0.324126	-1.62538	0.000967998	0.00341585	AT2G29210.1 | Symbols: | splicing factor PWI domain-containing protein | chr2:12558156-12562168 FORWARD LENGTH=878	Medtr4g064740.1|PACid:23049540	Aquca_003_00141.1|PACid:22049627	PGSC0003DMP400048646|PACid:24401836	MDP0000139530|PACid:22663232	Potri.001G244600.1|PACid:27044117	Eucgr.B02307.1|PACid:23567436	Thecc1EG041778t2|PACid:27428653	Pp1s55_128V6.1|PACid:18063171	Si034252m|PACid:19683226	Cre17.g718350.t1.2|PACid:27571942	16340|PACid:27388821	6535|PACid:27340388	26405|PACid:27420460
UN016430	228.599	296.52	126.719	0.427354	-1.2265	0.0012448	0.00423288	AT1G50200.2 | Symbols: ALATS | Alanyl-tRNA synthetase | chr1:18591429-18598167 REVERSE LENGTH=963	Medtr6g045600.1|PACid:23025963	Aquca_016_00281.1|PACid:22062439	PGSC0003DMP400045987|PACid:24402850	MDP0000175783|PACid:22668770	Potri.005G094300.3|PACid:27027857	Eucgr.J00856.1|PACid:23598721	Thecc1EG007751t1|PACid:27461290	Pp1s164_16V6.2|PACid:18038250	Si034062m|PACid:19679655			160405|PACid:27340418
UN016446	122.652	159.442	67.4661	0.423138	-1.2408	0.000288432	0.00119712	AT2G44580.1 | Symbols: | zinc ion binding | chr2:18402081-18403412 REVERSE LENGTH=386		Aquca_044_00063.1|PACid:22060520	PGSC0003DMP400003064|PACid:24418449	MDP0000757613|PACid:22631056	Potri.001G346900.1|PACid:27047156	Eucgr.D01150.1|PACid:23574920	Thecc1EG042348t2|PACid:27442910	Pp1s23_71V6.1|PACid:18065543	Si036705m|PACid:19683835	g17612.t1|PACid:27571018	46524|PACid:27390745		41728|PACid:27418788
UN016460	39.9289	51.8115	22.1049	0.426641	-1.22891	0.0188081	0.0423597	AT1G48540.1 | Symbols: | Outer arm dynein light chain 1 protein | chr1:17945540-17950405 FORWARD LENGTH=1063	Medtr8g107440.1|PACid:23036606		PGSC0003DMP400010011|PACid:24402690	MDP0000136639|PACid:22656595	Potri.015G036300.2|PACid:27018911	Eucgr.K02277.1|PACid:23603832	Thecc1EG012902t4|PACid:27447952	Pp1s120_132V6.1|PACid:18069247	Si034015m|PACid:19682237	g16810.t1|PACid:27567164	32309|PACid:27393412	163915|PACid:27348819	29384|PACid:27420204
UN016516	48.562	72.8668	12.1047	0.166121	-2.58969	0.00167979	0.00546314	AT4G19390.1 | Symbols: | Uncharacterised protein family (UPF0114) | chr4:10574903-10576355 REVERSE LENGTH=273	Medtr5g025750.1|PACid:23033260	Aquca_013_00869.1|PACid:22059332	PGSC0003DMP400050992|PACid:24379072	MDP0000817973|PACid:22654488	Potri.004G234600.1|PACid:26992491	Eucgr.G03335.1|PACid:23589202	Thecc1EG025512t1|PACid:27421658	Pp1s341_95V6.1|PACid:18042421	Si030736m|PACid:19713235
UN016615	49.2128	67.5671	21.6813	0.320885	-1.63987	0.00162384	0.00531607	AT2G42580.1 | Symbols: TTL3	Medtr3g087480.1|PACid:23012889	Aquca_039_00190.1|PACid:22062241	PGSC0003DMP400035828|PACid:24382205	MDP0000252130|PACid:22626285	Potri.002G094800.1|PACid:27020603	Eucgr.K01122.4|PACid:23602598	Thecc1EG031764t2|PACid:27444133	Pp1s25_284V6.1|PACid:18074507	Si021363m|PACid:19701489
UN016619	63.9414	85.8671	31.0528	0.361638	-1.46738	0.000720357	0.00265098			Aquca_011_00051.3|PACid:22038302	PGSC0003DMP400003197|PACid:24424195	MDP0000347398|PACid:22676804	Potri.013G073100.3|PACid:26993811	Eucgr.E01772.1|PACid:23578456	Thecc1EG025702t1|PACid:27424240	Pp1s174_91V6.1|PACid:18038581		Cre02.g083050.t1.3|PACid:27574846	7444|PACid:27394298	18587|PACid:27341114	5133|PACid:27416598
UN016623	115.882	149.704	65.1497	0.435189	-1.20029	0.00172112	0.00557414	AT5G19820.1 | Symbols: emb2734 | ARM repeat superfamily protein | chr5:6695731-6701247 REVERSE LENGTH=1116	Medtr8g085950.1|PACid:23037724	Aquca_009_00498.5|PACid:22034417	PGSC0003DMP400027802|PACid:24419217	MDP0000319238|PACid:22651875	Potri.003G220100.1|PACid:26998664	Eucgr.J01771.2|PACid:23599782	Thecc1EG040022t2|PACid:27428698	Pp1s207_33V6.1|PACid:18041162	Si028746m|PACid:19711932	Cre08.g385750.t1.2|PACid:27562846		52925|PACid:27342107
UN016638	45.9897	58.1935	27.6841	0.475725	-1.0718	0.0285307	0.0601738	AT2G46225.1 | Symbols: ABIL1 | ABI-1-like 1 | chr2:18982113-18984074 FORWARD LENGTH=298	Medtr7g116710.2|PACid:23021568	Aquca_013_00213.4|PACid:22059245	PGSC0003DMP400000178|PACid:24423058	MDP0000884186|PACid:22622147	Potri.014G092300.3|PACid:27035418	Eucgr.D02333.2|PACid:23576222	Thecc1EG005231t2|PACid:27433595	Pp1s360_34V6.1|PACid:18043053	Si022817m|PACid:19700773
UN016658	29.4727	42.6662	9.68242	0.226934	-2.13965	0.00132275	0.00446321	AT4G28470.1 | Symbols: RPN1B	Medtr4g078780.2|PACid:23050658	Aquca_059_00009.2|PACid:22035421	PGSC0003DMP400016608|PACid:24414040	MDP0000328601|PACid:22668559	Potri.007G137200.1|PACid:27016150	Eucgr.K01053.2|PACid:23602520	Thecc1EG008190t1|PACid:27464198	Pp1s414_22V6.1|PACid:18064495	Si016271m|PACid:19687505	Cre14.g633750.t1.3|PACid:27565954	11749|PACid:27393701	37032|PACid:27344800	25726|PACid:27418950
UN016660	219.48	287.423	117.566	0.409035	-1.2897	8.04533e-06	5.24234e-05	AT5G46390.2 | Symbols: | Peptidase S41 family protein | chr5:18816612-18819148 FORWARD LENGTH=489	Medtr8g088150.2|PACid:23037479	Aquca_022_00099.2|PACid:22054680	PGSC0003DMP400005508|PACid:24428397		Potri.008G173900.5|PACid:27035944		Thecc1EG029558t3|PACid:27439320	Pp1s29_125V6.1|PACid:18065963	Si001747m|PACid:19676714	g13871.t1|PACid:27573395	49223|PACid:27386423	157152|PACid:27348265	4731|PACid:27415293
UN016664	70.1033	98.3827	27.6841	0.281392	-1.82935	2.26439e-05	0.000131059									Pp1s129_104V6.2|PACid:18059098		Cre03.g164150.t1.3|PACid:27577208	34340|PACid:27392894	15442|PACid:27347403	6635|PACid:27418783
UN016700	52.0775	66.3764	30.6291	0.461446	-1.11577	0.0195961	0.0438608	AT1G51720.1 | Symbols: | Amino acid dehydrogenase family protein | chr1:19181741-19186297 FORWARD LENGTH=637		Aquca_001_00147.3|PACid:22043444	PGSC0003DMP400012078|PACid:24424245	MDP0000231769|PACid:22654629	Potri.001G199600.4|PACid:27041959	Eucgr.J02887.2|PACid:23601005	Thecc1EG028995t1|PACid:27440111	Pp1s34_402V6.1|PACid:18072614	Si000614m|PACid:19677736	g15745.t1|PACid:27566872	54454|PACid:27393882	148293|PACid:27345114	39800|PACid:27417681
UN016710	70.4278	94.1541	34.8383	0.370013	-1.43435	0.000668768	0.00248549	AT1G17230.1 | Symbols: | Leucine-rich receptor-like protein kinase family protein | chr1:5891375-5894855 FORWARD LENGTH=1101	Medtr1g039240.1|PACid:23043093	Aquca_006_00085.1|PACid:22036585	PGSC0003DMP400037295|PACid:24384804	MDP0000233173|PACid:22647854	Potri.T102900.1|PACid:27014053	Eucgr.I00176.1|PACid:23594688	Thecc1EG034915t1|PACid:27458870	Pp1s123_120V6.1|PACid:18049598	Si028755m|PACid:19713407	Cre16.g669800.t1.2|PACid:27567600	3641|PACid:27394001		34210|PACid:27413082
UN016787	34.48	53.187	6.41964	0.1207	-3.05051	6.34125e-06	4.24003e-05	AT1G55880.2 | Symbols: | Pyridoxal-5'-phosphate-dependent enzyme family protein | chr1:20899619-20901140 REVERSE LENGTH=348	Medtr5g095670.1|PACid:23031828	Aquca_110_00028.1|PACid:22033452	PGSC0003DMP400038604|PACid:24416674	MDP0000188450|PACid:22658051	Potri.001G367000.1|PACid:27041136	Eucgr.F02054.1|PACid:23582816	Thecc1EG030653t1|PACid:27446363	Pp1s186_44V6.1|PACid:18057233	Si035656m|PACid:19681945		48833|PACid:27394352		48278|PACid:27418003
UN016794	31.7845	49.4666	5.26144	0.106364	-3.23292	7.95618e-06	5.19148e-05									Pp1s155_64V6.1|PACid:18050030		Cre10.g442650.t1.2|PACid:27580318	2407|PACid:27391877	133002|PACid:27340538	2292|PACid:27420421
UN016801	16.2915	23.5036	5.47327	0.232869	-2.10241	0.0182053	0.0412067	AT3G19870.1 | Symbols: | unknown protein; Has 84 Blast hits to 64 proteins in 35 species: Archae - 0; Bacteria - 0; Metazoa - 31; Fungi - 0; Plants - 24; Viruses - 0; Other Eukaryotes - 29 (source: NCBI BLink). | chr3:6907481-6911115 FORWARD LENGTH=1090	Medtr4g074460.1|PACid:23048611	Aquca_035_00078.1|PACid:22061276	PGSC0003DMP400051978|PACid:24410297		Potri.008G085300.1|PACid:27039976	Eucgr.J00848.1|PACid:23598706	Thecc1EG011084t1|PACid:27461671	Pp1s10_400V6.1|PACid:18071130
UN016819	27.7085	43.9351	3.36869	0.0766744	-3.70511	3.91869e-06	2.79685e-05									Pp1s122_4V6.1|PACid:18066124	Si006145m|PACid:19703698	Cre16.g664250.t1.2|PACid:27566883	48389|PACid:27387913	22529|PACid:27342242	41218|PACid:27418566
UN016850	15.5716	20.1993	8.63014	0.42725	-1.22685	0.163526	0.253987	AT5G58130.1 | Symbols: ROS3 | RNA-binding (RRM/RBD/RNP motifs) family protein | chr5:23521190-23523766 REVERSE LENGTH=748	Medtr2g048340.1|PACid:23014537	Aquca_018_00254.1|PACid:22040997	PGSC0003DMP400023952|PACid:24416423	MDP0000262614|PACid:22631986	Potri.018G151300.1|PACid:27010116	Eucgr.C02149.2|PACid:23571629	Thecc1EG039820t2|PACid:27430364	Pp1s38_178V6.1|PACid:18057965	Si016780m|PACid:19686414	Cre05.g230600.t1.3|PACid:27572856	29203|PACid:27392523
UN016935	46.0719	70.2609	9.78834	0.139314	-2.84359	7.06168e-07	6.04431e-06	AT3G58780.1 | Symbols: SHP1	Medtr3g005530.1|PACid:23009654	Aquca_136_00010.8|PACid:22024498	PGSC0003DMP400044272|PACid:24409875	MDP0000324259|PACid:22669469	Potri.013G104900.2|PACid:26995313	Eucgr.F02981.1|PACid:23583928	Thecc1EG001841t2|PACid:27434474	Pp1s26_90V6.1|PACid:18053840	Si002551m|PACid:19678055	Cre12.g539100.t1.3|PACid:27582058	63003|PACid:27386600	144985|PACid:27346485	87146|PACid:27415549
UN016971	39.8805	52.2958	21.2576	0.406487	-1.29872	0.0494347	0.0952354	AT5G62600.1 | Symbols: | ARM repeat superfamily protein | chr5:25123337-25132473 REVERSE LENGTH=958	Medtr7g084880.1|PACid:23023819	Aquca_041_00212.1|PACid:22029265		MDP0000303056|PACid:22641101	Potri.012G073600.3|PACid:27050609	Eucgr.H05015.1|PACid:23594387	Thecc1EG047035t1|PACid:27456052	Pp1s79_179V6.1|PACid:18043875	Si034081m|PACid:19681554	g11506.t1|PACid:27565197	16128|PACid:27388790	21861|PACid:27339865	29140|PACid:27417846
UN017018	48.338	75.5821	7.47193	0.0988585	-3.33849	2.20726e-08	2.67486e-07	AT5G35450.1 | Symbols: | Disease resistance protein (CC-NBS-LRR class) family | chr5:13667809-13670685 FORWARD LENGTH=901	Medtr7g090660.1|PACid:23020763	Aquca_001_00495.1|PACid:22044128	PGSC0003DMP400017113|PACid:24395147	MDP0000637728|PACid:22680289	Potri.007G143300.1|PACid:27016446	Eucgr.H03741.1|PACid:23593024	Thecc1EG020221t1|PACid:27454393	Pp1s231_60V6.1|PACid:18055070	Si021000m|PACid:19698814
UN017041	209.018	267.171	121.789	0.455846	-1.13338	0.00114649	0.00394815	AT1G07910.2 | Symbols: ATRNL	Medtr4g060840.1|PACid:23049207	Aquca_027_00102.3|PACid:22045716		MDP0000264993|PACid:22655142	Potri.016G083100.2|PACid:27012722	Eucgr.B02467.1|PACid:23567612	Thecc1EG041088t2|PACid:27426390	Pp1s54_220V6.2|PACid:18067590	Si028741m|PACid:19709478
UN017053	109.261	145.402	55.0504	0.378609	-1.40122	7.84192e-05	0.000388235	AT4G38120.1 | Symbols: | ARM repeat superfamily protein | chr4:17888668-17896060 REVERSE LENGTH=1165	Medtr3g080640.1|PACid:23012642	Aquca_037_00336.1|PACid:22040249		MDP0000304061|PACid:22675161	Potri.001G454200.1|PACid:27044693	Eucgr.D02539.1|PACid:23576454	Thecc1EG015566t1|PACid:27451036	Pp1s96_125V6.1|PACid:18068565	Si013141m|PACid:19691097		60646|PACid:27394789	45770|PACid:27344444	34689|PACid:27413783
UN017103	28.5765	38.1546	14.2093	0.372415	-1.42502	0.0245475	0.0531682	AT1G22400.1 | Symbols: UGT85A1	Medtr5g087620.1|PACid:23032222	Aquca_031_00072.1|PACid:22050850	PGSC0003DMP400022211|PACid:24421615	MDP0000244877|PACid:22655594	Potri.003G210400.1|PACid:26998305	Eucgr.A02708.1|PACid:23564662	Thecc1EG040533t1|PACid:27430300	Pp1s11_43V6.1|PACid:18048592		Cre03.g174050.t1.2|PACid:27577072	19802|PACid:27388263	15932|PACid:27346062	35503|PACid:27414052
UN017107	42.6971	57.3386	20.7349	0.361622	-1.46745	0.00557032	0.0151649	AT4G32620.1 | Symbols: | Enhancer of polycomb-like transcription factor protein | chr4:15731968-15737222 FORWARD LENGTH=1539				MDP0000732058|PACid:22663456		Eucgr.C01819.1|PACid:23571357	Thecc1EG038296t5|PACid:27430238	Pp1s2_559V6.1|PACid:18052682
UN017172	71.2955	115.808	4.5269	0.0390897	-4.67707	1.55577e-15	6.29408e-14	AT4G23440.1 | Symbols: | Disease resistance protein (TIR-NBS class) | chr4:12237765-12240659 FORWARD LENGTH=964	Medtr2g012940.1|PACid:23018213	Aquca_013_00262.1|PACid:22058982	PGSC0003DMP400021834|PACid:24391273	MDP0000809893|PACid:22655400	Potri.003G129600.1|PACid:26996441	Eucgr.D01831.1|PACid:23575602	Thecc1EG043276t1|PACid:27442576	Pp1s171_85V6.1|PACid:18056291	Si016204m|PACid:19688525
UN017201	63.9783	85.0198	32.416	0.381276	-1.39109	0.0016792	0.00546193	AT2G37360.1 | Symbols: | ABC-2 type transporter family protein | chr2:15673555-15675822 REVERSE LENGTH=755	Medtr8g107450.1|PACid:23037048	Aquca_091_00058.1|PACid:22057856	PGSC0003DMP400033759|PACid:24422099	MDP0000847967|PACid:22625739	Potri.015G036100.1|PACid:27018331	Eucgr.H00535.1|PACid:23589890	Thecc1EG012911t1|PACid:27450889	Pp1s63_27V6.1|PACid:18061535	Si015555m|PACid:19691211	Cre05.g240550.t1.2|PACid:27572555	52338|PACid:27393586		41442|PACid:27418311
UN017216	34.8374	55.8166	3.36869	0.0603529	-4.05043	6.31178e-08	6.87884e-07	AT4G03560.1 | Symbols: ATTPC1			PGSC0003DMP400058171|PACid:24419911	MDP0000499035|PACid:22667678	Potri.013G140100.1|PACid:26993611		Thecc1EG046409t1|PACid:27459574	Pp1s45_277V6.2|PACid:18066383	Si000424m|PACid:19674290
UN017217	66.3439	93.5908	25.4736	0.272181	-1.87736	2.23216e-05	0.000129474	AT3G63460.2 | Symbols: | transducin family protein / WD-40 repeat family protein | chr3:23431009-23437241 REVERSE LENGTH=1102		Aquca_008_00267.1|PACid:22061683	PGSC0003DMP400031962|PACid:24414781	MDP0000167744|PACid:22671077	Potri.013G131100.6|PACid:26996062	Eucgr.K01031.1|PACid:23602486	Thecc1EG008109t1|PACid:27463737	Pp1s171_148V6.1|PACid:18056315	Si028809m|PACid:19711468	Cre06.g281350.t1.2|PACid:27567899	53307|PACid:27390944	70910|PACid:27346414	41620|PACid:27418667
UN017259	28.3209	38.3595	13.2629	0.345754	-1.53218	0.0167277	0.0383682	AT1G07370.1 | Symbols: PCNA1		Aquca_009_00778.1|PACid:22034634	PGSC0003DMP400052955|PACid:24396806	MDP0000153963|PACid:22679991	Potri.001G247700.1|PACid:27048011	Eucgr.J01951.1|PACid:23599991	Thecc1EG041691t1|PACid:27428454	Pp1s46_194V6.2|PACid:18059770	Si018115m|PACid:19687931	Cre05.g238900.t1.3|PACid:27572801	18159|PACid:27387911	35851|PACid:27349244	30562|PACid:27413500
UN017280	35.4817	45.5247	20.4171	0.448485	-1.15687	0.0473611	0.0918656	AT5G49930.1 | Symbols: emb1441 | zinc knuckle (CCHC-type) family protein | chr5:20308260-20312736 REVERSE LENGTH=1080	Medtr2g033030.1|PACid:23018699	Aquca_003_00436.3|PACid:22050159	PGSC0003DMP400002236|PACid:24419977	MDP0000306612|PACid:22680004	Potri.008G101200.1|PACid:27038261	Eucgr.H04083.1|PACid:23593368	Thecc1EG021435t1|PACid:27451676	Pp1s117_177V6.1|PACid:18074849	Si021017m|PACid:19700074	Cre16.g648500.t1.2|PACid:27566633	13803|PACid:27389940	53668|PACid:27348609	27903|PACid:27417286
UN017293	65.7749	83.099	39.7888	0.478813	-1.06247	0.0120568	0.0291369	AT4G07950.1 | Symbols: | DNA-directed RNA polymerase	Medtr7g116750.1|PACid:23024720	Aquca_027_00185.1|PACid:22045721	PGSC0003DMP400040610|PACid:24389981	MDP0000627061|PACid:22669204	Potri.012G015900.1|PACid:27050973	Eucgr.L01751.1|PACid:23606635	Thecc1EG005103t1|PACid:27433896	Pp1s83_218V6.1|PACid:18073573	Si018767m|PACid:19688633	g17784.t2|PACid:27572076	16391|PACid:27388540	37161|PACid:27343975	88476|PACid:27416272
UN017309	50.1064	63.3691	30.2123	0.476767	-1.06864	0.0272292	0.0578279	AT2G33820.1 | Symbols: ATMBAC1	Medtr5g030530.1|PACid:23032176	Aquca_033_00054.2|PACid:22024559	PGSC0003DMP400039552|PACid:24413650	MDP0000145198|PACid:22662513	Potri.011G056000.2|PACid:27001572	Eucgr.E03259.1|PACid:23579626	Thecc1EG029831t1|PACid:27439545	Pp1s295_40V6.1|PACid:18062788	Si036771m|PACid:19682396	g2945.t1|PACid:27576680	18386|PACid:27387794	58316|PACid:27341412	12826|PACid:27419372
UN017324	20.8031	32.5673	3.15687	0.0969336	-3.36686	0.000208637	0.000902893	AT2G39440.1 | Symbols: | CONTAINS InterPro DOMAIN/s: Ribonuclease H2		Aquca_030_00372.1|PACid:22036114		MDP0000343741|PACid:22655788	Potri.T088400.1|PACid:27014253	Eucgr.D01041.1|PACid:23574804	Thecc1EG029372t1|PACid:27440873	Pp1s84_84V6.1|PACid:18054539	Si018534m|PACid:19687694	Cre06.g295400.t1.2|PACid:27569497	21687|PACid:27393433	52137|PACid:27349066	5879|PACid:27418626
UN017326	96.1824	140.869	29.1532	0.206953	-2.27262	1.54952e-08	1.93839e-07	AT5G11560.1 | Symbols: | catalytics | chr5:3709734-3713994 REVERSE LENGTH=982	AC225517_18.1|PACid:23053808	Aquca_001_00367.1|PACid:22043971	PGSC0003DMP400022997|PACid:24398634	MDP0000666176|PACid:22623463	Potri.018G039800.1|PACid:27009193	Eucgr.C02905.1|PACid:23572369	Thecc1EG037167t1|PACid:27426004	Pp1s73_48V6.1|PACid:18059063	Si021090m|PACid:19701563	g3401.t1|PACid:27576291	38176|PACid:27394368	204002|PACid:27347696	24022|PACid:27414756
UN017329	12.3481	17.002	5.36736	0.31569	-1.66342	0.100605	0.171028			Aquca_017_00353.1|PACid:22032420						Pp1s42_20V6.1|PACid:18047397			32223|PACid:27393128
UN017346	56.3823	78.1134	23.7858	0.304504	-1.71547	0.000315025	0.00129209	AT2G39810.1 | Symbols: HOS1 | ubiquitin-protein ligases | chr2:16612941-16617802 FORWARD LENGTH=927	Medtr5g012940.1|PACid:23029476	Aquca_020_00164.1|PACid:22025240	PGSC0003DMP400045540|PACid:24391811	MDP0000134875|PACid:22658035	Potri.001G155200.2|PACid:27042961	Eucgr.E00402.2|PACid:23577130	Thecc1EG015921t1|PACid:27450112	Pp1s274_81V6.1|PACid:18068495	Si034111m|PACid:19684123			212485|PACid:27347258
UN017357	40.1918	52.1084	22.3167	0.428275	-1.22339	0.0174792	0.0397994	AT2G16440.1 | Symbols: MCM4 | Minichromosome maintenance (MCM2/3/5) family protein | chr2:7126536-7130665 REVERSE LENGTH=847	Medtr4g071090.1|PACid:23051964	Aquca_006_00067.2|PACid:22036986	PGSC0003DMP400053935|PACid:24418367	MDP0000142758|PACid:22653614	Potri.009G121500.1|PACid:26987791	Eucgr.G01707.1|PACid:23587253	Thecc1EG006817t1|PACid:27460491	Pp1s172_96V6.1|PACid:18072261	Si000286m|PACid:19675987	Cre12.g522850.t1.2|PACid:27581465	1346|PACid:27388319	2158|PACid:27341617	1114|PACid:27419347
UN017372	25.3237	37.0131	7.78968	0.210457	-2.2484	0.0015798	0.00519274	AT4G33410.1 | Symbols: ATSPPL1	Medtr1g100980.1|PACid:23041858	Aquca_013_00327.4|PACid:22060193	PGSC0003DMP400027685|PACid:24402461	MDP0000299766|PACid:22682255	Potri.015G145600.3|PACid:27017419	Eucgr.A02776.1|PACid:23564751	Thecc1EG015188t1|PACid:27450191	Pp1s159_69V6.2|PACid:18049700	Si013947m|PACid:19691804
UN017375	153.766	202.872	80.1072	0.394867	-1.34056	1.5151e-05	9.17575e-05	AT1G31930.3 | Symbols: XLG3 | extra-large GTP-binding protein 3 | chr1:11465832-11468961 FORWARD LENGTH=848	Medtr5g027970.1|PACid:23029727	Aquca_007_00088.3|PACid:22048931	PGSC0003DMP400016444|PACid:24393197	MDP0000268271|PACid:22630659	Potri.001G135300.1|PACid:27045045	Eucgr.H00557.1|PACid:23589913	Thecc1EG013017t1|PACid:27447725	Pp1s147_153V6.1|PACid:18053954	Si016297m|PACid:19689122
UN017402	23.2882	32.919	8.84196	0.268598	-1.89648	0.00793111	0.0203842	AT1G03210.1 | Symbols: | Phenazine biosynthesis PhzC/PhzF protein | chr1:782948-784240 FORWARD LENGTH=286	Medtr1g072500.1|PACid:23043881	Aquca_055_00038.1|PACid:22054193	PGSC0003DMP400001813|PACid:24398802	MDP0000205784|PACid:22621059	Potri.T166200.1|PACid:27014234	Eucgr.C01253.1|PACid:23570820	Thecc1EG004431t2|PACid:27433090	Pp1s170_48V6.1|PACid:18067268	Si002422m|PACid:19678742		49062|PACid:27392810
UN017433	47.6372	65.0119	21.5753	0.331868	-1.59132	0.00195768	0.00623692	AT5G54960.1 | Symbols: PDC2 | pyruvate decarboxylase-2 | chr5:22310858-22312681 REVERSE LENGTH=607	Medtr4g017200.1|PACid:23048080	Aquca_042_00008.3|PACid:22033143	PGSC0003DMP400039802|PACid:24425570	MDP0000287416|PACid:22657309	Potri.004G054100.1|PACid:26991677	Eucgr.D00535.1|PACid:23574302	Thecc1EG029740t3|PACid:27440926	Pp1s25_218V6.1|PACid:18074564	Si032793m|PACid:19712331	Cre01.g012450.t1.3|PACid:27578090	37891|PACid:27394031	213557|PACid:27344415	41898|PACid:27418772
UN017435	65.2482	89.66	28.6305	0.319323	-1.64691	0.000159878	0.000717868	AT3G03570.1 | Symbols: | Protein of unknown function (DUF3550/UPF0682) | chr3:857013-860105 FORWARD LENGTH=607		Aquca_026_00427.3|PACid:22055916	PGSC0003DMP400028211|PACid:24408099	MDP0000252393|PACid:22676357	Potri.013G073200.6|PACid:26993870	Eucgr.E01773.2|PACid:23578458	Thecc1EG025691t2|PACid:27421650	Pp1s422_9V6.1|PACid:18037962	Si029930m|PACid:19713714	g4514.t1|PACid:27580563	28049|PACid:27389774	12446|PACid:27345845	2326|PACid:27418036
UN017463	25.3546	33.4864	13.157	0.392907	-1.34774	0.0440566	0.0865041	AT3G14790.1 | Symbols: RHM3	Medtr1g009600.1|PACid:23043691	Aquca_1083_00002.1|PACid:22032757	PGSC0003DMP400012522|PACid:24417402	MDP0000571528|PACid:22650168	Potri.001G383300.1|PACid:27040181	Eucgr.F03231.2|PACid:23584275	Thecc1EG032135t1|PACid:27445586	Pp1s195_8V6.2|PACid:18040287	Si034554m|PACid:19683277	Cre14.g633100.t1.2|PACid:27565548
UN017473	30.9593	44.4424	10.7347	0.241542	-2.04965	0.00142584	0.00475961	AT5G07830.1 | Symbols: AtGUS2	Medtr4g116070.1|PACid:23046762	Aquca_002_00771.3|PACid:22053862	PGSC0003DMP400053497|PACid:24416149	MDP0000088659|PACid:22680970	Potri.006G062200.1|PACid:27004408	Eucgr.K02497.1|PACid:23604083	Thecc1EG014154t3|PACid:27446745	Pp1s121_77V6.1|PACid:18055414	Si016855m|PACid:19687049
UN017509	30.9387	47.1435	6.63147	0.140666	-2.82966	0.000117996	0.000552768	AT5G24340.1 | Symbols: | 3'-5' exonuclease domain-containing protein | chr5:8297328-8300156 FORWARD LENGTH=505	Medtr1g007660.1|PACid:23045913	Aquca_037_00191.3|PACid:22040411	PGSC0003DMP400032313|PACid:24403742	MDP0000315316|PACid:22681799	Potri.015G009500.2|PACid:27019377	Eucgr.A01442.1|PACid:23563212	Thecc1EG015454t1|PACid:27450983	Pp1s138_37V6.1|PACid:18060450	Si029568m|PACid:19709685	Cre13.g590900.t2.1|PACid:27573514	24026|PACid:27388479	9662|PACid:27340258	9831|PACid:27420566
UN017518	18.7345	26.9443	6.41964	0.238256	-2.06942	0.0138753	0.0327766	AT1G63050.1 | Symbols: | MBOAT (membrane bound O-acyl transferase) family protein | chr1:23376061-23378178 REVERSE LENGTH=465		Aquca_013_00416.2|PACid:22060151	PGSC0003DMP400039461|PACid:24391267	MDP0000244640|PACid:22620794	Potri.003G121700.2|PACid:26999304	Eucgr.E00532.3|PACid:23577272	Thecc1EG027107t5|PACid:27440313	Pp1s61_93V6.1|PACid:18073964	Si016961m|PACid:19688312	Cre17.g741200.t1.2|PACid:27571320	55712|PACid:27388927	68917|PACid:27338884	43364|PACid:27419848
UN017525	38.9818	53.3216	17.4721	0.327674	-1.60967	0.00467004	0.0130495									Pp1s144_78V6.1|PACid:18067934			47679|PACid:27388685
UN017566	22.4032	30.5306	10.212	0.334484	-1.57999	0.0258702	0.0554979				PGSC0003DMP400059849|PACid:24411754				Thecc1EG021965t1|PACid:27424411
UN017568	45.4457	63.4639	18.4185	0.29022	-1.78478	0.000646698	0.00241354									Pp1s313_100V6.1|PACid:18071842
UN017569	49.1468	68.6484	19.8944	0.289801	-1.78686	0.000355422	0.00143308									Pp1s41_144V6.1|PACid:18058191
UN017582	182.667	247.82	84.9382	0.342742	-1.54481	4.42482e-07	3.97506e-06	AT1G67500.1 | Symbols: ATREV3	Medtr7g113380.1|PACid:23023229	Aquca_003_00837.1|PACid:22050495		MDP0000121144|PACid:22657668	Potri.013G022200.1|PACid:26994740	Eucgr.B01945.1|PACid:23567050	Thecc1EG026537t4|PACid:27421165	Pp1s265_31V6.1|PACid:18055103	Si028654m|PACid:19709817	g4686.t1|PACid:27580828	25968|PACid:27392914	204516|PACid:27341564	42345|PACid:27419211
UN017592	91.3755	124.853	41.1589	0.329658	-1.60096	2.34033e-05	0.000134837	AT3G12570.4 | Symbols: FYD | FYD | chr3:3989407-3990876 FORWARD LENGTH=489		Aquca_027_00324.6|PACid:22045283	PGSC0003DMP400048228|PACid:24382687	MDP0000550368|PACid:22624747	Potri.008G054100.1|PACid:27038379	Eucgr.A01252.1|PACid:23563012	Thecc1EG021960t1|PACid:27424088	Pp1s403_50V6.1|PACid:18039801	Si039967m|PACid:19683608
UN017593	44.1204	58.3784	22.7335	0.389417	-1.36061	0.00965501	0.0241159	AT1G12050.1 | Symbols: | fumarylacetoacetase	Medtr2g025640.2|PACid:23017283		PGSC0003DMP400023472|PACid:24409601	MDP0000194425|PACid:22635422	Potri.006G009200.2|PACid:27007731	Eucgr.L00543.2|PACid:23605762	Thecc1EG030354t1|PACid:27439286	Pp1s143_159V6.2|PACid:18045693	Si017446m|PACid:19688376
UN017604	31.4544	45.8278	9.89425	0.215901	-2.21156	0.000563117	0.00214186			Aquca_060_00025.1|PACid:22039206		MDP0000119665|PACid:22639633		Eucgr.I01244.1|PACid:23595785		Pp1s2_559V6.1|PACid:18052682
UN017605	59.8241	81.6038	27.1545	0.332761	-1.58744	0.000548793	0.00209734	AT1G69190.1 | Symbols: | Dihydropterin pyrophosphokinase / Dihydropteroate synthase | chr1:26013131-26014709 REVERSE LENGTH=484	Medtr5g044980.1|PACid:23034376	Aquca_095_00026.1|PACid:22042423	PGSC0003DMP400049318|PACid:24390118	MDP0000140360|PACid:22653372	Potri.008G097400.1|PACid:27037809	Eucgr.F03034.2|PACid:23584000	Thecc1EG011500t1|PACid:27463294	Pp1s54_48V6.2|PACid:18067598	Si000970m|PACid:19677591	Cre04.g228450.t1.2|PACid:27580546	33484|PACid:27385710	62856|PACid:27340148	44356|PACid:27420667
UN017608	37.4994	49.236	19.8944	0.404062	-1.30735	0.0161761	0.0372701	AT4G32700.2 | Symbols: | helicases;ATP-dependent helicases;nucleic acid binding;ATP binding;DNA-directed DNA polymerases;DNA binding | chr4:15767440-15779185 FORWARD LENGTH=2154	Medtr1g008600.1|PACid:23041499	Aquca_001_00487.1|PACid:22044273	PGSC0003DMP400024544|PACid:24416296	MDP0000197366|PACid:22624007	Potri.018G036600.4|PACid:27010092	Eucgr.C02886.1|PACid:23572345	Thecc1EG037134t1|PACid:27427404	Pp1s440_11V6.1|PACid:18073314	Si020945m|PACid:19697844	Cre01.g041300.t1.2|PACid:27578336	28810|PACid:27386814
UN017610	51.8035	76.8663	14.2093	0.184858	-2.43551	3.35152e-06	2.43251e-05	AT5G39450.1 | Symbols: | F-box family protein | chr5:15786045-15787877 FORWARD LENGTH=579	Medtr3g096670.1|PACid:23010647	Aquca_082_00013.3|PACid:22026050	PGSC0003DMP400016488|PACid:24384998	MDP0000478657|PACid:22674638	Potri.007G102000.2|PACid:27015380	Eucgr.H05140.1|PACid:23594509	Thecc1EG001551t1|PACid:27435706	Pp1s173_124V6.1|PACid:18050930
UN017612	16.5957	21.9061	8.63014	0.393961	-1.34388	0.113811	0.189129	AT3G48150.1 | Symbols: APC8	Medtr8g021140.1|PACid:23037898	Aquca_002_00353.1|PACid:22051886	PGSC0003DMP400042540|PACid:24404722	MDP0000268674|PACid:22663137	Potri.012G075000.2|PACid:27049786	Eucgr.B00957.1|PACid:23566066	Thecc1EG011966t1|PACid:27449496	Pp1s80_59V6.1|PACid:18053262	Si016701m|PACid:19686557	g13798.t1|PACid:27582873	45356|PACid:27386448		14061|PACid:27414840
UN017613	132.832	172.831	72.8334	0.421415	-1.24669	0.000389256	0.00155128	AT4G28630.1 | Symbols: ATM1	Medtr5g075960.1|PACid:23034039	Aquca_004_00515.2|PACid:22030722		MDP0000287907|PACid:22674264	Potri.019G132800.2|PACid:27025224	Eucgr.B04035.2|PACid:23569493	Thecc1EG042315t2|PACid:27430964	Pp1s332_37V6.1|PACid:18039909	Si034414m|PACid:19684134	Cre10.g428550.t1.2|PACid:27580178	14477|PACid:27387077	51589|PACid:27339459	2171|PACid:27418223
UN017618	54.005	77.5881	18.6303	0.240118	-2.05818	2.94045e-05	0.00016433	AT3G13330.1 | Symbols: PA200 | proteasome activating protein 200 | chr3:4319804-4330061 REVERSE LENGTH=1816		Aquca_005_00316.5|PACid:22023932	PGSC0003DMP400038297|PACid:24415775	MDP0000300483|PACid:22651942	Potri.001G470600.2|PACid:27042488	Eucgr.F02001.2|PACid:23582752	Thecc1EG030528t8|PACid:27445270	Pp1s83_214V6.1|PACid:18073554	Si005688m|PACid:19705784	g16787.t1|PACid:27567675	36773|PACid:27388557	15779|PACid:27346663	35663|PACid:27414363
UN017620	104.793	141.674	49.4713	0.349191	-1.51791	3.31973e-05	0.000182305									Pp1s27_297V6.1|PACid:18070783		g14576.t1|PACid:27573926	53349|PACid:27386639	28771|PACid:27340541	50812|PACid:27420589
UN017636	24.747	35.421	8.73605	0.246635	-2.01955	0.00480854	0.013365	AT4G24860.1 | Symbols: | P-loop containing nucleoside triphosphate hydrolases superfamily protein | chr4:12801580-12808190 REVERSE LENGTH=1122	Medtr1g088750.1|PACid:23045312	Aquca_017_00199.1|PACid:22031781		MDP0000892426|PACid:22629140	Potri.014G131000.2|PACid:27032410	Eucgr.K02736.2|PACid:23604360	Thecc1EG004626t2|PACid:27434316	Pp1s3_184V6.1|PACid:18062605	Si034137m|PACid:19683945
UN017662	103.168	146.823	37.6843	0.256664	-1.96205	1.65552e-07	1.6345e-06	AT1G04010.1 | Symbols: PSAT1	Medtr7g098010.1|PACid:23023446	Aquca_017_00779.4|PACid:22032435	PGSC0003DMP400042011|PACid:24400201	MDP0000232611|PACid:22664978	Potri.014G195500.8|PACid:27032241	Eucgr.A01366.1|PACid:23563126	Thecc1EG003955t5|PACid:27436045	Pp1s327_22V6.1|PACid:18049237	Si016694m|PACid:19686107		14707|PACid:27390966	122196|PACid:27345832
UN017664	37.0595	54.5388	10.8406	0.198769	-2.33083	0.000102507	0.000490314	AT1G32120.1 | Symbols: | FUNCTIONS IN: molecular_function unknown; INVOLVED IN: biological_process unknown; LOCATED IN: membrane; EXPRESSED IN: 14 plant structures; EXPRESSED DURING: 4 anthesis	Medtr5g027180.1|PACid:23029550	Aquca_013_00835.1|PACid:22059767	PGSC0003DMP400053794|PACid:24393121	MDP0000344293|PACid:22661690	Potri.001G132800.2|PACid:27043127	Eucgr.D02606.1|PACid:23576540	Thecc1EG016657t2|PACid:27447109	Pp1s64_86V6.1|PACid:18044542	Si026703m|PACid:19707140
UN017666	111.198	148.493	55.2554	0.372109	-1.4262	0.000191172	0.000839097				PGSC0003DMP400037038|PACid:24421068			Eucgr.A02562.1|PACid:23564498	Thecc1EG023073t1|PACid:27421660	Pp1s51_52V6.1|PACid:18051638
UN017672	91.6342	116.447	54.415	0.467293	-1.0976	0.00395255	0.0113224	AT1G45332.1 | Symbols: | Translation elongation factor EFG/EF2 protein | chr1:17172507-17176683 REVERSE LENGTH=754	Medtr7g044770.1|PACid:23019705	Aquca_035_00156.1|PACid:22060948	PGSC0003DMP400045160|PACid:24417844	MDP0000844500|PACid:22637399	Potri.003G109900.1|PACid:26999649	Eucgr.D02509.2|PACid:23576428	Thecc1EG005628t2|PACid:27434546	Pp1s20_94V6.1|PACid:18057263	Si006143m|PACid:19703083	Cre02.g106400.t1.3|PACid:27574566	37169|PACid:27391875	58904|PACid:27348259	1469|PACid:27413635
UN017678	125.891	172.628	55.785	0.323152	-1.62971	2.2447e-06	1.7014e-05	AT4G23860.3 | Symbols: | PHD finger protein-related | chr4:12409336-12411336 FORWARD LENGTH=452	Medtr5g009240.1|PACid:23028583	Aquca_013_00101.1|PACid:22059675	PGSC0003DMP400021745|PACid:24390756	MDP0000153499|PACid:22644073	Potri.003G140000.1|PACid:26996798	Eucgr.D01738.1|PACid:23575493	Thecc1EG016467t1|PACid:27450445	Pp1s207_67V6.1|PACid:18041182	Si006534m|PACid:19703420
UN017679	53.4052	71.3953	26.42	0.370052	-1.4342	0.0022814	0.00709701	AT3G54250.1 | Symbols: | GHMP kinase family protein | chr3:20082468-20084688 REVERSE LENGTH=419		Aquca_072_00144.2|PACid:22041282	PGSC0003DMP400028020|PACid:24381967	MDP0000135982|PACid:22635047	Potri.008G021100.4|PACid:27039061	Eucgr.J00991.1|PACid:23598893	Thecc1EG043879t4|PACid:27442217	Pp1s169_109V6.1|PACid:18069002	Si022131m|PACid:19699536
UN017687	44.1286	55.2329	27.4723	0.49739	-1.00755	0.0482193	0.0932753	AT4G16100.1 | Symbols: | Protein of unknown function (DUF789) | chr4:9105809-9107986 FORWARD LENGTH=394	Medtr6g082450.1|PACid:23025235	Aquca_003_00621.4|PACid:22049694		MDP0000300249|PACid:22635483	Potri.010G000700.2|PACid:26978713	Eucgr.K00948.1|PACid:23602410	Thecc1EG021297t1|PACid:27454520	Pp1s26_3V6.1|PACid:18053865	Si001219m|PACid:19678532
UN017688	79.9688	103.318	44.9444	0.435008	-1.20089	0.00251239	0.00769502	AT5G62740.1 | Symbols: HIR1	Medtr4g107830.1|PACid:23051807	Aquca_074_00074.1|PACid:22063956	PGSC0003DMP400047683|PACid:24408011	MDP0000262756|PACid:22657790	Potri.012G129000.1|PACid:27050106	Eucgr.K00148.1|PACid:23601564	Thecc1EG011801t2|PACid:27461539	Pp1s375_35V6.4|PACid:18073274	Si036858m|PACid:19679803	g6159.t1|PACid:27569538	63368|PACid:27392267	56155|PACid:27347462	7625|PACid:27414867
UN017695	56.0135	88.304	7.57785	0.0858155	-3.54262	4.98749e-10	8.40493e-09	AT4G28690.1 | Symbols: | BEST Arabidopsis thaliana protein match is: RPM1 interacting protein 13 (TAIR:AT2G20310.1); Has 455 Blast hits to 438 proteins in 127 species: Archae - 0; Bacteria - 18; Metazoa - 148; Fungi - 91; Plants - 136; Viruses - 3; Other Eukaryotes - 59 (source: NCBI BLink). | chr4:14159093-14160876 FORWARD LENGTH=448	Medtr7g099000.1|PACid:23020259	Aquca_021_00189.1|PACid:22039415	PGSC0003DMP400013629|PACid:24401502		Potri.002G255400.2|PACid:27021070	Eucgr.K01404.2|PACid:23602926		Pp1s44_12V6.1|PACid:18044095	Si035007m|PACid:19682152		28549|PACid:27391369	44924|PACid:27342116	40630|PACid:27417355
UN017707	47.8444	71.1812	12.8393	0.180375	-2.47093	0.000127433	0.000591299	AT5G58980.1 | Symbols: | Neutral/alkaline non-lysosomal ceramidase | chr5:23811449-23814395 REVERSE LENGTH=733	Medtr5g096890.1|PACid:23028607	Aquca_009_00780.1|PACid:22034038	PGSC0003DMP400017596|PACid:24385542	MDP0000275670|PACid:22662682	Potri.009G040600.2|PACid:26987816	Eucgr.J01953.1|PACid:23599994	Thecc1EG041695t4|PACid:27427578	Pp1s227_57V6.2|PACid:18066269	Si004913m|PACid:19676475	g8354.t1|PACid:27563304	36181|PACid:27391066	49021|PACid:27348647	43800|PACid:27420038
UN017714	119.023	150.518	71.7811	0.476895	-1.06826	0.00195297	0.00622602	AT2G07050.1 | Symbols: CAS1 | cycloartenol synthase 1 | chr2:2924629-2930295 FORWARD LENGTH=759	Medtr5g008810.1|PACid:23035310	Aquca_018_00199.1|PACid:22040777	PGSC0003DMP400033008|PACid:24380490	MDP0000084546|PACid:22620310	Potri.018G148800.4|PACid:27009004	Eucgr.C02167.1|PACid:23571653	Thecc1EG036191t2|PACid:27457826	Pp1s33_211V6.1|PACid:18057124	Si016414m|PACid:19687762	g16879.t1|PACid:27566415	19224|PACid:27394412	151314|PACid:27343005	40330|PACid:27418102
UN017730	81.5233	119.591	24.4213	0.204206	-2.2919	6.24867e-08	6.81933e-07									Pp1s333_12V6.1|PACid:18063946
UN017731	46.3493	62.0931	22.7335	0.36612	-1.44961	0.00417681	0.0118672			Aquca_002_00444.1|PACid:22052247	PGSC0003DMP400039212|PACid:24389393		Potri.010G035400.3|PACid:26980226	Eucgr.B03399.1|PACid:23568703	Thecc1EG010030t1|PACid:27462354	Pp1s173_33V6.1|PACid:18050900
UN017748	52.8904	71.6625	24.7322	0.345121	-1.53483	0.00377245	0.0108791	AT3G61570.1 | Symbols: GC3	Medtr7g079200.1|PACid:23019911	Aquca_038_00117.1|PACid:22026625	PGSC0003DMP400000425|PACid:24422869		Potri.002G165500.1|PACid:27021938	Eucgr.D02329.1|PACid:23576216	Thecc1EG005246t1|PACid:27431470	Pp1s70_180V6.1|PACid:18060613	Si015033m|PACid:19691266	Cre16.g663650.t1.2|PACid:27567320	66504|PACid:27385899
UN017750	84.2544	124.214	24.3154	0.195755	-2.35288	1.84419e-08	2.27737e-07	AT4G00830.3 | Symbols: | RNA-binding (RRM/RBD/RNP motifs) family protein | chr4:352842-354965 FORWARD LENGTH=467	AC202489_21.1|PACid:23053662	Aquca_053_00104.3|PACid:22026408	PGSC0003DMP400005932|PACid:24410332	MDP0000173498|PACid:22633195	Potri.002G139700.1|PACid:27022367	Eucgr.D01204.2|PACid:23574971	Thecc1EG005051t3|PACid:27431314	Pp1s128_31V6.2|PACid:18055965	Si025034m|PACid:19702367
UN017761	40.8329	51.9857	24.1036	0.463658	-1.10887	0.0342946	0.0703126	AT2G33205.1 | Symbols: | Serinc-domain containing serine and sphingolipid biosynthesis protein | chr2:14070987-14073211 REVERSE LENGTH=422	Medtr6g086060.1|PACid:23027909	Aquca_020_00192.6|PACid:22025312	PGSC0003DMP400020560|PACid:24401235	MDP0000248540|PACid:22669816	Potri.003G174200.1|PACid:26996417	Eucgr.C01067.1|PACid:23570636	Thecc1EG020433t1|PACid:27453360	Pp1s126_191V6.1|PACid:18061073	Si001569m|PACid:19677045
UN017770	30.9841	48.062	5.36736	0.111676	-3.16261	1.20934e-05	7.50947e-05	AT1G55350.5 | Symbols: DEK1 | calpain-type cysteine protease family | chr1:20654463-20664501 REVERSE LENGTH=2179	Medtr8g088520.1|PACid:23039928	Aquca_009_00510.7|PACid:22033547		MDP0000094595|PACid:22644345	Potri.001G003900.2|PACid:27046599	Eucgr.J01766.2|PACid:23599770	Thecc1EG038725t4|PACid:27431194	Pp1s173_19V6.1|PACid:18050933	Si033839m|PACid:19683368
UN017790	44.6161	60.5369	20.7349	0.342516	-1.54576	0.00292211	0.00877261	AT3G17340.1 | Symbols: | ARM repeat superfamily protein | chr3:5920613-5926846 REVERSE LENGTH=1090	Medtr4g123690.1|PACid:23047587	Aquca_003_00385.1|PACid:22050015		MDP0000308446|PACid:22667862		Eucgr.H04107.1|PACid:23593394	Thecc1EG021463t1|PACid:27453374	Pp1s214_58V6.1|PACid:18067409	Si025850m|PACid:19708661	Cre13.g586550.t1.2|PACid:27573808	31572|PACid:27387738	163562|PACid:27342335	9043|PACid:27417298
UN017796	45.691	65.9772	15.2616	0.231316	-2.11206	7.32842e-05	0.000365599	AT4G04940.1 | Symbols: | transducin family protein / WD-40 repeat family protein | chr4:2511212-2517052 REVERSE LENGTH=910		Aquca_010_00026.1|PACid:22047367	PGSC0003DMP400011997|PACid:24417967	MDP0000180439|PACid:22660421	Potri.018G148100.1|PACid:27011382	Eucgr.C02168.2|PACid:23571655	Thecc1EG038748t1|PACid:27425763	Pp1s207_37V6.1|PACid:18041179	Si005818m|PACid:19702809	g1920.t1|PACid:27575694	12084|PACid:27393534	70800|PACid:27342449	119517|PACid:27414801
UN017797	44.4261	70.324	5.57918	0.0793355	-3.65589	9.39398e-09	1.2309e-07	AT3G04820.1 | Symbols: | Pseudouridine synthase family protein | chr3:1321453-1325949 REVERSE LENGTH=715	Medtr7g114850.1|PACid:23021920	Aquca_017_00525.1|PACid:22032560		MDP0000152987|PACid:22655779	Potri.005G051400.1|PACid:27028029	Eucgr.B01694.1|PACid:23566817	Thecc1EG026386t2|PACid:27422581	Pp1s19_64V6.1|PACid:18063536	Si021383m|PACid:19699110	Cre03.g179550.t1.1|PACid:27576155	14278|PACid:27387128	206415|PACid:27339390	41034|PACid:27418428
UN017802	70.1796	103.284	20.5231	0.198705	-2.3313	3.66617e-05	0.000198383	AT1G69550.1 | Symbols: | disease resistance protein (TIR-NBS-LRR class) | chr1:26148836-26153374 REVERSE LENGTH=1400	Medtr8g062130.1|PACid:23036941	Aquca_010_00021.1|PACid:22047022	PGSC0003DMP400039170|PACid:24387830	MDP0000560245|PACid:22636537	Potri.T048300.2|PACid:27051517	Eucgr.C01429.1|PACid:23570997	Thecc1EG010088t1|PACid:27461477	Pp1s880_1V6.1|PACid:18044489	Si025986m|PACid:19708033	g197.t1|PACid:27578504	52734|PACid:27389811	15532|PACid:27347078	34867|PACid:27413944
UN017804	100.23	140.453	39.8948	0.284044	-1.81582	1.25672e-06	1.01514e-05	AT3G24290.1 | Symbols: AMT1;5 | ammonium transporter 1;5 | chr3:8801400-8802890 REVERSE LENGTH=496	Medtr1g045550.1|PACid:23044245	Aquca_045_00053.1|PACid:22027250	PGSC0003DMP400002712|PACid:24401496	MDP0000266406|PACid:22626473	Potri.010G063500.1|PACid:26980431	Eucgr.H02886.1|PACid:23592203	Thecc1EG021045t1|PACid:27452156	Pp1s33_11V6.1|PACid:18057001	Si017026m|PACid:19688014	Cre06.g256750.t1.2|PACid:27568477	4465|PACid:27389645	52801|PACid:27339718	29285|PACid:27417601
UN017815	109.992	153.149	45.2553	0.295498	-1.75878	5.14915e-06	3.54553e-05	AT5G63770.1 | Symbols: ATDGK2	Medtr8g094940.1|PACid:23036246	Aquca_014_00202.1|PACid:22027431	PGSC0003DMP400040320|PACid:24388784	MDP0000286961|PACid:22640404	Potri.005G070900.4|PACid:27031187	Eucgr.I00088.1|PACid:23594611	Thecc1EG014170t3|PACid:27447850		Si034427m|PACid:19683444	Cre13.g569850.t1.2|PACid:27574166	47532|PACid:27392601	29536|PACid:27340032	28535|PACid:27419196
UN017821	59.809	78.5607	31.6814	0.403273	-1.31017	0.00344164	0.0100738	AT1G16670.1 | Symbols: | Protein kinase superfamily protein | chr1:5697846-5699492 FORWARD LENGTH=390	Medtr3g019120.1|PACid:23009293	Aquca_039_00015.1|PACid:22062320	PGSC0003DMP400022704|PACid:24402491	MDP0000241023|PACid:22678221	Potri.010G027300.1|PACid:26982346	Eucgr.H00963.2|PACid:23590372	Thecc1EG021484t1|PACid:27452927	Pp1s276_78V6.1|PACid:18036946	Si001961m|PACid:19676444
UN017823	34.6458	49.1835	12.8393	0.261049	-1.93761	0.00459908	0.0128827	AT4G36080.1 | Symbols: | phosphotransferases	Medtr5g022000.1|PACid:23035555	Aquca_007_00059.1|PACid:22048456		MDP0000259414|PACid:22636567	Potri.005G114300.1|PACid:27029307	Eucgr.I02351.1|PACid:23597093	Thecc1EG000213t4|PACid:27435181	Pp1s65_237V6.1|PACid:18057732	Si028636m|PACid:19712414			154101|PACid:27346452	35343|PACid:27414134
UN017828	37.5051	55.9829	9.78834	0.174845	-2.51585	3.68232e-05	0.000199122									Pp1s4_491V6.2|PACid:18046816			1587|PACid:27390250
UN017832	69.4524	96.036	29.5768	0.307977	-1.69911	8.90189e-05	0.000432702	AT1G69220.1 | Symbols: SIK1 | Protein kinase superfamily protein | chr1:26020298-26026119 REVERSE LENGTH=836	Medtr5g045190.1|PACid:23034047	Aquca_002_00856.1|PACid:22053143	PGSC0003DMP400050390|PACid:24396379	MDP0000219545|PACid:22625970	Potri.010G157400.1|PACid:26979436	Eucgr.G02433.1|PACid:23588046	Thecc1EG011508t1|PACid:27463211	Pp1s31_249V6.1|PACid:18071717	Si034278m|PACid:19681424	Cre02.g088750.t1.2|PACid:27575621	65942|PACid:27386669	47235|PACid:27341647	42472|PACid:27419394
UN017841	65.5092	93.9557	22.8395	0.243087	-2.04045	7.42451e-06	4.87482e-05	AT5G20990.1 | Symbols: B73	Medtr5g087490.1|PACid:23030164	Aquca_026_00425.1|PACid:22055680		MDP0000391678|PACid:22682582	Potri.009G156400.1|PACid:26987086	Eucgr.J00614.1|PACid:23598417	Thecc1EG041148t2|PACid:27429944	Pp1s126_106V6.1|PACid:18061129	Si021412m|PACid:19701910	Cre01.g028350.t1.1|PACid:27578999	28277|PACid:27387443	163897|PACid:27348612	48340|PACid:27417466
UN017845	45.3226	60.8716	21.999	0.3614	-1.46833	0.00379146	0.0109253									Pp1s69_163V6.2|PACid:18049471
UN017850	44.8588	69.0112	8.63014	0.125054	-2.99938	4.00914e-07	3.63835e-06	AT3G18290.1 | Symbols: EMB2454	Medtr6g083900.1|PACid:23026861	Aquca_041_00040.1|PACid:22029269	PGSC0003DMP400055770|PACid:24394033	MDP0000276770|PACid:22681164	Potri.010G122200.3|PACid:26980541	Eucgr.B00741.1|PACid:23565888	Thecc1EG009598t1|PACid:27461306	Pp1s77_113V6.1|PACid:18050272	Si000080m|PACid:19676848	Cre07.g317300.t1.3|PACid:27563909	18165|PACid:27387928	53453|PACid:27348754	35807|PACid:27414977
UN017864	47.3133	70.5738	12.4225	0.176021	-2.50618	3.19629e-06	2.3304e-05	AT4G17140.2 | Symbols: | pleckstrin homology (PH) domain-containing protein | chr4:9613617-9636618 REVERSE LENGTH=4218	Medtr5g013780.1|PACid:23028848	Aquca_065_00013.1|PACid:22025962		MDP0000213066|PACid:22631838	Potri.001G148800.2|PACid:27043689	Eucgr.H04089.1|PACid:23593376	Thecc1EG015810t3|PACid:27448574	Pp1s225_55V6.1|PACid:18073995	Si016056m|PACid:19688873	Cre10.g451400.t1.3|PACid:27579200	47932|PACid:27391903	44375|PACid:27348056
UN017868	75.6012	100.389	38.4188	0.382698	-1.38572	0.000736717	0.00270085									Pp1s247_27V6.1|PACid:18066894
UN017872	14.5415	18.2705	8.94788	0.489744	-1.0299	0.238588	0.344976	AT4G21470.1 | Symbols: ATFMN/FHY	Medtr4g091060.2|PACid:23051746	Aquca_057_00011.1|PACid:22057601	PGSC0003DMP400038848|PACid:24424630	MDP0000283164|PACid:22679754	Potri.002G077200.6|PACid:27023381	Eucgr.G00853.2|PACid:23586486	Thecc1EG029985t1|PACid:27439944	Pp1s56_240V6.1|PACid:18044375		g5161.t1|PACid:27572571		50946|PACid:27340614
UN017885	47.4068	59.717	28.9414	0.484642	-1.04501	0.0916264	0.158545	AT3G06810.1 | Symbols: IBR3 | acyl-CoA dehydrogenase-related | chr3:2146534-2150654 FORWARD LENGTH=824		Aquca_017_00131.5|PACid:22032207	PGSC0003DMP400040539|PACid:24388105	MDP0000772366|PACid:22681589	Potri.008G219000.1|PACid:27036029	Eucgr.B01578.1|PACid:23566738	Thecc1EG021252t4|PACid:27453601	Pp1s33_59V6.1|PACid:18057132	Si029307m|PACid:19713691	Cre01.g025250.t1.3|PACid:27577931	46821|PACid:27387046	8520|PACid:27339928	9092|PACid:27417556
UN017894	49.1775	72.9793	13.4748	0.184638	-2.43723	3.93514e-06	2.8074e-05	AT2G20990.1 | Symbols: SYTA	Medtr1g025550.1|PACid:23041373	Aquca_006_00243.2|PACid:22036718	PGSC0003DMP400051079|PACid:24378615	MDP0000897255|PACid:22633422	Potri.009G134200.3|PACid:26988634	Eucgr.G02846.2|PACid:23588598	Thecc1EG006636t2|PACid:27462453	Pp1s16_213V6.1|PACid:18055536	Si029438m|PACid:19713717				8144|PACid:27413057
UN017911	14.4722	23.3481	1.1582	0.0496058	-4.33335	0.000426918	0.0016835	AT4G10180.1 | Symbols: DET1	Medtr5g008710.1|PACid:23033247	Aquca_026_00366.2|PACid:22056335	PGSC0003DMP400054762|PACid:24418765	MDP0000281481|PACid:22644017	Potri.013G161700.5|PACid:26996042	Eucgr.E01781.4|PACid:23578474	Thecc1EG007636t8|PACid:27460489	Pp1s235_35V6.1|PACid:18041671
UN017926	139.731	177.874	82.5159	0.4639	-1.10811	0.0056071	0.0152391	AT2G02560.2 | Symbols: CAND1		Aquca_008_00179.2|PACid:22061852		MDP0000950316|PACid:22661198	Potri.003G000500.5|PACid:26997601	Eucgr.G00074.1|PACid:23585846	Thecc1EG046820t1|PACid:27439294	Pp1s337_6V6.1|PACid:18037199	Si016131m|PACid:19686581		44371|PACid:27394578	17419|PACid:27341394	27161|PACid:27418734
UN017941	5.36708	6.76995	3.26278	0.48195	-1.05304	0.587439	0.693417	AT5G40280.1 | Symbols: ERA1		Aquca_025_00312.1|PACid:22063354	PGSC0003DMP400001046|PACid:24425144	MDP0000242825|PACid:22633968	Potri.017G073200.1|PACid:26984961	Eucgr.I01812.1|PACid:23596518	Thecc1EG016874t1|PACid:27452363	Pp1s126_83V6.1|PACid:18061160	Si001413m|PACid:19677274	Cre12.g533750.t1.3|PACid:27582596	37891|PACid:27394031	213557|PACid:27344415	41898|PACid:27418772
UN017945	29.8782	42.0095	11.6811	0.278058	-1.84654	0.00494234	0.0136894	AT5G48600.1 | Symbols: ATSMC3	Medtr7g091420.1|PACid:23020970	Aquca_017_00121.1|PACid:22032083	PGSC0003DMP400002381|PACid:24424827	MDP0000232544|PACid:22628440	Potri.017G083200.4|PACid:26984804	Eucgr.I01943.1|PACid:23596656	Thecc1EG018557t2|PACid:27453321	Pp1s3_179V6.1|PACid:18062655	Si021007m|PACid:19701960	g3660.t1|PACid:27577713	30566|PACid:27388041	68592|PACid:27348954	30564|PACid:27413321
UN017949	253.866	336.521	129.883	0.385957	-1.37349	4.53404e-06	3.17753e-05					MDP0000261503|PACid:22629320	Potri.017G093200.1|PACid:26984457			Pp1s342_20V6.1|PACid:18046122
UN017957	235.518	309.727	124.204	0.401012	-1.31828	2.40054e-06	1.80725e-05	AT3G20780.1 | Symbols: ATTOP6B	Medtr2g098510.1|PACid:23016129	Aquca_009_00182.1|PACid:22035164		MDP0000229861|PACid:22643059	Potri.003G211000.1|PACid:26999562	Eucgr.B03662.1|PACid:23569041	Thecc1EG040492t1|PACid:27427562	Pp1s244_59V6.1|PACid:18041909	Si029103m|PACid:19712792	Cre10.g440900.t1.2|PACid:27579275	56794|PACid:27391479	68614|PACid:27349303
UN017964	52.5573	72.7882	22.2108	0.305143	-1.71244	0.000370518	0.00148746									Pp1s15_244V6.1|PACid:18050579
UN017989	43.1448	59.9069	18.0017	0.300494	-1.73459	0.000815429	0.00294538									Pp1s14_238V6.1|PACid:18066789
UN017997	35.3583	53.1065	8.73605	0.164501	-2.60384	0.000476289	0.00185326	AT4G24520.1 | Symbols: ATR1	Medtr3g100160.1|PACid:23009949	Aquca_096_00018.1|PACid:22039853	PGSC0003DMP400016497|PACid:24386298	MDP0000315078|PACid:22649602	Potri.005G153800.1|PACid:27028307	Eucgr.C00154.1|PACid:23569654	Thecc1EG034517t1|PACid:27458419	Pp1s539_10V6.1|PACid:18037430	Si021372m|PACid:19698006		37061|PACid:27385759	127874|PACid:27348691
UN017998	45.921	69.3079	10.8406	0.156413	-2.67657	2.08801e-06	1.59545e-05	AT4G12830.1 | Symbols: | alpha/beta-Hydrolases superfamily protein | chr4:7531189-7533327 FORWARD LENGTH=393	Medtr4g010000.1|PACid:23048993	Aquca_058_00130.2|PACid:22051087	PGSC0003DMP400049691|PACid:24398197	MDP0000142019|PACid:22649194	Potri.014G175700.1|PACid:27032197	Eucgr.K02363.1|PACid:23603944	Thecc1EG002619t2|PACid:27432327	Pp1s1_180V6.1|PACid:18069535	Si001843m|PACid:19674469
UN018001	147.562	190.432	83.2573	0.437202	-1.19363	0.000184311	0.000813291	AT4G34490.1 | Symbols: ATCAP1	Medtr4g069960.1|PACid:23050952	Aquca_010_00474.1|PACid:22046876	PGSC0003DMP400056312|PACid:24412321	MDP0000276962|PACid:22649827	Potri.009G115500.1|PACid:26986670	Eucgr.I01265.1|PACid:23595811	Thecc1EG006898t1|PACid:27462977	Pp1s160_96V6.1|PACid:18068395	Si035411m|PACid:19680912	Cre01.g018950.t1.2|PACid:27578493	11840|PACid:27393739	180088|PACid:27344067	35514|PACid:27414191
UN018009	36.8109	51.9493	14.1034	0.271484	-1.88106	0.00574604	0.0155516	AT3G11170.1 | Symbols: FAD7	Medtr4g015630.1|PACid:23050208	Aquca_004_00377.2|PACid:22029964	PGSC0003DMP400014857|PACid:24397237	MDP0000127630|PACid:22681640	Potri.001G252900.1|PACid:27043444	Eucgr.A00526.2|PACid:23562236	Thecc1EG041603t2|PACid:27428155	Pp1s65_6V6.1|PACid:18057594	Si035778m|PACid:19679405	Cre01.g032350.t1.2|PACid:27578021	64357|PACid:27389641
UN018027	46.3967	69.3286	11.9988	0.173072	-2.53056	4.96914e-06	3.43933e-05	AT1G58060.1 | Symbols: | RNA helicase family protein | chr1:21489480-21501775 REVERSE LENGTH=1459		Aquca_014_00133.1|PACid:22028659		MDP0000210572|PACid:22659818	Potri.004G222900.8|PACid:26990793		Thecc1EG006225t2|PACid:27464364	Pp1s357_45V6.1|PACid:18065252	Si009181m|PACid:19695732
UN018033	98.6382	132.405	47.9885	0.362438	-1.4642	0.107056	0.179806	AT3G16340.1 | Symbols: ATPDR1	Medtr7g098340.1|PACid:23022900	Aquca_001_00293.1|PACid:22043338	PGSC0003DMP400004676|PACid:24406167	MDP0000278580|PACid:22653442	Potri.003G179000.2|PACid:26997408	Eucgr.F03072.2|PACid:23584050	Thecc1EG043756t1|PACid:27443372	Pp1s36_257V6.1|PACid:18053514	Si000044m|PACid:19676702	Cre12.g500150.t1.1|PACid:27581663	54894|PACid:27386526	55745|PACid:27343220	13873|PACid:27417567
UN018035	41.3348	51.8383	25.5795	0.493449	-1.01903	0.0427321	0.0843781	AT1G21070.1 | Symbols: | Nucleotide-sugar transporter family protein | chr1:7376148-7377810 REVERSE LENGTH=348	Medtr8g092190.1|PACid:23036370	Aquca_017_00006.2|PACid:22032341	PGSC0003DMP400051031|PACid:24379019	MDP0000288274|PACid:22627463	Potri.002G000500.1|PACid:27020263	Eucgr.F01961.1|PACid:23582708	Thecc1EG034783t1|PACid:27458846	Pp1s15_388V6.1|PACid:18050395	Si030385m|PACid:19710034	Cre10.g452000.t1.2|PACid:27579682	18395|PACid:27394868	43343|PACid:27343398	13383|PACid:27415833
UN018041	27.4904	40.6949	7.68376	0.188814	-2.40496	0.00431278	0.0122057									Pp1s261_32V6.2|PACid:18062142	Si005701m|PACid:19702772	Cre13.g571800.t1.3|PACid:27573522		58131|PACid:27341442	16445|PACid:27419520
UN018052	23.0666	36.1985	3.36869	0.0930618	-3.42567	5.96286e-05	0.00030488	AT5G63830.1 | Symbols: | HIT-type Zinc finger family protein | chr5:25543585-25544802 REVERSE LENGTH=405	Medtr5g025880.1|PACid:23029357	Aquca_118_00002.1|PACid:22042541	PGSC0003DMP400021671|PACid:24390794	MDP0000269352|PACid:22680873	Potri.003G145100.1|PACid:26999590	Eucgr.D01694.1|PACid:23575440	Thecc1EG015676t1|PACid:27451159	Pp1s81_34V6.2|PACid:18068901	Si035915m|PACid:19683574	g18095.t1|PACid:27573226	54538|PACid:27394407	57345|PACid:27346453	36385|PACid:27414525
UN018054	58.3853	85.0299	18.4185	0.216612	-2.20682	5.98991e-06	4.04222e-05	AT5G38380.1 | Symbols: | FUNCTIONS IN: molecular_function unknown; INVOLVED IN: biological_process unknown; LOCATED IN: membrane; EXPRESSED IN: 22 plant structures; EXPRESSED DURING: 14 growth stages; CONTAINS InterPro DOMAIN/s: Protein of unknown function DUF6		Aquca_002_01153.6|PACid:22052686	PGSC0003DMP400045816|PACid:24427134	MDP0000231567|PACid:22675829	Potri.017G115200.2|PACid:26984158	Eucgr.G01883.2|PACid:23587448	Thecc1EG019446t1|PACid:27455560	Pp1s252_12V6.1|PACid:18037755	Si001949m|PACid:19673442
UN018062	29.8389	41.3132	12.6275	0.305652	-1.71004	0.0225115	0.0494491	AT1G64970.1 | Symbols: G-TMT		Aquca_015_00447.1|PACid:22041572	PGSC0003DMP400004274|PACid:24391364	MDP0000500465|PACid:22622340	Potri.013G077000.2|PACid:26996106	Eucgr.K00068.2|PACid:23601442	Thecc1EG025566t1|PACid:27422003	Pp1s31_53V6.2|PACid:18071580	Si017698m|PACid:19688684	Cre15.g635350.t1.2|PACid:27573184	30535|PACid:27388055	20736|PACid:27339525
UN018074	11.8726	16.1388	5.47327	0.339138	-1.56005	0.137606	0.220748	AT1G46264.1 | Symbols: AT-HSFB4	Medtr3g101870.1|PACid:23009851	Aquca_015_00048.1|PACid:22041587	PGSC0003DMP400014004|PACid:24386315	MDP0000209135|PACid:22626072	Potri.014G027100.2|PACid:27033078	Eucgr.F02327.1|PACid:23583127	Thecc1EG033816t1|PACid:27458343	Pp1s207_20V6.1|PACid:18041195	Si033243m|PACid:19711078		24706|PACid:27391477
UN018097	42.441	55.5088	22.8395	0.411457	-1.28119	0.0153068	0.0355846	AT4G36760.1 | Symbols: ATAPP1	Medtr5g019600.1|PACid:23032616	Aquca_007_00153.3|PACid:22048626	PGSC0003DMP400007966|PACid:24427194	MDP0000181420|PACid:22646453	Potri.007G029700.2|PACid:27015990	Eucgr.I02468.1|PACid:23597250	Thecc1EG000440t2|PACid:27432117	Pp1s96_73V6.1|PACid:18068634	Si026101m|PACid:19706569	Cre09.g387150.t1.2|PACid:27570062		48763|PACid:27340027	8561|PACid:27419148
UN018122	213.106	277.219	116.937	0.421823	-1.24529	1.64486e-05	9.86216e-05	AT4G10710.1 | Symbols: SPT16 | global transcription factor C | chr4:6602226-6605450 REVERSE LENGTH=1074	Medtr3g064470.1|PACid:23013263	Aquca_114_00033.1|PACid:22024772	PGSC0003DMP400043390|PACid:24411902	MDP0000664714|PACid:22660107	Potri.005G005300.1|PACid:27030794	Eucgr.J01613.4|PACid:23599600	Thecc1EG026816t2|PACid:27425216	Pp1s374_49V6.1|PACid:18051661	Si009230m|PACid:19695351	Cre02.g088300.t1.3|PACid:27574976			92711|PACid:27416396
UN018139	104.017	149.995	35.0501	0.233675	-2.09742	6.21033e-08	6.78058e-07	AT1G67930.1 | Symbols: | Golgi transport complex protein-related | chr1:25474218-25477332 REVERSE LENGTH=832	Medtr5g091250.1|PACid:23029876	Aquca_022_00151.1|PACid:22054648	PGSC0003DMP400036805|PACid:24413857	MDP0000669016|PACid:22627372	Potri.005G203900.1|PACid:27028159	Eucgr.A02013.1|PACid:23563833	Thecc1EG019996t1|PACid:27456142	Pp1s145_28V6.1|PACid:18049900	Si021364m|PACid:19700762	g13783.t1|PACid:27582849	53553|PACid:27392242	24033|PACid:27345545	47051|PACid:27417006
UN018157	40.832	58.7217	13.9975	0.23837	-2.06873	0.000264021	0.00110963	AT2G05830.1 | Symbols: | NagB/RpiA/CoA transferase-like superfamily protein | chr2:2229759-2231839 FORWARD LENGTH=374	Medtr2g042450.1|PACid:23014498	Aquca_076_00058.7|PACid:22031028	PGSC0003DMP400043749|PACid:24390375	MDP0000441604|PACid:22678821	Potri.006G219900.7|PACid:27008105	Eucgr.C00793.1|PACid:23570312	Thecc1EG037508t1|PACid:27431023	Pp1s14_168V6.1|PACid:18066665	Si026594m|PACid:19708058	Cre06.g260200.t1.2|PACid:27568458	64082|PACid:27389551	44233|PACid:27346411	16237|PACid:27414077
UN018220	28.0488	44.5728	3.26278	0.0732011	-3.77199	3.51372e-06	2.5395e-05	AT5G54440.1 | Symbols: CLUB		Aquca_020_00515.2|PACid:22025359		MDP0000133853|PACid:22627720	Potri.011G123900.2|PACid:27002050	Eucgr.F03341.2|PACid:23584406	Thecc1EG031351t1|PACid:27444199	Pp1s6_294V6.1|PACid:18038896	Si005708m|PACid:19702856	Cre01.g046150.t1.3|PACid:27578713	66933|PACid:27391764	22413|PACid:27342363	39540|PACid:27418112
UN018279	125.466	175.71	50.0999	0.285129	-1.81031	2.39002e-07	2.27644e-06	AT4G26650.1 | Symbols: | RNA-binding (RRM/RBD/RNP motifs) family protein | chr4:13445552-13447592 FORWARD LENGTH=455	Medtr5g097580.1|PACid:23030716	Aquca_028_00237.1|PACid:22038825	PGSC0003DMP400023642|PACid:24409522	MDP0000907782|PACid:22634423	Potri.002G222400.1|PACid:27022065	Eucgr.K00657.3|PACid:23602124	Thecc1EG030741t5|PACid:27444589	Pp1s84_58V6.1|PACid:18054482	Si026338m|PACid:19707702	Cre12.g559950.t1.2|PACid:27581688	36000|PACid:27387303	163846|PACid:27342371	8463|PACid:27417292
UN018301	49.1161	70.9843	16.3139	0.229824	-2.1214	4.50412e-05	0.000237574	AT5G37850.2 | Symbols: SOS4 | pfkB-like carbohydrate kinase family protein | chr5:15065621-15068783 FORWARD LENGTH=309	Medtr5g079730.2|PACid:23035444	Aquca_041_00156.4|PACid:22029202			Potri.017G129000.12|PACid:26984112	Eucgr.F02818.5|PACid:23583720	Thecc1EG019269t2|PACid:27452775	Pp1s2_354V6.1|PACid:18052811	Si022737m|PACid:19698344		30456|PACid:27387965
UN018311	47.6728	66.1918	19.8944	0.300557	-1.73429	0.000611423	0.00230119	AT4G02390.1 | Symbols: APP	Medtr1g088380.1|PACid:23044490	Aquca_003_00703.2|PACid:22049288	PGSC0003DMP400052367|PACid:24393293	MDP0000156675|PACid:22636509	Potri.014G128200.2|PACid:27032765	Eucgr.H01106.1|PACid:23590518	Thecc1EG004671t4|PACid:27432460	Pp1s324_39V6.1|PACid:18038072	Si000754m|PACid:19673940
UN018333	46.0008	70.7733	8.84196	0.124934	-3.00077	2.32789e-07	2.22343e-06									Pp1s54_136V6.1|PACid:18067643			54399|PACid:27394061
UN018335	92.5846	118.662	53.4686	0.450596	-1.15009	0.00237942	0.00734772	AT4G14240.2 | Symbols: | CBS domain-containing protein with a domain of unknown function (DUF21) | chr4:8204712-8207273 REVERSE LENGTH=485	Medtr4g092610.1|PACid:23049170	Aquca_092_00006.1|PACid:22058186	PGSC0003DMP400055891|PACid:24424078	MDP0000844180|PACid:22650207	Potri.008G202100.2|PACid:27037991	Eucgr.B01147.2|PACid:23566274	Thecc1EG020501t2|PACid:27454977	Pp1s355_64V6.1|PACid:18061239	Si021765m|PACid:19699154	Cre02.g116300.t1.2|PACid:27575772	33287|PACid:27392365	50681|PACid:27345379	119544|PACid:27414477
UN018337	85.9283	108.971	51.364	0.471354	-1.08512	0.00458217	0.0128421	AT4G31150.1 | Symbols: | endonuclease V family protein | chr4:15143907-15145583 REVERSE LENGTH=277		Aquca_069_00011.1|PACid:22039966	PGSC0003DMP400050978|PACid:24381766	MDP0000298141|PACid:22647034	Potri.018G001000.2|PACid:27009825	Eucgr.C02144.2|PACid:23571623	Thecc1EG036757t1|PACid:27426890	Pp1s113_29V6.1|PACid:18037628	Si007087m|PACid:19705201	Cre17.g734000.t1.2|PACid:27571988	66132|PACid:27392428	52791|PACid:27339869	14046|PACid:27417553
UN018352	114.541	167.606	34.9442	0.20849	-2.26195	1.66863e-09	2.52353e-08	AT3G07400.1 | Symbols: | lipase class 3 family protein | chr3:2367456-2372238 FORWARD LENGTH=1003	Medtr8g011610.1|PACid:23037300		PGSC0003DMP400048858|PACid:24412754	MDP0000136792|PACid:22641944	Potri.002G249400.1|PACid:27023633	Eucgr.H00733.1|PACid:23590112	Thecc1EG002701t1|PACid:27432236	Pp1s10_185V6.1|PACid:18071141	Si016194m|PACid:19688089	Cre16.g648500.t1.2|PACid:27566633	38357|PACid:27392964	37404|PACid:27346705	32891|PACid:27419513
UN018354	39.8162	58.3611	11.9988	0.205596	-2.28211	0.012605	0.0302186					MDP0000237988|PACid:22669107				Pp1s74_120V6.1|PACid:18056150	Si009160m|PACid:19697660
UN018366	37.7705	49.6879	19.8944	0.400388	-1.32053	0.0153317	0.0356321									Pp1s300_64V6.1|PACid:18041981
UN018374	83.5407	107.798	47.1549	0.437438	-1.19285	0.00223526	0.00697694									Pp1s1_490V6.2|PACid:18069625
UN018388	74.1916	94.3912	43.8921	0.465002	-1.10469	0.00588624	0.0158686					MDP0000570037|PACid:22674030
UN018437	48.5326	63.4861	26.1022	0.411149	-1.28227	0.00951369	0.0238249	AT3G05350.1 | Symbols: | Metallopeptidase M24 family protein | chr3:1527103-1533843 REVERSE LENGTH=710	Medtr7g113480.1|PACid:23019945	Aquca_054_00076.1|PACid:22037061	PGSC0003DMP400042852|PACid:24422423	MDP0000475472|PACid:22683447	Potri.013G021400.3|PACid:26993440	Eucgr.H04494.1|PACid:23593806	Thecc1EG026550t1|PACid:27422889	Pp1s402_16V6.1|PACid:18062206	Si026101m|PACid:19706569	Cre12.g525050.t1.3|PACid:27582634	38836|PACid:27389438	169449|PACid:27346222	32662|PACid:27414406
UN018445	28.7865	36.9603	16.5257	0.447121	-1.16126	0.0571246	0.107197	AT1G07350.2 | Symbols: | RNA-binding (RRM/RBD/RNP motifs) family protein | chr1:2258816-2259586 REVERSE LENGTH=129	Medtr5g023060.1|PACid:23028956	Aquca_035_00111.11|PACid:22060990	PGSC0003DMP400052822|PACid:24396040	MDP0000140238|PACid:22668421	Potri.009G041700.3|PACid:26987832	Eucgr.E00636.1|PACid:23577367	Thecc1EG041684t3|PACid:27428467	Pp1s21_218V6.3|PACid:18039339	Si036557m|PACid:19683648	Cre10.g461900.t1.2|PACid:27579617	35161|PACid:27393141	57462|PACid:27346401	49070|PACid:27413259
UN018515	39.2212	62.3507	4.5269	0.0726038	-3.78381	3.00059e-08	3.52603e-07	AT5G36930.1 | Symbols: | Disease resistance protein (TIR-NBS-LRR class) family | chr5:14567771-14571907 REVERSE LENGTH=1188	Medtr5g040460.1|PACid:23034093	Aquca_078_00014.1|PACid:22054443	PGSC0003DMP400039354|PACid:24418586	MDP0000134667|PACid:22624328	Potri.003G084200.1|PACid:26998971	Eucgr.H01726.1|PACid:23591179	Thecc1EG020221t1|PACid:27454393	Pp1s231_60V6.1|PACid:18055070	Si032342m|PACid:19709927
UN018524	74.1784	103.423	30.3114	0.293081	-1.77063	3.58502e-05	0.000194473					MDP0000769316|PACid:22649384
UN018529	148.988	196.599	77.5722	0.39457	-1.34165	3.28264e-05	0.000180598	AT1G54380.1 | Symbols: | spliceosome protein-related | chr1:20298287-20300899 REVERSE LENGTH=515	Medtr1g116530.1|PACid:23042831	Aquca_037_00003.1|PACid:22040722		MDP0000420088|PACid:22652821	Potri.007G124200.1|PACid:27015752	Eucgr.A00251.1|PACid:23561959	Thecc1EG020105t1|PACid:27453966	Pp1s17_12V6.1|PACid:18058863
UN018542	100.255	146.672	30.6291	0.208827	-2.25962	8.31784e-09	1.10252e-07	AT1G22870.1 | Symbols: | Protein kinase family protein with ARM repeat domain | chr1:8089501-8094173 FORWARD LENGTH=913	Medtr4g031090.1|PACid:23051938	Aquca_039_00192.1|PACid:22062282		MDP0000201655|PACid:22630598	Potri.013G098700.1|PACid:26993864	Eucgr.F04075.1|PACid:23585325	Thecc1EG036312t1|PACid:27459043	Pp1s213_115V6.1|PACid:18049340	Si000192m|PACid:19673711	Cre08.g369150.t1.3|PACid:27563199	64143|PACid:27389240	202526|PACid:27345775	39458|PACid:27417091
UN018547	13.4678	21.7449	1.05229	0.0483925	-4.36907	0.000820014	0.00295794	AT3G26560.1 | Symbols: | ATP-dependent RNA helicase	Medtr1g023910.1|PACid:23044846	Aquca_084_00024.1|PACid:22058455	PGSC0003DMP400038129|PACid:24416405		Potri.012G034200.1|PACid:27049162	Eucgr.F03979.2|PACid:23585200	Thecc1EG034192t2|PACid:27457966	Pp1s22_343V6.1|PACid:18042775	Si016129m|PACid:19688492	g6788.t1|PACid:27567893	49073|PACid:27395239	213383|PACid:27338951	31250|PACid:27415374
UN018554	28.2724	36.2447	16.3139	0.450104	-1.15167	0.0725151	0.13067									Pp1s34_139V6.1|PACid:18072681		Cre07.g351000.t1.3|PACid:27564061	47676|PACid:27388784	15496|PACid:27347510	38809|PACid:27416439
UN018558	146.643	198.938	68.2006	0.342824	-1.54446	1.53512e-05	9.28296e-05	AT2G47390.1 | Symbols: | Prolyl oligopeptidase family protein | chr2:19442278-19446253 REVERSE LENGTH=961	Medtr7g109530.1|PACid:23023266	Aquca_003_00552.3|PACid:22050000		MDP0000320894|PACid:22669978	Potri.014G120600.4|PACid:27035208	Eucgr.H01015.2|PACid:23590432	Thecc1EG004813t1|PACid:27434290	Pp1s14_40V6.1|PACid:18066760	Si034219m|PACid:19683366	Cre02.g090850.t1.3|PACid:27574571	53588|PACid:27388588	56397|PACid:27347036	24612|PACid:27416590
UN018563	56.6424	72.4449	32.9387	0.454672	-1.1371	0.141265	0.225638	AT1G16010.3 | Symbols: MGT2 | magnesium transporter 2 | chr1:5495462-5497082 REVERSE LENGTH=442	AC233655_24.1|PACid:23046310	Aquca_016_00251.1|PACid:22063016	PGSC0003DMP400049588|PACid:24396834	MDP0000496192|PACid:22671199	Potri.001G043200.1|PACid:27040187	Eucgr.J03120.1|PACid:23601281	Thecc1EG027476t2|PACid:27439679	Pp1s493_8V6.1|PACid:18065328	Si036808m|PACid:19685490	g4890.t1|PACid:27580562	20832|PACid:27394154	192730|PACid:27343167	45141|PACid:27413119
UN018567	98.1921	127.589	54.0972	0.423997	-1.23787	0.00217146	0.00680786									Pp1s28_390V6.1|PACid:18049012			42070|PACid:27392387	48690|PACid:27339735	40141|PACid:27418127
UN018584	38.7083	58.4074	9.15971	0.156825	-2.67278	2.27218e-05	0.000131415	AT2G20830.3 | Symbols: | transferases;folic acid binding | chr2:8968370-8970719 REVERSE LENGTH=341	Medtr4g098230.1|PACid:23051794	Aquca_008_00036.2|PACid:22061719	PGSC0003DMP400031929|PACid:24415756	MDP0000180750|PACid:22645274	Potri.013G145700.1|PACid:26994772	Eucgr.K00936.1|PACid:23602396	Thecc1EG007964t1|PACid:27460066	Pp1s281_127V6.1|PACid:18065854	Si038737m|PACid:19680302	Cre09.g393950.t1.2|PACid:27569885	27699|PACid:27390608	203299|PACid:27342775	3025|PACid:27417737
UN018587	67.9724	88.866	36.632	0.412216	-1.27853	0.00211152	0.00665031		Medtr5g083770.1|PACid:23029914						Thecc1EG019055t1|PACid:27453081	Pp1s189_63V6.1|PACid:18056783		Cre06.g267000.t1.1|PACid:27567833	14777|PACid:27391106	151974|PACid:27347566	88189|PACid:27413772
UN018599	16.8574	28.0957	0	0	#NAME?	8.44505e-06	5.46722e-05	AT3G55160.1 | Symbols: | unknown protein; EXPRESSED IN: 11 plant structures; EXPRESSED DURING: 4 anthesis		Aquca_006_00279.1|PACid:22036697		MDP0000503094|PACid:22679876	Potri.004G128600.1|PACid:26989480	Eucgr.J01361.1|PACid:23599322	Thecc1EG018498t1|PACid:27455705	Pp1s117_73V6.1|PACid:18074856	Si013114m|PACid:19690912	Cre01.g025300.t1.3|PACid:27578476		56117|PACid:27347097	50387|PACid:27413954
UN018610	61.2746	79.1107	34.5205	0.436357	-1.19642	0.00755789	0.0195669	AT5G08550.1 | Symbols: ILP1 | GC-rich sequence DNA-binding factor-like protein | chr5:2765981-2770282 REVERSE LENGTH=908	Medtr5g007520.1|PACid:23031058	Aquca_019_00098.1|PACid:22055608	PGSC0003DMP400001573|PACid:24388044	MDP0000422617|PACid:22649359	Potri.008G002600.1|PACid:27036786	Eucgr.G02350.1|PACid:23587958	Thecc1EG044376t2|PACid:27442115	Pp1s93_148V6.1|PACid:18054160	Si034004m|PACid:19685922	Cre12.g530550.t1.3|PACid:27582758	66245|PACid:27392325	20585|PACid:27340405	17414|PACid:27420525
UN018612	80.5469	112.846	32.0982	0.284443	-1.81379	0.000782235	0.00284343								Thecc1EG004783t1|PACid:27432999
UN018683	89.1938	146.481	3.26278	0.0222744	-5.48847	0.0143062	0.033626	AT1G08090.1 | Symbols: ATNRT2:1	AC233663_23.1|PACid:23053550	Aquca_030_00093.1|PACid:22035851	PGSC0003DMP400064264|PACid:24412918	MDP0000239537|PACid:22667087	Potri.009G008500.1|PACid:26986007	Eucgr.J00898.1|PACid:23598776	Thecc1EG042127t1|PACid:27426434	Pp1s449_20V6.1|PACid:18060287	Si020228m|PACid:19688784	Cre02.g118250.t1.1|PACid:27574919	47205|PACid:27391297	53875|PACid:27343302	28032|PACid:27415936
UN018714	66.7262	84.8962	39.4711	0.464934	-1.1049	0.0083831	0.0213677	AT3G48120.1 | Symbols: | unknown protein; Has 22990 Blast hits to 12942 proteins in 666 species: Archae - 8; Bacteria - 739; Metazoa - 13803; Fungi - 2465; Plants - 1363; Viruses - 116; Other Eukaryotes - 4496 (source: NCBI BLink). | chr3:17772137-17774550 FORWARD LENGTH=328	Medtr4g106550.1|PACid:23051339		PGSC0003DMP400033808|PACid:24421465	MDP0000301813|PACid:22654662	Potri.015G070100.1|PACid:27018014	Eucgr.K02884.1|PACid:23604544	Thecc1EG011964t1|PACid:27446887	Pp1s51_171V6.1|PACid:18051491	Si002080m|PACid:19677279
UN018720	63.4584	93.9041	17.7898	0.189447	-2.40013	0.00525851	0.0144403	AT1G17230.1 | Symbols: | Leucine-rich receptor-like protein kinase family protein | chr1:5891375-5894855 FORWARD LENGTH=1101	Medtr1g039110.1|PACid:23044542	Aquca_039_00123.1|PACid:22062288	PGSC0003DMP400030955|PACid:24383206	MDP0000197951|PACid:22624963	Potri.012G088900.1|PACid:27049467	Eucgr.K02155.1|PACid:23603680	Thecc1EG003902t1|PACid:27437099	Pp1s225_31V6.1|PACid:18074024	Si021120m|PACid:19698254	Cre17.g730250.t1.1|PACid:27572184	38074|PACid:27394309	181922|PACid:27342085	18389|PACid:27417413
UN018722	220.601	279.39	132.418	0.473953	-1.07718	0.000120867	0.000564754	AT1G10520.1 | Symbols: | DNA polymerase lambda (POLL) | chr1:3465964-3469248 FORWARD LENGTH=529	Medtr5g040170.1|PACid:23029378	Aquca_002_00300.1|PACid:22052372	PGSC0003DMP400027332|PACid:24388400	MDP0000254177|PACid:22629487	Potri.010G094800.1|PACid:26979810	Eucgr.B02561.1|PACid:23567741	Thecc1EG010205t5|PACid:27464896	Pp1s206_54V6.1|PACid:18064004	Si006186m|PACid:19703846	g17926.t1|PACid:27571737	68225|PACid:27386392	164123|PACid:27348658	1531|PACid:27420472
UN018754	97.4329	140.848	32.3101	0.229396	-2.12409	8.06104e-08	8.54122e-07	AT2G26460.1 | Symbols: SMU2 | RED family protein | chr2:11255049-11258913 REVERSE LENGTH=585		Aquca_042_00136.1|PACid:22033131	PGSC0003DMP400027909|PACid:24417695	MDP0000224491|PACid:22664972	Potri.018G064100.1|PACid:27010729	Eucgr.C00765.1|PACid:23570278	Thecc1EG037459t3|PACid:27427561	Pp1s300_41V6.1|PACid:18041969	Si026163m|PACid:19707400	Cre06.g272050.t1.2|PACid:27569371	35522|PACid:27390350	178466|PACid:27341378	33106|PACid:27419250
UN018758	138.971	194.081	56.3077	0.290126	-1.78525	1.51483e-07	1.50301e-06	AT1G04580.1 | Symbols: AAO4	Medtr5g087390.1|PACid:23033585	Aquca_009_00595.3|PACid:22034847	PGSC0003DMP400012089|PACid:24423658	MDP0000664357|PACid:22633691	Potri.004G191300.1|PACid:26990227	Eucgr.J00610.1|PACid:23598413	Thecc1EG041161t1|PACid:27426104	Pp1s170_32V6.1|PACid:18067252	Si033914m|PACid:19685986	Cre16.g688750.t1.2|PACid:27566369	64504|PACid:27393119	132822|PACid:27346474	14935|PACid:27415255
UN018761	87.6408	124.034	33.0515	0.266471	-1.90795	0.251075	0.359184	AT2G38290.1 | Symbols: ATAMT2	Medtr7g069640.2|PACid:23020460	Aquca_052_00026.1|PACid:22061923	PGSC0003DMP400040097|PACid:24390346	MDP0000245173|PACid:22664740	Potri.001G305400.1|PACid:27044235	Eucgr.I00038.1|PACid:23594565	Thecc1EG003161t1|PACid:27431633	Pp1s4_201V6.1|PACid:18046800	Si024947m|PACid:19701526	Cre12.g545050.t1.3|PACid:27581298	47926|PACid:27392059
UN018765	61.6873	79.3042	35.2619	0.444641	-1.16929	0.00744649	0.0193268									Pp1s246_42V6.1|PACid:18037800
UN018772	124.502	160.483	70.5307	0.439492	-1.18609	0.000297005	0.00122677	AT5G14950.1 | Symbols: GMII	Medtr6g008850.1|PACid:23027444	Aquca_002_00345.1|PACid:22053637	PGSC0003DMP400002523|PACid:24425573	MDP0000888429|PACid:22664966	Potri.001G350400.1|PACid:27047628	Eucgr.J02166.1|PACid:23600243	Thecc1EG017957t2|PACid:27452795	Pp1s10_34V6.1|PACid:18071147	Si005719m|PACid:19705916		44152|PACid:27393960
UN018792	46.9924	65.4108	19.3648	0.29605	-1.75609	0.000774448	0.00281896	AT3G12400.1 | Symbols: ELC	Medtr4g075250.1|PACid:23047387	Aquca_022_00138.1|PACid:22054807	PGSC0003DMP400014719|PACid:24411369	MDP0000236145|PACid:22681681	Potri.001G034200.1|PACid:27047496	Eucgr.B01481.1|PACid:23566625	Thecc1EG044692t1|PACid:27442729	Pp1s54_243V6.1|PACid:18067576			27528|PACid:27390494	53750|PACid:27343567	24151|PACid:27413152
UN018793	21.4782	30.0436	8.63014	0.287253	-1.7996	0.0169598	0.0387785	AT5G03555.1 | Symbols: | permease	Medtr1g062130.1|PACid:23043548	Aquca_009_01069.1|PACid:22034086	PGSC0003DMP400006894|PACid:24399158	MDP0000253445|PACid:22654293	Potri.006G119500.1|PACid:27005612	Eucgr.A01597.1|PACid:23563391	Thecc1EG022354t1|PACid:27420772	Pp1s34_250V6.1|PACid:18072581	Si019168m|PACid:19690538	Cre07.g351050.t1.2|PACid:27564074	61450|PACid:27390213	55060|PACid:27343070	86599|PACid:27413011
UN018803	58.5833	82.4124	22.8395	0.277136	-1.85133	8.17059e-05	0.000401446	AT3G56120.1 | Symbols: | S-adenosyl-L-methionine-dependent methyltransferases superfamily protein | chr3:20823243-20826357 FORWARD LENGTH=468	Medtr2g081230.1|PACid:23017840	Aquca_028_00291.4|PACid:22038656	PGSC0003DMP400037794|PACid:24378084	MDP0000162428|PACid:22677900	Potri.018G072200.1|PACid:27011376	Eucgr.L01527.1|PACid:23606472	Thecc1EG037932t2|PACid:27430318	Pp1s173_64V6.1|PACid:18050937	Si017114m|PACid:19686339	g9887.t1|PACid:27570242	53488|PACid:27392456	53863|PACid:27343406	38463|PACid:27416695
UN018812	62.5665	83.2272	31.5755	0.379389	-1.39825	0.0017091	0.0055412	AT2G26430.1 | Symbols: RCY1	Medtr5g055170.1|PACid:23034117	Aquca_025_00205.4|PACid:22063510	PGSC0003DMP400038935|PACid:24420212	MDP0000774499|PACid:22622921	Potri.008G043600.2|PACid:27038847	Eucgr.H04430.1|PACid:23593736	Thecc1EG043086t1|PACid:27442416	Pp1s131_199V6.1|PACid:18045308	Si001621m|PACid:19675328	Cre12.g538400.t1.2|PACid:27582571	34898|PACid:27389329	143640|PACid:27348076	15619|PACid:27418387
UN018854	65.592	87.6387	32.5219	0.37109	-1.43016	0.00107865	0.00375176	AT5G06460.1 | Symbols: ATUBA2	Medtr5g072460.1|PACid:23029258	Aquca_030_00241.3|PACid:22035957	PGSC0003DMP400046288|PACid:24401500	MDP0000317823|PACid:22648443	Potri.009G075700.1|PACid:26986879	Eucgr.B02226.1|PACid:23567331	Thecc1EG042199t2|PACid:27425751	Pp1s160_156V6.2|PACid:18068381	Si028785m|PACid:19713429	Cre02.g091193.t1.2|PACid:27574700		57851|PACid:27341547
UN018860	52.2184	73.9796	19.5767	0.264623	-1.91799	0.000291484	0.00120811	AT3G23670.2 | Symbols: PAKRP1L	Medtr2g096010.1|PACid:23017653	Aquca_002_01070.2|PACid:22053227	PGSC0003DMP400008276|PACid:24379819	MDP0000859326|PACid:22659663	Potri.012G058400.1|PACid:27049157	Eucgr.L00643.1|PACid:23605832	Thecc1EG014480t1|PACid:27449740	Pp1s353_36V6.1|PACid:18071751	Si000374m|PACid:19676425	Cre12.g484100.t1.2|PACid:27582464	56503|PACid:27391939	206694|PACid:27349282	30435|PACid:27413432
UN018869	88.4811	124.803	33.9978	0.272411	-1.87614	2.35156e-06	1.77538e-05									Pp1s136_224V6.1|PACid:18036823		Cre12.g554800.t1.2|PACid:27582985	35084|PACid:27393379	123116|PACid:27346315	45513|PACid:27415306
UN018883	51.0676	65.9596	28.7295	0.435562	-1.19905	0.0565724	0.106395	AT5G23200.1 | Symbols: | unknown protein; BEST Arabidopsis thaliana protein match is: unknown protein (TAIR:AT5G08270.1); Has 30201 Blast hits to 17322 proteins in 780 species: Archae - 12; Bacteria - 1396; Metazoa - 17338; Fungi - 3422; Plants - 5037; Viruses - 0; Other Eukaryotes - 2996 (source: NCBI BLink). | chr5:7807319-7808988 FORWARD LENGTH=399	Medtr4g075120.1|PACid:23049777	Aquca_017_00688.1|PACid:22031808	PGSC0003DMP400020504|PACid:24381259	MDP0000311304|PACid:22657895	Potri.005G092000.1|PACid:27028150	Eucgr.J00872.1|PACid:23598745	Thecc1EG007728t1|PACid:27461841	Pp1s51_16V6.2|PACid:18051478	Si019382m|PACid:19690456	Cre13.g577100.t1.2|PACid:27573612	52715|PACid:27390383	205856|PACid:27344519	26769|PACid:27417085
UN018902	59.8407	87.4555	18.4185	0.210604	-2.2474	3.34833e-06	2.43093e-05	AT2G23530.1 | Symbols: | Zinc-finger domain of monoamine-oxidase A repressor R1 | chr2:10020652-10022804 REVERSE LENGTH=552	Medtr4g087240.1|PACid:23050931	Aquca_067_00051.1|PACid:22042790	PGSC0003DMP400017727|PACid:24425123	MDP0000185979|PACid:22654059	Potri.007G036200.1|PACid:27016024	Eucgr.H01969.1|PACid:23591353	Thecc1EG000524t1|PACid:27436549	Pp1s41_2V6.1|PACid:18058293	Si026905m|PACid:19708675	Cre01.g047650.t1.2|PACid:27578603	55654|PACid:27389493
UN018959	46.4296	66.2949	16.6316	0.250874	-1.99497	0.000116023	0.000545306	AT3G48120.1 | Symbols: | unknown protein; Has 22990 Blast hits to 12942 proteins in 666 species: Archae - 8; Bacteria - 739; Metazoa - 13803; Fungi - 2465; Plants - 1363; Viruses - 116; Other Eukaryotes - 4496 (source: NCBI BLink). | chr3:17772137-17774550 FORWARD LENGTH=328	Medtr4g106550.1|PACid:23051339		PGSC0003DMP400003543|PACid:24392576	MDP0000301813|PACid:22654662	Potri.015G070100.1|PACid:27018014	Eucgr.K02884.1|PACid:23604544	Thecc1EG011964t1|PACid:27446887	Pp1s51_171V6.1|PACid:18051491	Si002080m|PACid:19677279
UN018963	55.6982	72.1285	31.0528	0.43052	-1.21585	0.00669577	0.0176936		Medtr6g021740.1|PACid:23027689	Aquca_011_00422.3|PACid:22038116	PGSC0003DMP400032507|PACid:24423903		Potri.001G341400.1|PACid:27046896	Eucgr.J02262.1|PACid:23600366	Thecc1EG017009t1|PACid:27454418	Pp1s257_104V6.1|PACid:18045905	Si022021m|PACid:19698610
UN019005	108.206	145.117	52.84	0.364119	-1.45752	4.50023e-05	0.000237421	AT3G57870.1 | Symbols: AHUS5	Medtr5g016630.1|PACid:23033162	Aquca_010_00613.1|PACid:22046379	PGSC0003DMP400013981|PACid:24385698	MDP0000465760|PACid:22650521	Potri.005G141100.1|PACid:27030816	Eucgr.H02096.1|PACid:23591450	Thecc1EG000671t1|PACid:27431648	Pp1s101_152V6.1|PACid:18037088	Si037836m|PACid:19684092				5377|PACid:27419322
UN019031	24.5697	32.1075	13.2629	0.413079	-1.27551	0.0598847	0.111436	AT3G19840.1 | Symbols: ATPRP40C	Medtr4g074440.1|PACid:23052830	Aquca_035_00079.1|PACid:22061212		MDP0000684778|PACid:22668004	Potri.010G170400.1|PACid:26980392	Eucgr.G02565.1|PACid:23588216	Thecc1EG011085t1|PACid:27462593	Pp1s2_310V6.1|PACid:18052672	Si034032m|PACid:19681047	Cre06.g280150.t1.2|PACid:27568780	68113|PACid:27395217	169718|PACid:27341630	119587|PACid:27414882
UN019040	10.4768	16.7597	1.05229	0.0627867	-3.9934	0.00520166	0.0143104	AT1G30000.1 | Symbols: MNS3 | alpha-mannosidase 3 | chr1:10509532-10512320 REVERSE LENGTH=624	Medtr2g019520.3|PACid:23016279	Aquca_125_00025.1|PACid:22032710		MDP0000167309|PACid:22654398	Potri.004G132300.4|PACid:26989821	Eucgr.D00298.2|PACid:23574069	Thecc1EG029492t2|PACid:27441105	Pp1s58_280V6.1|PACid:18052202	Si021445m|PACid:19702486	g9419.t1|PACid:27570792	66735|PACid:27391976
UN019045	34.0149	44.5537	18.2066	0.408645	-1.29108	0.0606589	0.112702	AT4G32920.3 | Symbols: | glycine-rich protein | chr4:15888153-15896006 REVERSE LENGTH=1432	Medtr8g102160.1|PACid:23039811	Aquca_053_00111.3|PACid:22026429		MDP0000134760|PACid:22640687		Eucgr.C03702.2|PACid:23573066	Thecc1EG015803t2|PACid:27450982	Pp1s220_47V6.1|PACid:18068030
UN019048	181.054	226.601	112.735	0.497506	-1.00722	0.000615898	0.00231549				PGSC0003DMP400012165|PACid:24424288		Potri.016G070700.1|PACid:27013051	Eucgr.K02619.2|PACid:23604218	Thecc1EG022927t2|PACid:27423885		Si001597m|PACid:19678089
UN019051	77.9776	99.2983	45.9967	0.463217	-1.11024	0.00552351	0.0150596	AT2G17250.1 | Symbols: EMB2762 | CCAAT-binding factor | chr2:7499573-7502957 FORWARD LENGTH=577	Medtr5g078780.1|PACid:23035362	Aquca_015_00322.3|PACid:22042003		MDP0000170968|PACid:22676546	Potri.009G168100.2|PACid:26986239	Eucgr.G01885.1|PACid:23587452	Thecc1EG007571t2|PACid:27459720	Pp1s29_180V6.1|PACid:18065934	Si009665m|PACid:19693959	Cre03.g206800.t1.3|PACid:27577599	32675|PACid:27390245	45985|PACid:27348478	3240|PACid:27413107
UN019059	51.3753	72.0801	20.3181	0.281882	-1.82684	0.000171215	0.000762503	AT1G47290.1 | Symbols: AT3BETAHSD/D1	Medtr3g105440.1|PACid:23008228	Aquca_017_00230.6|PACid:22031947	PGSC0003DMP400012944|PACid:24424642	MDP0000246974|PACid:22620867	Potri.006G218400.1|PACid:27006602	Eucgr.C00745.1|PACid:23570255	Thecc1EG037413t4|PACid:27426509	Pp1s236_48V6.1|PACid:18068917	Si034974m|PACid:19683766	g15715.t1|PACid:27567678	12868|PACid:27390484
UN019078	16.4529	25.1757	3.36869	0.133808	-2.90177	0.00218357	0.0068405	AT5G67100.1 | Symbols: ICU2 | DNA-directed DNA polymerases | chr5:26776994-26785104 FORWARD LENGTH=1524	Medtr5g017060.1|PACid:23032582	Aquca_018_00047.1|PACid:22040790		MDP0000131617|PACid:22678073	Potri.007G045300.1|PACid:27014404	Eucgr.H01686.1|PACid:23591141	Thecc1EG000647t3|PACid:27432315	Pp1s257_37V6.1|PACid:18045957	Si000033m|PACid:19677020	Cre12.g524500.t1.2|PACid:27582709	3634|PACid:27394937	50145|PACid:27346013	30782|PACid:27413012
UN019132	117.352	170.817	37.1547	0.217511	-2.20084	2.48544e-09	3.63749e-08	AT1G02080.2 | Symbols: | transcription regulators | chr1:373694-386682 FORWARD LENGTH=2377	Medtr8g005820.1|PACid:23039815	Aquca_013_00751.3|PACid:22059734		MDP0000252504|PACid:22661217	Potri.002G143000.2|PACid:27022463	Eucgr.E01609.1|PACid:23578307	Thecc1EG005611t3|PACid:27433485	Pp1s85_31V6.1|PACid:18037736	Si033833m|PACid:19681578			12662|PACid:27345064
UN019142	152.293	199.509	81.4704	0.408355	-1.2921	4.38769e-05	0.00023235	AT3G56640.1 | Symbols: SEC15A | exocyst complex component sec15A | chr3:20981964-20984336 FORWARD LENGTH=790	Medtr1g087380.1|PACid:23044199	Aquca_026_00201.1|PACid:22055693	PGSC0003DMP400051160|PACid:24381161	MDP0000217112|PACid:22637880	Potri.016G032100.1|PACid:27011745	Eucgr.H01100.2|PACid:23590512	Thecc1EG036388t1|PACid:27459071	Pp1s144_100V6.1|PACid:18067972	Si034321m|PACid:19684036		64569|PACid:27393398
UN019145	25.3069	37.7572	6.63147	0.175634	-2.50935	0.00320858	0.00949691	AT3G52990.1 | Symbols: | Pyruvate kinase family protein | chr3:19649046-19652237 FORWARD LENGTH=527	Medtr1g061630.1|PACid:23041703	Aquca_019_00077.4|PACid:22055513	PGSC0003DMP400047503|PACid:24407729	MDP0000124883|PACid:22632274	Potri.006G117400.2|PACid:27004041	Eucgr.G02720.2|PACid:23588417	Thecc1EG022396t1|PACid:27425067	Pp1s170_89V6.1|PACid:18067248	Si026206m|PACid:19707468	Cre07.g317800.t1.2|PACid:27563771	65015|PACid:27390567
UN019157	61.7524	80.5378	33.5742	0.416874	-1.26232	0.00499537	0.0138188	AT1G36310.2 | Symbols: | S-adenosyl-L-methionine-dependent methyltransferases superfamily protein | chr1:13669644-13670934 FORWARD LENGTH=404		Aquca_013_00102.1|PACid:22060104	PGSC0003DMP400016051|PACid:24406081	MDP0000234420|PACid:22660062	Potri.015G017700.1|PACid:27019664	Eucgr.A01472.1|PACid:23563247			Si004372m|PACid:19678720	Cre17.g731300.t1.2|PACid:27571868	6198|PACid:27389115	158307|PACid:27339143	15159|PACid:27415393
UN019172	121.513	152.845	74.5144	0.487517	-1.03648	0.0210858	0.0467275	AT5G57610.1 | Symbols: | Protein kinase superfamily protein with octicosapeptide/Phox/Bem1p domain | chr5:23325307-23329099 FORWARD LENGTH=1054	Medtr1g090020.1|PACid:23044374	Aquca_016_00105.3|PACid:22062541	PGSC0003DMP400032429|PACid:24387335	MDP0000400262|PACid:22634298	Potri.006G190200.1|PACid:27007859	Eucgr.C00436.2|PACid:23569956	Thecc1EG020391t1|PACid:27452356	Pp1s66_220V6.1|PACid:18038444	Si021033m|PACid:19698016
UN019190	178.974	238.148	90.2133	0.378813	-1.40044	2.65618e-06	1.97618e-05	AT4G24140.1 | Symbols: | alpha/beta-Hydrolases superfamily protein | chr4:12530032-12533664 REVERSE LENGTH=498	Medtr7g087070.1|PACid:23020233	Aquca_009_00012.1|PACid:22034508	PGSC0003DMP400048864|PACid:24412207	MDP0000145289|PACid:22664948	Potri.001G083400.2|PACid:27048692	Eucgr.E01050.1|PACid:23577754	Thecc1EG025800t1|PACid:27422617	Pp1s69_160V6.1|PACid:18049475	Si006279m|PACid:19705611
UN019209	103.488	131.359	61.6819	0.469568	-1.0906	0.00215999	0.00677898									Pp1s211_10V6.1|PACid:18065073			14993|PACid:27391314
UN019221	75.1787	107.195	27.1545	0.253319	-1.98097	4.08283e-06	2.8968e-05	AT2G27150.2 | Symbols: AAO3	Medtr5g087390.1|PACid:23033585	Aquca_009_00595.2|PACid:22034846	PGSC0003DMP400012089|PACid:24423658	MDP0000664357|PACid:22633691	Potri.009G153800.3|PACid:26988501	Eucgr.J00610.1|PACid:23598413	Thecc1EG041161t1|PACid:27426104	Pp1s336_65V6.1|PACid:18071399	Si033910m|PACid:19685517	Cre08.g384700.t1.3|PACid:27563121	60120|PACid:27386368	7426|PACid:27343603	89455|PACid:27415825
UN019223	104.89	154.609	30.3114	0.196052	-2.35069	1.81129e-09	2.72897e-08	AT5G35980.1 | Symbols: YAK1 | yeast YAK1-related gene 1 | chr5:14128551-14135984 FORWARD LENGTH=956	Medtr6g075000.1|PACid:23027647	Aquca_006_00268.1|PACid:22036467	PGSC0003DMP400054054|PACid:24403476	MDP0000939376|PACid:22626351	Potri.019G043400.4|PACid:27025637	Eucgr.K00069.2|PACid:23601444	Thecc1EG025642t2|PACid:27422326	Pp1s192_46V6.1|PACid:18062990	Si009388m|PACid:19694595	Cre12.g545050.t1.3|PACid:27581298	47926|PACid:27392059
UN019235	56.1893	84.3877	13.8916	0.164616	-2.60282	4.65323e-07	4.15385e-06	AT1G77300.2 | Symbols: EFS	Medtr1g098000.1|PACid:23043841	Aquca_082_00016.1|PACid:22026080	PGSC0003DMP400039845|PACid:24416646	MDP0000141828|PACid:22663489	Potri.005G182100.2|PACid:27031475	Eucgr.F03851.1|PACid:23585043	Thecc1EG035213t3|PACid:27457649	Pp1s183_22V6.1|PACid:18073773	Si016071m|PACid:19690410	Cre01.g009950.t1.2|PACid:27578212	17012|PACid:27391958	126065|PACid:27342660	39810|PACid:27418107
UN019245	122.98	162.933	63.0519	0.386981	-1.36966	5.42635e-05	0.000280371	AT1G80950.1 | Symbols: | Phospholipid/glycerol acyltransferase family protein | chr1:30412653-30414935 REVERSE LENGTH=398	Medtr7g104580.2|PACid:23023402	Aquca_010_00426.2|PACid:22046655	PGSC0003DMP400048432|PACid:24384207	MDP0000185222|PACid:22636870	Potri.014G042200.3|PACid:27034512	Eucgr.A00496.7|PACid:23562188	Thecc1EG033997t2|PACid:27456781	Pp1s138_121V6.1|PACid:18060441	Si022304m|PACid:19699586	Cre16.g678000.t1.2|PACid:27566834	45562|PACid:27388141	155346|PACid:27341491
UN019246	76.5771	101.385	39.3652	0.388274	-1.36485	0.000746733	0.00273007	AT1G04640.2 | Symbols: LIP2 | lipoyltransferase 2 | chr1:1292541-1293248 FORWARD LENGTH=235	Medtr1g106930.1|PACid:23043317	Aquca_025_00243.1|PACid:22063615	PGSC0003DMP400054968|PACid:24428431	MDP0000159182|PACid:22656578	Potri.001G014000.4|PACid:27044676	Eucgr.B02601.1|PACid:23567802	Thecc1EG040409t6|PACid:27426926	Pp1s429_5V6.1|PACid:18043194	Si037203m|PACid:19681926		5505|PACid:27388145
UN019250	142.167	209.015	41.8934	0.200432	-2.31881	2.32995e-11	4.84771e-10	AT5G44635.1 | Symbols: MCM6 | minichromosome maintenance (MCM2/3/5) family protein | chr5:18006431-18010542 REVERSE LENGTH=831	Medtr7g109480.1|PACid:23023744	Aquca_030_00272.2|PACid:22036092	PGSC0003DMP400024114|PACid:24427560	MDP0000297702|PACid:22678002	Potri.001G074000.1|PACid:27044223	Eucgr.D00002.1|PACid:23573791	Thecc1EG005965t7|PACid:27460159	Pp1s210_36V6.1|PACid:18037488	Si021224m|PACid:19701501	Cre01.g010350.t1.2|PACid:27578740	10998|PACid:27388955	46710|PACid:27347680	38676|PACid:27416813
UN019284	157.344	218.246	65.9901	0.302366	-1.72563	1.0982e-07	1.12781e-06	AT1G28050.1 | Symbols: | B-box type zinc finger protein with CCT domain | chr1:9775768-9777657 REVERSE LENGTH=433	Medtr5g069480.1|PACid:23029194	Aquca_005_00332.1|PACid:22023414	PGSC0003DMP400030433|PACid:24415542	MDP0000177126|PACid:22670992	Potri.014G170600.3|PACid:27033554	Eucgr.B03543.2|PACid:23568891	Thecc1EG009367t5|PACid:27459681	Pp1s236_21V6.1|PACid:18068920	Si017374m|PACid:19686708	Cre06.g280900.t1.3|PACid:27568869	15040|PACid:27391224	202735|PACid:27344950
UN019292	47.7429	67.2926	18.4185	0.273707	-1.86929	0.000274664	0.00114831									Pp1s91_147V6.1|PACid:18073182			46515|PACid:27390674
UN019301	66.8926	102.227	13.8916	0.13589	-2.87949	5.71178e-09	7.83893e-08	AT3G59410.1 | Symbols: GCN2 | protein kinase family protein | chr3:21950575-21959151 FORWARD LENGTH=1241		Aquca_058_00029.2|PACid:22051322			Potri.007G128300.2|PACid:27017092	Eucgr.L02279.1|PACid:23607018	Thecc1EG020045t3|PACid:27451646	Pp1s159_135V6.1|PACid:18049705	Si009203m|PACid:19697323
UN019307	11.3656	18.2411	1.05229	0.0576877	-4.11559	0.00303785	0.00907427									Pp1s65_139V6.1|PACid:18057673		Cre10.g438150.t1.2|PACid:27580038
UN019309	102.783	150.467	31.2578	0.207739	-2.26716	8.11072e-09	1.07684e-07	AT5G56220.1 | Symbols: | P-loop containing nucleoside triphosphate hydrolases superfamily protein | chr5:22754871-22757792 FORWARD LENGTH=973		Aquca_013_00262.1|PACid:22058982	PGSC0003DMP400021834|PACid:24391273	MDP0000563980|PACid:22638205	Potri.003G129600.1|PACid:26996441	Eucgr.D01831.1|PACid:23575602	Thecc1EG043276t1|PACid:27442576	Pp1s98_221V6.1|PACid:18070498	Si016204m|PACid:19688525	Cre06.g297700.t1.3|PACid:27568588
UN019322	60.9116	78.0819	35.156	0.450245	-1.15122	0.00868748	0.0220543	AT5G48600.2 | Symbols: SMC3 | structural maintenance of chromosome 3 | chr5:19701908-19709091 FORWARD LENGTH=1244	Medtr8g072890.1|PACid:23040163	Aquca_017_00001.1|PACid:22031223	PGSC0003DMP400002381|PACid:24424827		Potri.017G083200.5|PACid:26984805	Eucgr.I01943.1|PACid:23596656	Thecc1EG018557t3|PACid:27453322	Pp1s3_179V6.1|PACid:18062655	Si021007m|PACid:19701960			33825|PACid:27348168	242|PACid:27418203
UN019323	74.952	94.4674	45.6789	0.483541	-1.04829	0.0106632	0.0262146	AT1G20760.1 | Symbols: | Calcium-binding EF hand family protein | chr1:7209515-7214773 FORWARD LENGTH=1019	Medtr5g099170.1|PACid:23032023	Aquca_015_00327.1|PACid:22042098	PGSC0003DMP400022777|PACid:24380854	MDP0000271293|PACid:22621671	Potri.002G008600.3|PACid:27023955	Eucgr.F01786.3|PACid:23582530	Thecc1EG000056t1|PACid:27433257	Pp1s153_92V6.1|PACid:18056248	Si005717m|PACid:19703856	Cre06.g304800.t1.2|PACid:27568470	44152|PACid:27393960	40287|PACid:27348232	31751|PACid:27416795
UN019417	95.0861	149.494	13.4748	0.0901361	-3.47175	3.88708e-14	1.2589e-12	AT5G04895.1 | Symbols: | DEA(D/H)-box RNA helicase family protein | chr5:1428796-1434516 FORWARD LENGTH=1161	Medtr8g106630.1|PACid:23039777	Aquca_002_01187.1|PACid:22053599	PGSC0003DMP400037032|PACid:24419114	MDP0000129770|PACid:22682942	Potri.016G068900.2|PACid:27012865	Eucgr.K01924.1|PACid:23603437	Thecc1EG012528t2|PACid:27449973	Pp1s11_19V6.1|PACid:18048721	Si034077m|PACid:19680020	Cre03.g171650.t1.2|PACid:27576340	15373|PACid:27386835	180621|PACid:27340482	119781|PACid:27415009
UN019429	23.5563	33.2952	8.94788	0.268744	-1.8957	0.00757394	0.0195983	AT3G16600.1 | Symbols: | SNF2 domain-containing protein / helicase domain-containing protein / zinc finger protein-related | chr3:5652839-5655670 REVERSE LENGTH=638	Medtr7g089190.1|PACid:23023915	Aquca_035_00045.1|PACid:22061350	PGSC0003DMP400055713|PACid:24414450		Potri.006G035700.2|PACid:27006584	Eucgr.D01125.4|PACid:23574893	Thecc1EG008137t1|PACid:27464536	Pp1s41_174V6.1|PACid:18058189	Si028933m|PACid:19711741	g4463.t1|PACid:27576887	38028|PACid:27394605	58044|PACid:27341782	17234|PACid:27420641
UN019440	64.5808	82.6531	37.4724	0.45337	-1.14124	0.00786609	0.0202474	AT2G25737.1 | Symbols: | Sulfite exporter TauE/SafE family protein | chr2:10977174-10979677 FORWARD LENGTH=476	Medtr8g088070.1|PACid:23040131	Aquca_019_00100.2|PACid:22055501	PGSC0003DMP400004514|PACid:24402234	MDP0000208617|PACid:22641016	Potri.003G053000.2|PACid:26998578	Eucgr.D00851.1|PACid:23574598	Thecc1EG030083t1|PACid:27438228	Pp1s55_166V6.1|PACid:18063270	Si001373m|PACid:19675205	Cre14.g627350.t1.3|PACid:27565608	44684|PACid:27388241	58567|PACid:27348387
UN019443	148.907	205.164	64.521	0.314485	-1.66894	3.39705e-07	3.13979e-06	AT1G02670.1 | Symbols: | P-loop containing nucleoside triphosphate hydrolases superfamily protein | chr1:576046-580299 FORWARD LENGTH=678	Medtr4g049500.1|PACid:23049748	Aquca_066_00014.1|PACid:22032839	PGSC0003DMP400056167|PACid:24386899		Potri.014G154600.1|PACid:27032953	Eucgr.K00791.2|PACid:23602255	Thecc1EG011915t5|PACid:27461466			Cre11.g479300.t1.3|PACid:27565176
UN019506	71.863	103.703	24.1036	0.23243	-2.10513	1.93947e-06	1.49001e-05	AT1G49950.1 | Symbols: TRB1	Medtr8g018410.4|PACid:23037168	Aquca_004_00181.1|PACid:22029771	PGSC0003DMP400040073|PACid:24410068	MDP0000189406|PACid:22659541	Potri.014G004900.1|PACid:27034775	Eucgr.I01053.2|PACid:23595560	Thecc1EG007242t2|PACid:27461058	Pp1s1_349V6.1|PACid:18069835	Si002467m|PACid:19674740	g1874.t1|PACid:27574798		56781|PACid:27347151	27049|PACid:27418800
UN019532	194.352	280.417	65.2556	0.232709	-2.1034	1.67437e-11	3.58617e-10	AT1G05380.2 | Symbols: | Acyl-CoA N-acyltransferase with RING/FYVE/PHD-type zinc finger protein | chr1:1577231-1582190 FORWARD LENGTH=1138	Medtr5g071340.1|PACid:23034071	Aquca_017_00645.1|PACid:22031478	PGSC0003DMP400038173|PACid:24398739	MDP0000244514|PACid:22625242	Potri.010G087700.1|PACid:26981262	Eucgr.H01466.1|PACid:23590917	Thecc1EG034700t1|PACid:27457630	Pp1s59_348V6.1|PACid:18060007	Si020995m|PACid:19700262	Cre16.g679450.t1.2|PACid:27567228	31601|PACid:27387745	44763|PACid:27339518	15766|PACid:27418287
UN019584	20.7042	32.3318	3.26278	0.100916	-3.30878	0.000206219	0.000893941				PGSC0003DMP400044093|PACid:24384890		Potri.013G161200.1|PACid:26995466			Pp1s128_34V6.1|PACid:18055953	Si028872m|PACid:19711596
UN019610	27.1666	34.8208	15.6853	0.450457	-1.15054	0.0639142	0.117668	AT5G64320.1 | Symbols: | Pentatricopeptide repeat (PPR) superfamily protein | chr5:25723247-25725439 REVERSE LENGTH=730	Medtr5g090170.1|PACid:23035212	Aquca_024_00133.1|PACid:22051548	PGSC0003DMP400030611|PACid:24391492	MDP0000286389|PACid:22655215	Potri.003G154800.1|PACid:26999509	Eucgr.G02683.1|PACid:23588364	Thecc1EG024622t1|PACid:27423732	Pp1s31_244V6.1|PACid:18071455	Si021162m|PACid:19699903	Cre10.g437150.t1.2|PACid:27579980	17392|PACid:27391523
UN019626	90.3936	114.168	54.7327	0.479407	-1.06068	0.00457979	0.0128391	AT1G17130.1 | Symbols: | Family of unknown function (DUF572) | chr1:5854264-5856472 FORWARD LENGTH=331	Medtr8g008730.1|PACid:23036450	Aquca_034_00086.1|PACid:22056643	PGSC0003DMP400051487|PACid:24391999	MDP0000557254|PACid:22681465		Eucgr.F03206.2|PACid:23584245	Thecc1EG019842t1|PACid:27452740	Pp1s294_75V6.2|PACid:18043916	Si002222m|PACid:19677538	Cre17.g741100.t1.2|PACid:27571509	66171|PACid:27392568	30979|PACid:27345837	6010|PACid:27416210
UN019631	46.885	67.3363	16.208	0.240702	-2.05468	0.000104169	0.000497179	AT3G53680.1 | Symbols: | Acyl-CoA N-acyltransferase with RING/FYVE/PHD-type zinc finger domain | chr3:19892863-19897412 REVERSE LENGTH=841	Medtr5g071340.1|PACid:23034071	Aquca_027_00278.2|PACid:22045292	PGSC0003DMP400000905|PACid:24407110	MDP0000136383|PACid:22638327	Potri.006G083600.5|PACid:27006822	Eucgr.I00172.1|PACid:23594684	Thecc1EG021986t3|PACid:27422007	Pp1s50_31V6.1|PACid:18059293	Si038769m|PACid:19683075		59132|PACid:27393561
UN019645	48.6642	68.6163	18.7362	0.273058	-1.87272	0.000212938	0.000918199		Medtr1g090540.1|PACid:23043883		PGSC0003DMP400003589|PACid:24407621				Thecc1EG044311t1|PACid:27442002	Pp1s14_42V6.1|PACid:18066725
UN019663	142.099	182.095	82.1059	0.450896	-1.14913	0.00029412	0.00121694	AT3G25030.2 | Symbols: | RING/U-box superfamily protein | chr3:9122650-9123402 FORWARD LENGTH=250	Medtr4g132760.1|PACid:23048270	Aquca_028_00034.1|PACid:22038824	PGSC0003DMP400001351|PACid:24415776	MDP0000200733|PACid:22645003	Potri.002G224200.1|PACid:27021007	Eucgr.K00751.2|PACid:23602208	Thecc1EG030318t2|PACid:27439485
UN019670	183.074	275.862	43.8921	0.159109	-2.65192	1.03434e-15	4.27083e-14	AT4G04850.2 | Symbols: KEA3 | K+ efflux antiporter 3 | chr4:2453174-2457490 FORWARD LENGTH=776	Medtr4g092790.1|PACid:23047654	Aquca_013_00080.1|PACid:22058781		MDP0000206618|PACid:22637974	Potri.009G080800.2|PACid:26987006	Eucgr.G01108.2|PACid:23586717	Thecc1EG046995t1|PACid:27460392	Pp1s114_83V6.1|PACid:18037337	Si021228m|PACid:19698987	Cre16.g687450.t1.2|PACid:27567059	52422|PACid:27393456	34677|PACid:27338653	43431|PACid:27420189
UN019687	42.3976	64.9092	8.63014	0.132957	-2.91097	1.24424e-06	1.00573e-05	AT1G49540.2 | Symbols: ELP2		Aquca_002_01226.1|PACid:22052221	PGSC0003DMP400044225|PACid:24397160	MDP0000277776|PACid:22651655	Potri.010G119600.2|PACid:26981600	Eucgr.G02236.1|PACid:23587843	Thecc1EG009420t3|PACid:27460144	Pp1s402_30V6.1|PACid:18062200	Si013250m|PACid:19692205	Cre10.g462750.t1.1|PACid:27579482	35203|PACid:27393609	155528|PACid:27341385	46295|PACid:27419243
UN019720	228.686	290.549	135.892	0.467708	-1.09632	6.92113e-05	0.000347444									Pp1s30_326V6.1|PACid:18038804
UN019740	72.6271	92.9749	42.1052	0.452867	-1.14284	0.00466956	0.0130495	AT1G36050.2 | Symbols: | Endoplasmic reticulum vesicle transporter protein | chr1:13450467-13453055 FORWARD LENGTH=386	Medtr5g062720.1|PACid:23034437	Aquca_014_00593.3|PACid:22028133	PGSC0003DMP400022237|PACid:24419606	MDP0000162186|PACid:22661395	Potri.005G168800.2|PACid:27029794	Eucgr.F00498.3|PACid:23581215	Thecc1EG034937t2|PACid:27458929	Pp1s72_188V6.1|PACid:18040597	Si010321m|PACid:19697142	g14246.t1|PACid:27573569	27574|PACid:27390482	191979|PACid:27343972	4129|PACid:27418117
UN019748	20.2498	32.9775	1.1582	0.035121	-4.83152	1.00743e-05	6.38942e-05	AT3G23100.2 | Symbols: XRCC4 | homolog of human DNA ligase iv-binding protein XRCC4 | chr3:8220721-8221991 FORWARD LENGTH=264	Medtr1g075330.1|PACid:23043398	Aquca_017_00639.1|PACid:22031151	PGSC0003DMP400028449|PACid:24395462		Potri.010G075900.1|PACid:26978571	Eucgr.H03153.1|PACid:23592466	Thecc1EG020798t1|PACid:27453448	Pp1s34_261V6.1|PACid:18072420	Si036945m|PACid:19679749		67773|PACid:27394408
UN019779	27.6099	42.509	5.26144	0.123773	-3.01424	5.99139e-05	0.000306208	AT3G51640.1 | Symbols: | unknown protein; BEST Arabidopsis thaliana protein match is: unknown protein (TAIR:AT3G51650.1); Has 26208 Blast hits to 14155 proteins in 1229 species: Archae - 43; Bacteria - 3230; Metazoa - 9456; Fungi - 2551; Plants - 1160; Viruses - 177; Other Eukaryotes - 9591 (source: NCBI BLink). | chr3:19154294-19157134 FORWARD LENGTH=842	Medtr7g072520.1|PACid:23020788	Aquca_004_00502.1|PACid:22030595		MDP0000784121|PACid:22645820	Potri.016G133700.1|PACid:27011810	Eucgr.K01274.1|PACid:23602767	Thecc1EG019736t2|PACid:27453394	Pp1s128_48V6.1|PACid:18055926	Si026005m|PACid:19707908
UN019790	36.4818	46.8385	20.9467	0.447212	-1.16097	0.0346965	0.0709912				PGSC0003DMP400033685|PACid:24411356
UN019809	86.0532	123.426	29.9936	0.243009	-2.04092	7.70763e-07	6.53801e-06	AT4G00660.1 | Symbols: RH8	Medtr7g076830.1|PACid:23024858	Aquca_013_00357.2|PACid:22059892		MDP0000201416|PACid:22630218	Potri.002G157500.1|PACid:27020241	Eucgr.D02270.1|PACid:23576143	Thecc1EG005373t3|PACid:27433078	Pp1s87_171V6.1|PACid:18054368	Si016927m|PACid:19686356	Cre04.g223850.t1.2|PACid:27580774	24291|PACid:27386032	161478|PACid:27339487	49732|PACid:27418271
UN019810	88.6311	122.949	37.1547	0.302197	-1.72644	1.08354e-05	6.81459e-05	AT1G69550.1 | Symbols: | disease resistance protein (TIR-NBS-LRR class) | chr1:26148836-26153374 REVERSE LENGTH=1400		Aquca_015_00111.1|PACid:22042073		MDP0000860957|PACid:22652192	Potri.T050400.1|PACid:27051512	Eucgr.C01355.1|PACid:23570923	Thecc1EG034586t1|PACid:27457518	Pp1s37_59V6.2|PACid:18040211	Si025986m|PACid:19708033
UN019821	75.538	97.1295	43.1507	0.444259	-1.17053	0.0123785	0.0297556	AT1G23860.2 | Symbols: SRZ-21	Medtr1g009580.1|PACid:23045308	Aquca_002_00245.1|PACid:22053684	PGSC0003DMP400045689|PACid:24392435	MDP0000256723|PACid:22634299	Potri.019G050600.1|PACid:27024842	Eucgr.H02907.4|PACid:23592227	Thecc1EG010257t2|PACid:27462485	Pp1s332_29V6.1|PACid:18039929	Si007284m|PACid:19703437	Cre09.g408200.t1.2|PACid:27569804	58700|PACid:27388356
UN019822	203.73	283.905	83.4691	0.294004	-1.76609	6.18379e-08	6.75467e-07	AT1G54890.1 | Symbols: | Late embryogenesis abundant (LEA) protein-related | chr1:20463107-20464407 FORWARD LENGTH=347					Potri.009G145700.1|PACid:26986257			Pp1s268_67V6.1|PACid:18059310
UN019827	82.0996	125.815	16.5257	0.131349	-2.92852	8.44729e-11	1.59463e-09	AT5G26150.1 | Symbols: | protein kinase family protein | chr5:9137461-9140099 REVERSE LENGTH=703	Medtr3g104660.1|PACid:23010043	Aquca_002_00004.3|PACid:22054099	PGSC0003DMP400024201|PACid:24387985	MDP0000275865|PACid:22663142	Potri.006G225300.1|PACid:27008449	Eucgr.A02915.1|PACid:23564930	Thecc1EG039769t2|PACid:27430594	Pp1s209_44V6.1|PACid:18074231	Si004965m|PACid:19673935	Cre12.g532050.t1.2|PACid:27581548	66339|PACid:27388614	156001|PACid:27341702	50798|PACid:27420501
UN019829	67.8287	94.8743	27.2604	0.287332	-1.79921	4.40506e-05	0.000233116	AT2G26430.1 | Symbols: RCY1	Medtr5g010140.2|PACid:23034533	Aquca_005_00088.1|PACid:22024110	PGSC0003DMP400038932|PACid:24420209	MDP0000774499|PACid:22622921	Potri.008G043600.1|PACid:27038846	Eucgr.H04430.1|PACid:23593736	Thecc1EG043086t1|PACid:27442416	Pp1s131_199V6.1|PACid:18045308	Si001621m|PACid:19675328	Cre07.g321650.t1.2|PACid:27563667	13180|PACid:27390345	3819|PACid:27339914
UN019831	33.3697	43.827	17.6839	0.403494	-1.30938	0.0214016	0.0473138		Medtr4g087810.1|PACid:23048492	Aquca_004_00293.1|PACid:22029910			Potri.005G218500.1|PACid:27027882	Eucgr.D00253.1|PACid:23574018			Si024919m|PACid:19701566		63967|PACid:27388640
UN019850	51.4198	80.3654	8.0015	0.0995641	-3.32823	5.01962e-09	6.92062e-08	AT3G03305.1 | Symbols: | Calcineurin-like metallo-phosphoesterase superfamily protein | chr3:775504-778271 REVERSE LENGTH=743	Medtr7g080490.1|PACid:23020446	Aquca_058_00093.1|PACid:22051055	PGSC0003DMP400028387|PACid:24407140	MDP0000486223|PACid:22643870	Potri.010G180800.2|PACid:26980730	Eucgr.B01459.1|PACid:23566598	Thecc1EG025118t1|PACid:27421430	Pp1s184_136V6.1|PACid:18065177	Si000444m|PACid:19677391	Cre11.g478456.t1.2|PACid:27564926	43840|PACid:27394830
UN019890	66.793	94.6218	25.0499	0.264738	-1.91736	2.55029e-05	0.000145021	AT5G49810.1 | Symbols: MMT | methionine S-methyltransferase | chr5:20239418-20246046 FORWARD LENGTH=1071	Medtr2g005110.1|PACid:23018018	Aquca_014_00022.1|PACid:22028552	PGSC0003DMP400036037|PACid:24420086	MDP0000239892|PACid:22633262	Potri.004G229800.1|PACid:26990506	Eucgr.G00060.1|PACid:23585834	Thecc1EG027147t2|PACid:27438284	Pp1s39_322V6.1|PACid:18044815	Si021042m|PACid:19700466
UN019904	84.667	112.834	42.4161	0.375916	-1.41152	0.000398204	0.00158274									Pp1s116_7V6.1|PACid:18053057			55366|PACid:27389040	15944|PACid:27346551	33193|PACid:27419236
UN019908	198.984	250.24	122.1	0.487931	-1.03525	0.00030797	0.00126618	AT5G27740.1 | Symbols: EMB161	Medtr5g020810.1|PACid:23030140	Aquca_004_00616.1|PACid:22029704	PGSC0003DMP400003205|PACid:24420057	MDP0000293040|PACid:22668773	Potri.019G040000.1|PACid:27025367	Eucgr.A02138.1|PACid:23564003	Thecc1EG025837t1|PACid:27425008	Pp1s88_44V6.1|PACid:18064129	Si036372m|PACid:19683108	Cre16.g679950.t1.2|PACid:27566973	11028|PACid:27389437	157545|PACid:27341218	38748|PACid:27416730
UN019909	199.775	258.507	111.676	0.432003	-1.21089	3.52878e-05	0.000191943	AT5G12960.1 | Symbols: | Putative glycosyl hydrolase of unknown function (DUF1680) | chr5:4097788-4101518 FORWARD LENGTH=865	Medtr4g065150.1|PACid:23052321	Aquca_009_00256.1|PACid:22033548	PGSC0003DMP400041255|PACid:24378396	MDP0000208326|PACid:22656541	Potri.001G018200.1|PACid:27047597	Eucgr.B03672.2|PACid:23569053	Thecc1EG001804t1|PACid:27436580	Pp1s60_268V6.1|PACid:18049156	Si016278m|PACid:19686331		13878|PACid:27389709
UN019914	170.763	240.608	65.997	0.274293	-1.86621	3.60472e-09	5.09879e-08	AT3G47890.1 | Symbols: | Ubiquitin carboxyl-terminal hydrolase-related protein | chr3:17667172-17673530 REVERSE LENGTH=1568		Aquca_002_00449.1|PACid:22052096		MDP0000239264|PACid:22620572	Potri.012G071900.1|PACid:27050632	Eucgr.B00398.1|PACid:23565491	Thecc1EG013775t4|PACid:27449042	Pp1s127_6V6.1|PACid:18041080	Si033898m|PACid:19684369		61074|PACid:27390553
UN019916	13.9432	21.0635	3.26278	0.154902	-2.69057	0.00876418	0.0222094				PGSC0003DMP400050688|PACid:24388579					Pp1s37_218V6.1|PACid:18040069					19031|PACid:27420128
UN019922	43.1565	56.7718	22.7335	0.400437	-1.32035	0.0111845	0.027309	AT5G52040.2 | Symbols: ATRSP41		Aquca_013_00423.1|PACid:22059090		MDP0000288452|PACid:22659451	Potri.015G135800.2|PACid:27017868	Eucgr.K00223.2|PACid:23601678	Thecc1EG015090t1|PACid:27449062	Pp1s144_89V6.2|PACid:18067996			12541|PACid:27390613
UN019923	77.9152	108.738	31.6814	0.291356	-1.77914	1.88229e-05	0.000111302	AT4G01880.1 | Symbols: | methyltransferases | chr4:810810-812882 REVERSE LENGTH=453		Aquca_029_00077.1|PACid:22026290	PGSC0003DMP400009260|PACid:24420281	MDP0000283138|PACid:22647914	Potri.002G189800.1|PACid:27024201	Eucgr.L00887.1|PACid:23606001	Thecc1EG004906t3|PACid:27436583	Pp1s167_13V6.1|PACid:18069363	Si036137m|PACid:19679429	Cre16.g654992.t1.3|PACid:27566279	48390|PACid:27388023	144696|PACid:27340964	24121|PACid:27414737
UN019924	19.7596	29.3543	5.36736	0.182847	-2.45129	0.00363338	0.0105478									Pp1s99_110V6.1|PACid:18054054		Cre17.g722250.t1.3|PACid:27571103		54488|PACid:27344718	10175|PACid:27418969
UN019927	225.226	291.802	125.363	0.429615	-1.21888	1.41496e-05	8.63018e-05				PGSC0003DMP400033685|PACid:24411356
UN019945	114.362	173.414	25.7845	0.148688	-2.74964	2.93754e-12	7.0381e-11			Aquca_026_00141.1|PACid:22055736	PGSC0003DMP400042483|PACid:24404189	MDP0000230475|PACid:22637842	Potri.012G066900.1|PACid:27049592	Eucgr.B00566.1|PACid:23565686	Thecc1EG014153t3|PACid:27450486	Pp1s61_78V6.1|PACid:18073841	Si020959m|PACid:19699611	Cre16.g683550.t1.2|PACid:27566205	36399|PACid:27386722	55430|PACid:27342545	44507|PACid:27418144
UN019982	35.0369	48.1499	15.3675	0.31916	-1.64765	0.004454	0.0125391	AT5G10980.1 | Symbols: | Histone superfamily protein | chr5:3472591-3473349 REVERSE LENGTH=136	Medtr1g023630.1|PACid:23045493	Aquca_017_00339.2|PACid:22032075	PGSC0003DMP400028214|PACid:24408398	MDP0000178582|PACid:22673374	Potri.005G235700.1|PACid:27030988	Eucgr.I00535.2|PACid:23595065	Thecc1EG000234t1|PACid:27435923	Pp1s3_368V6.1|PACid:18062735	Si011282m|PACid:19695099	g1013.t1|PACid:27579034	17103|PACid:27391974	151619|PACid:27347614	29913|PACid:27414502
UN019990	6.3003	9.09745	2.10458	0.231337	-2.11193	0.205154	0.305077	AT3G02280.1 | Symbols: | Flavodoxin family protein | chr3:453646-457659 FORWARD LENGTH=623	Medtr7g101180.1|PACid:23022414	Aquca_002_01139.2|PACid:22053764	PGSC0003DMP400022452|PACid:24428063	MDP0000194521|PACid:22667366	Potri.004G101100.3|PACid:26991531	Eucgr.J01497.2|PACid:23599476	Thecc1EG041083t2|PACid:27429047	Pp1s89_265V6.1|PACid:18045990		Cre01.g033150.t1.2|PACid:27578575	43073|PACid:27391630		32621|PACid:27414340
UN019994	173.148	229.43	88.7237	0.386713	-1.37066	9.41305e-05	0.00045368	AT1G05940.1 | Symbols: CAT9 | cationic amino acid transporter 9 | chr1:1801365-1803942 REVERSE LENGTH=569	Medtr7g086510.3|PACid:23023373	Aquca_013_00821.1|PACid:22059037	PGSC0003DMP400049042|PACid:24411499	MDP0000298370|PACid:22663302	Potri.002G137000.4|PACid:27020930	Eucgr.D01516.1|PACid:23575284	Thecc1EG005694t1|PACid:27433189	Pp1s360_36V6.1|PACid:18043056	Si016806m|PACid:19688776	g15094.t1|PACid:27565915	25236|PACid:27394819	30100|PACid:27343562	37765|PACid:27415993
UN020015	171.638	233.152	79.3658	0.340403	-1.55468	4.23218e-07	3.81913e-06	AT1G68810.1 | Symbols: | basic helix-loop-helix (bHLH) DNA-binding superfamily protein | chr1:25861289-25862882 FORWARD LENGTH=368	Medtr1g093750.1|PACid:23045480	Aquca_002_01095.1|PACid:22053840	PGSC0003DMP400001571|PACid:24389300	MDP0000271420|PACid:22637640	Potri.010G130000.1|PACid:26978818	Eucgr.G02351.1|PACid:23587959	Thecc1EG011873t1|PACid:27464193		Si039730m|PACid:19685182
UN020057	44.2845	62.23	17.3662	0.279064	-1.84133	0.00473648	0.0132029	AT4G26900.1 | Symbols: AT-HF		Aquca_017_00629.5|PACid:22031530	PGSC0003DMP400038453|PACid:24414221	MDP0000291887|PACid:22666463	Potri.009G061700.3|PACid:26988637	Eucgr.F00742.1|PACid:23581443	Thecc1EG038034t1|PACid:27430655	Pp1s43_232V6.1|PACid:18070306	Si034855m|PACid:19682078	Cre03.g191850.t1.1|PACid:27576617	66711|PACid:27391931	17574|PACid:27348343	7333|PACid:27417952
UN020076	40.2884	62.797	6.52556	0.103915	-3.26652	3.15189e-07	2.93691e-06	AT3G04810.2 | Symbols: ATNEK2	Medtr2g087090.1|PACid:23018930	Aquca_009_00220.2|PACid:22033713	PGSC0003DMP400056333|PACid:24401742	MDP0000248511|PACid:22622034	Potri.001G018700.1|PACid:27047126	Eucgr.A02404.1|PACid:23564324	Thecc1EG024816t1|PACid:27424227	Pp1s22_216V6.1|PACid:18042655	Si016872m|PACid:19687230	g4430.t1|PACid:27576624	64343|PACid:27389169	49239|PACid:27344781	5113|PACid:27418308
UN020082	121.226	158.045	65.997	0.417582	-1.25987	0.000220125	0.000943768	AT2G40760.1 | Symbols: | Rhodanese/Cell cycle control phosphatase superfamily protein | chr2:17010050-17011968 FORWARD LENGTH=474	Medtr5g067730.1|PACid:23031427	Aquca_027_00035.1|PACid:22045884		MDP0000460604|PACid:22632559	Potri.019G059400.1|PACid:27026188	Eucgr.G03146.3|PACid:23588964	Thecc1EG045558t1|PACid:27442412	Pp1s297_20V6.1|PACid:18046483	Si024462m|PACid:19698944	Cre01.g040300.t1.2|PACid:27578899		70815|PACid:27347547	8287|PACid:27413760
UN020095	39.2431	56.422	13.4748	0.238821	-2.066	0.000231039	0.000985112									Pp1s197_151V6.1|PACid:18043417
UN020099	25.3095	31.9376	15.3675	0.481174	-1.05537	0.112947	0.187966									Pp1s46_87V6.1|PACid:18059813
UN020110	95.2616	139.47	28.9482	0.207558	-2.26841	1.01595e-08	1.32255e-07	AT3G11220.1 | Symbols: ELO1 | Paxneb protein-related | chr3:3513830-3515990 REVERSE LENGTH=355	AC202489_29.1|PACid:23053669	Aquca_015_00305.1|PACid:22042252	PGSC0003DMP400028279|PACid:24407609	MDP0000222500|PACid:22630366	Potri.010G189500.1|PACid:26980330	Eucgr.A00094.1|PACid:23561826	Thecc1EG042519t1|PACid:27443365		Si036204m|PACid:19680656
UN020117	15.7958	20.5024	8.73605	0.4261	-1.23074	0.148976	0.235411	AT4G32050.1 | Symbols: | neurochondrin family protein | chr4:15496620-15500717 FORWARD LENGTH=618	Medtr3g106410.1|PACid:23011657	Aquca_010_00494.1|PACid:22047281		MDP0000167289|PACid:22638379	Potri.018G022800.1|PACid:27010649	Eucgr.C01702.1|PACid:23571223	Thecc1EG036947t3|PACid:27430524	Pp1s91_64V6.3|PACid:18073167	Si016644m|PACid:19689015
UN020136	428.102	543.048	255.682	0.470828	-1.08673	6.18892e-06	4.15088e-05									Pp1s66_68V6.2|PACid:18038417
UN020143	61.3115	99.2386	4.42098	0.044549	-4.48846	2.49009e-13	7.1664e-12	AT1G10900.1 | Symbols: | Phosphatidylinositol-4-phosphate 5-kinase family protein | chr1:3632396-3636416 REVERSE LENGTH=754	Medtr8g088930.1|PACid:23036333	Aquca_019_00184.5|PACid:22055622	PGSC0003DMP400041171|PACid:24417928	MDP0000948518|PACid:22674099	Potri.002G088100.2|PACid:27023596	Eucgr.G03231.1|PACid:23589076	Thecc1EG006386t2|PACid:27461266	Pp1s31_309V6.1|PACid:18071573	Si034700m|PACid:19679208	Cre13.g585750.t1.2|PACid:27573780	15115|PACid:27386694
UN020146	306.748	402.413	163.252	0.405682	-1.30158	8.70372e-07	7.27004e-06	AT4G04850.2 | Symbols: KEA3 | K+ efflux antiporter 3 | chr4:2453174-2457490 FORWARD LENGTH=776	Medtr4g092790.1|PACid:23047654	Aquca_013_00080.1|PACid:22058781		MDP0000173207|PACid:22648544	Potri.009G080800.1|PACid:26987005	Eucgr.G01108.2|PACid:23586717	Thecc1EG046995t1|PACid:27460392	Pp1s114_83V6.1|PACid:18037337	Si021228m|PACid:19698987	Cre16.g688650.t1.2|PACid:27567513	38742|PACid:27388142	16190|PACid:27346337	850|PACid:27414377
UN020151	76.9195	109.042	28.7364	0.263536	-1.92393	4.46166e-06	3.13412e-05	AT5G16780.1 | Symbols: DOT2	Medtr1g083910.1|PACid:23044892			MDP0000695764|PACid:22675789			Thecc1EG032152t2|PACid:27445119	Pp1s99_235V6.1|PACid:18054053
UN020166	35.848	45.7116	21.0526	0.460553	-1.11856	0.0433596	0.0854008			Aquca_021_00140.1|PACid:22039633	PGSC0003DMP400053118|PACid:24387062			Eucgr.F04454.1|PACid:23585725		Pp1s162_67V6.1|PACid:18043523
UN020176	86.7739	128.413	24.3154	0.189353	-2.40085	7.78762e-09	1.03911e-07	AT1G31480.1 | Symbols: SGR2 | shoot gravitropism 2 (SGR2) | chr1:11266225-11271527 FORWARD LENGTH=933		Aquca_029_00103.2|PACid:22026285		MDP0000240913|PACid:22634734	Potri.019G072300.6|PACid:27026196	Eucgr.F02954.2|PACid:23583893	Thecc1EG036283t1|PACid:27459013	Pp1s74_64V6.1|PACid:18056152	Si013211m|PACid:19693435		40125|PACid:27390893
UN020178	204.306	258.832	122.517	0.473344	-1.07904	0.000184101	0.000812514	AT4G33760.1 | Symbols: | tRNA synthetase class II (D	Medtr8g104740.1|PACid:23038187	Aquca_019_00037.2|PACid:22055602	PGSC0003DMP400009116|PACid:24423674	MDP0000177217|PACid:22671158	Potri.009G084300.1|PACid:26988276	Eucgr.I02505.1|PACid:23597287	Thecc1EG006321t1|PACid:27459603	Pp1s9_39V6.1|PACid:18048025	Si029171m|PACid:19712076	g9683.t1|PACid:27569913	12097|PACid:27393660	210115|PACid:27341262	16561|PACid:27419228
UN020187	81.4339	102.46	49.8949	0.48697	-1.03809	0.00698175	0.0183144	AT5G57590.1 | Symbols: BIO1 | adenosylmethionine-8-amino-7-oxononanoate transaminases | chr5:23318593-23322687 REVERSE LENGTH=833	Medtr4g128620.1|PACid:23049283	Aquca_068_00052.1|PACid:22057680		MDP0000268869|PACid:22632062	Potri.006G170400.1|PACid:27008704	Eucgr.C00186.1|PACid:23569693	Thecc1EG038834t1|PACid:27429306	Pp1s68_291V6.1|PACid:18072966	Si014981m|PACid:19691165	Cre06.g277200.t1.2|PACid:27568331	810|PACid:27389026	34980|PACid:27344188	591|PACid:27418862
UN020188	111.721	148.87	55.9968	0.376146	-1.41063	6.76721e-05	0.000340571					MDP0000769596|PACid:22641104		Eucgr.B03538.1|PACid:23568884	Thecc1EG008476t1|PACid:27463139	Pp1s317_53V6.1|PACid:18039277
UN020197	70.3511	102.798	21.6813	0.210912	-2.24529	6.43719e-07	5.57248e-06	AT5G62640.2 | Symbols: ELF5 | proline-rich family protein | chr5:25149584-25152351 REVERSE LENGTH=514	Medtr7g037090.1|PACid:23019556	Aquca_025_00141.1|PACid:22063150	PGSC0003DMP400055834|PACid:24398165		Potri.015G090200.2|PACid:27018262	Eucgr.B00394.1|PACid:23565483	Thecc1EG013720t1|PACid:27451305	Pp1s267_88V6.1|PACid:18072118	Si029495m|PACid:19713332
UN020211	42.8541	54.8647	24.8381	0.452716	-1.14332	0.0280935	0.0593822	AT3G61750.1 | Symbols: | Cytochrome b561/ferric reductase transmembrane with DOMON related domain | chr3:22857897-22859254 REVERSE LENGTH=398	AC233651_1014.1|PACid:23053374		PGSC0003DMP400035250|PACid:24400964	MDP0000164415|PACid:22665497	Potri.014G098700.1|PACid:27033060	Eucgr.E00054.2|PACid:23576689	Thecc1EG005151t1|PACid:27434638	Pp1s306_78V6.3|PACid:18061863	Si009956m|PACid:19693899
UN020217	15.9581	25.8954	1.05229	0.0406362	-4.62109	0.000166712	0.000744966		Medtr1g080420.1|PACid:23042536	Aquca_025_00020.2|PACid:22063528				Eucgr.H04218.1|PACid:23593513	Thecc1EG026141t3|PACid:27422464	Pp1s34_370V6.1|PACid:18072497
UN020221	247.688	356.893	83.879	0.235026	-2.08911	1.12367e-12	2.89558e-11	AT1G28420.1 | Symbols: HB-1 | homeobox-1 | chr1:9979936-9987460 FORWARD LENGTH=1705	Medtr2g014490.1|PACid:23015799	Aquca_051_00028.1|PACid:22046149	PGSC0003DMP400001894|PACid:24407929	MDP0000288192|PACid:22674928	Potri.007G135500.1|PACid:27014644	Eucgr.K01058.1|PACid:23602525	Thecc1EG029805t3|PACid:27438395	Pp1s15_37V6.1|PACid:18050538	Si000028m|PACid:19678257	Cre03.g174500.t1.3|PACid:27577598	46901|PACid:27387576
UN020229	48.7819	78.497	4.20915	0.0536218	-4.22104	2.55028e-08	3.05817e-07	AT1G67120.1 | Symbols: | ATPases;nucleotide binding;ATP binding;nucleoside-triphosphatases;transcription factor binding | chr1:25069727-25095526 REVERSE LENGTH=5393	Medtr8g018890.1|PACid:23038851	Aquca_020_00406.2|PACid:22025124		MDP0000232589|PACid:22622602	Potri.017G039100.5|PACid:26983342		Thecc1EG029098t1|PACid:27439745
UN020261	82.432	104.476	49.3653	0.472502	-1.08161	0.00489105	0.0135567	AT3G56570.1 | Symbols: | SET domain-containing protein | chr3:20958660-20961137 FORWARD LENGTH=531	Medtr7g035070.1|PACid:23023624	Aquca_014_00106.1|PACid:22028239	PGSC0003DMP400007553|PACid:24382626	MDP0000239070|PACid:22633372	Potri.004G135700.1|PACid:26992936	Eucgr.I00024.1|PACid:23594550	Thecc1EG001657t1|PACid:27432956	Pp1s35_337V6.1|PACid:18055343	Si001278m|PACid:19677102	Cre07.g346418.t1.2|PACid:27564383	3171|PACid:27392273	39853|PACid:27341392	89730|PACid:27420313
UN020285	132.78	171.761	74.3094	0.432633	-1.20878	0.00026701	0.0011202	AT1G52160.1 | Symbols: TRZ3 | tRNAse Z3 | chr1:19420911-19424419 REVERSE LENGTH=890	Medtr2g101390.1|PACid:23015851	Aquca_001_00337.1|PACid:22043984	PGSC0003DMP400004547|PACid:24402259	MDP0000239508|PACid:22646484	Potri.001G186900.2|PACid:27046208	Eucgr.J02950.1|PACid:23601067	Thecc1EG028839t1|PACid:27440420	Pp1s126_39V6.1|PACid:18061101	Si000227m|PACid:19676798	Cre01.g039900.t1.2|PACid:27577756	4001|PACid:27386127	54013|PACid:27343310	37507|PACid:27415850
UN020293	77.4819	107.032	33.1574	0.30979	-1.69064	3.45393e-05	0.000188683	AT5G53390.1 | Symbols: | O-acyltransferase (WSD1-like) family protein | chr5:21656951-21659207 REVERSE LENGTH=486	Medtr1g008160.1|PACid:23045299	Aquca_015_00011.1|PACid:22042285	PGSC0003DMP400044894|PACid:24420276	MDP0000262955|PACid:22646104	Potri.019G070900.2|PACid:27025867	Eucgr.D02376.1|PACid:23576281	Thecc1EG007092t5|PACid:27462402	Pp1s279_34V6.3|PACid:18051158	Si021641m|PACid:19702116
UN020300	51.164	72.0104	19.8944	0.276271	-1.85584	0.00018993	0.000833799	AT1G48760.3 | Symbols: delta-ADR | delta-adaptin | chr1:18036652-18039261 REVERSE LENGTH=869	Medtr8g104380.1|PACid:23038963	Aquca_041_00041.1|PACid:22029409	PGSC0003DMP400009945|PACid:24404082	MDP0000200696|PACid:22660540	Potri.015G045600.1|PACid:27017968	Eucgr.K02232.1|PACid:23603779	Thecc1EG012378t1|PACid:27450835	Pp1s229_38V6.1|PACid:18062041	Si019550m|PACid:19688385	Cre16.g676650.t1.2|PACid:27566338	47628|PACid:27388811	195630|PACid:27348618	42302|PACid:27419167
UN020309	5.9279	8.47678	2.10458	0.248276	-2.00999	0.242371	0.349416									Pp1s3_626V6.2|PACid:18062688
UN020322	214.93	337.166	31.5755	0.0936499	-3.41658	7.98412e-24	8.48966e-22	AT4G18020.5 | Symbols: | CheY-like two-component responsive regulator family protein | chr4:10003991-10006682 REVERSE LENGTH=487	Medtr5g014040.2|PACid:23029564	Aquca_044_00072.7|PACid:22060486	PGSC0003DMP400046203|PACid:24397182	MDP0000248863|PACid:22641430	Potri.001G146200.2|PACid:27045705	Eucgr.E00308.1|PACid:23577010	Thecc1EG015780t2|PACid:27449927	Pp1s10_278V6.1|PACid:18071053	Si016546m|PACid:19686947	g5286.t1|PACid:27572678	11147|PACid:27389509	52653|PACid:27339707	5500|PACid:27417955
UN020402	63.2045	97.4123	11.8929	0.122088	-3.034	2.70057e-09	3.91655e-08	AT1G52900.1 | Symbols: | Toll-Interleukin-Resistance (TIR) domain family protein | chr1:19702211-19702916 REVERSE LENGTH=199	Medtr5g027860.1|PACid:23032390	Aquca_002_00767.1|PACid:22051734	PGSC0003DMP400041858|PACid:24414200	MDP0000751862|PACid:22677493	Potri.T002900.3|PACid:26988882	Eucgr.E01861.1|PACid:23578529	Thecc1EG016632t1|PACid:27449713	Pp1s1_327V6.1|PACid:18069653	Si028865m|PACid:19712713
UN020415	105.158	150.141	37.6843	0.250992	-1.99428	1.11236e-07	1.13943e-06			Aquca_023_00057.1|PACid:22023024								Cre07.g329882.t1.3|PACid:27563889		40155|PACid:27347870	17765|PACid:27418864
UN020422	166.781	221.762	84.3095	0.38018	-1.39525	6.34443e-06	4.24098e-05	AT5G15400.1 | Symbols: | U-box domain-containing protein | chr5:4997764-5002907 REVERSE LENGTH=1038		Aquca_002_00763.1|PACid:22054130	PGSC0003DMP400049298|PACid:24386990	MDP0000213808|PACid:22664470	Potri.004G121200.2|PACid:26991424	Eucgr.I01989.2|PACid:23596700	Thecc1EG011643t1|PACid:27459671	Pp1s224_38V6.1|PACid:18053397	Si034048m|PACid:19684646	Cre16.g661350.t1.2|PACid:27567372	57105|PACid:27386283	30275|PACid:27343670	28133|PACid:27415819
UN020432	22.6146	28.3593	13.9975	0.493576	-1.01866	0.168209	0.259825	AT3G59580.2 | Symbols: | Plant regulator RWP-RK family protein | chr3:22009652-22012721 FORWARD LENGTH=894	Medtr1g100970.1|PACid:23044110	Aquca_026_00180.1|PACid:22055874	PGSC0003DMP400023258|PACid:24408003	MDP0000239938|PACid:22673593	Potri.007G133400.2|PACid:27014678	Eucgr.A00040.1|PACid:23561770	Thecc1EG019949t4|PACid:27453569	Pp1s26_246V6.1|PACid:18053849	Si000216m|PACid:19677963	Cre06.g258100.t1.3|PACid:27568100	61524|PACid:27389879	157252|PACid:27341122	31543|PACid:27416508
UN020519	224.475	315.95	87.2614	0.276187	-1.85628	1.82274e-10	3.25426e-09	AT5G56740.1 | Symbols: HAG2	Medtr5g080780.1|PACid:23028795	Aquca_020_00351.2|PACid:22025865		MDP0000211193|PACid:22645018	Potri.013G068200.1|PACid:26995365	Eucgr.C03688.1|PACid:23573050	Thecc1EG037714t1|PACid:27427882	Pp1s206_32V6.1|PACid:18063982	Si029906m|PACid:19713477	g18096.t1|PACid:27573252	27890|PACid:27389749	23425|PACid:27344744	33750|PACid:27412927
UN020530	74.807	95.1345	44.3157	0.465822	-1.10215	0.00574117	0.0155437	AT3G19440.1 | Symbols: | Pseudouridine synthase family protein | chr3:6740778-6743132 FORWARD LENGTH=477	AC151525_3.1|PACid:23046288	Aquca_083_00042.3|PACid:22058215	PGSC0003DMP400044633|PACid:24422347	MDP0000171509|PACid:22677405	Potri.009G095700.2|PACid:26986146	Eucgr.H03207.1|PACid:23592514	Thecc1EG007143t1|PACid:27461906	Pp1s38_59V6.1|PACid:18057936	Si013670m|PACid:19691937	Cre08.g372100.t1.2|PACid:27563434	26106|PACid:27395091	30210|PACid:27343622	28169|PACid:27415803
UN020552	146.773	192.13	78.7372	0.409813	-1.28696	4.6888e-05	0.000246234	AT5G25260.1 | Symbols: | SPFH/Band 7/PHB domain-containing membrane-associated protein family | chr5:8752751-8754282 FORWARD LENGTH=463	Medtr3g106420.1|PACid:23008355	Aquca_015_00081.1|PACid:22042213	PGSC0003DMP400045351|PACid:24395435	MDP0000438699|PACid:22677444	Potri.006G258900.1|PACid:27007232	Eucgr.J00038.1|PACid:23597688	Thecc1EG024620t1|PACid:27420697	Pp1s47_210V6.1|PACid:18045096	Si035426m|PACid:19681691	Cre17.g703900.t1.2|PACid:27571417		36991|PACid:27344766
UN020572	170.736	258.316	39.3652	0.152392	-2.71415	4.06546e-12	9.5594e-11	AT1G77760.1 | Symbols: NIA1	Medtr5g059820.1|PACid:23031805	Aquca_014_00164.1|PACid:22028777	PGSC0003DMP400052593|PACid:24408941	MDP0000585462|PACid:22668013	Potri.005G172400.1|PACid:27030136	Eucgr.F03744.1|PACid:23584918	Thecc1EG035019t1|PACid:27457554	Pp1s58_252V6.1|PACid:18052266	Si019646m|PACid:19688052	Cre09.g410950.t1.2|PACid:27570149	29226|PACid:27392467	57689|PACid:27346400	37938|PACid:27416361
UN020579	46.6621	76.3672	2.10458	0.0275587	-5.18135	9.83949e-12	2.18938e-10	AT1G57820.1 | Symbols: VIM1	Medtr8g102580.1|PACid:23038483	Aquca_002_01340.1|PACid:22053179	PGSC0003DMP400056322|PACid:24387643	MDP0000186701|PACid:22655274	Potri.003G162400.1|PACid:26998097	Eucgr.B03561.1|PACid:23568915	Thecc1EG012584t1|PACid:27449195	Pp1s381_35V6.1|PACid:18061732	Si021319m|PACid:19698333	Cre03.g163850.t1.2|PACid:27577707	13684|PACid:27390109	62078|PACid:27347345
UN020585	42.0191	60.4884	14.3152	0.236661	-2.07911	0.000177928	0.000788165	AT3G14050.1 | Symbols: RSH2	Medtr5g007870.1|PACid:23032031	Aquca_013_00854.1|PACid:22060061	PGSC0003DMP400001084|PACid:24404458	MDP0000155154|PACid:22669895	Potri.013G089000.1|PACid:26993496	Eucgr.K00092.1|PACid:23601478	Thecc1EG025393t3|PACid:27423563	Pp1s15_331V6.1|PACid:18050333	Si016542m|PACid:19687479	Cre14.g621350.t1.3|PACid:27566053	59689|PACid:27392931	12650|PACid:27345258	25333|PACid:27417032
UN020595	61.4023	79.3895	34.4215	0.433577	-1.20564	0.00513106	0.0141453	AT5G48230.2 | Symbols: EMB1276	AC233669_12.1|PACid:23053862	Aquca_110_00004.5|PACid:22033473	PGSC0003DMP400034321|PACid:24383779	MDP0000235454|PACid:22640494	Potri.014G168700.1|PACid:27032122	Eucgr.L00148.1|PACid:23605488	Thecc1EG030451t3|PACid:27438162	Pp1s2_33V6.1|PACid:18052993	Si010267m|PACid:19696915	Cre02.g146050.t1.2|PACid:27575644	37141|PACid:27392148	44754|PACid:27339434	40909|PACid:27418156
UN020600	72.8357	113.394	11.9988	0.105816	-3.24037	3.91899e-11	7.9074e-10	AT5G46280.1 | Symbols: MCM3 | Minichromosome maintenance (MCM2/3/5) family protein | chr5:18769902-18773606 REVERSE LENGTH=776	Medtr4g096700.1|PACid:23047366	Aquca_022_00162.2|PACid:22054745	PGSC0003DMP400014576|PACid:24425700	MDP0000143505|PACid:22659170	Potri.004G131600.2|PACid:26990458	Eucgr.E02391.1|PACid:23578907	Thecc1EG029512t2|PACid:27439496	Pp1s9_156V6.1|PACid:18047979	Si021313m|PACid:19701427	Cre06.g295700.t1.3|PACid:27568345	911|PACid:27394983	176021|PACid:27342516	119520|PACid:27414657
UN020612	30.0554	42.724	11.0525	0.258694	-1.95068	0.00201401	0.00638925	AT3G20430.1 | Symbols: | CONTAINS InterPro DOMAIN/s: Phosphorylated adapter RNA export protein		Aquca_013_00905.1|PACid:22058641	PGSC0003DMP400009145|PACid:24384724		Potri.006G232800.2|PACid:27005743	Eucgr.C00634.1|PACid:23570139	Thecc1EG037258t1|PACid:27430794	Pp1s245_56V6.1|PACid:18060992	Si002563m|PACid:19677647			69404|PACid:27348067	15628|PACid:27418332
UN020619	37.4445	54.2671	12.2107	0.22501	-2.15194	0.000211398	0.000912703	AT5G56090.1 | Symbols: COX15 | cytochrome c oxidase 15 | chr5:22714634-22716605 FORWARD LENGTH=457	Medtr5g096830.1|PACid:23035471	Aquca_014_00696.1|PACid:22028935	PGSC0003DMP400041440|PACid:24406855	MDP0000183847|PACid:22650615	Potri.011G166800.1|PACid:27001206	Eucgr.F02006.1|PACid:23582758	Thecc1EG030537t1|PACid:27445751	Pp1s311_41V6.1|PACid:18068178	Si013667m|PACid:19691363	Cre02.g082700.t1.2|PACid:27575282	26626|PACid:27389124	162091|PACid:27348947	43606|PACid:27420045
UN020680	57.5021	88.5392	10.9465	0.123635	-3.01584	2.90518e-07	2.72606e-06	AT2G26330.1 | Symbols: ER	AC233668_16.1|PACid:23041129	Aquca_017_00790.1|PACid:22031196	PGSC0003DMP400048617|PACid:24383695	MDP0000145652|PACid:22649459	Potri.001G052500.1|PACid:27046624	Eucgr.K02155.1|PACid:23603680	Thecc1EG045025t1|PACid:27441955	Pp1s63_16V6.1|PACid:18061476	Si005744m|PACid:19705569	g78.t1|PACid:27577762	65761|PACid:27391445	42020|PACid:27339302	4973|PACid:27418376
UN020690	88.3155	116.034	46.7381	0.402797	-1.31187	0.000512278	0.0019746	AT3G52100.1 | Symbols: | RING/FYVE/PHD-type zinc finger family protein | chr3:19319343-19322773 FORWARD LENGTH=696		Aquca_014_00789.2|PACid:22028392		MDP0000216227|PACid:22652501	Potri.009G059700.1|PACid:26987778	Eucgr.G03370.1|PACid:23589251	Thecc1EG005865t2|PACid:27435556	Pp1s184_45V6.1|PACid:18065181	Si021380m|PACid:19701382
UN020692	55.0717	76.2774	23.2631	0.304981	-1.71321	0.000291249	0.00120735	AT2G01810.1 | Symbols: | RING/FYVE/PHD zinc finger superfamily protein | chr2:347537-349952 FORWARD LENGTH=697	Medtr5g077750.1|PACid:23034985	Aquca_004_00567.1|PACid:22029757	PGSC0003DMP400010674|PACid:24384284	MDP0000291386|PACid:22633755	Potri.017G135200.1|PACid:26985472	Eucgr.J01622.1|PACid:23599609	Thecc1EG035320t1|PACid:27459496	Pp1s271_42V6.1|PACid:18060866	Si000481m|PACid:19676639	Cre03.g174850.t1.2|PACid:27576962	46903|PACid:27387097	66245|PACid:27343376	25655|PACid:27415878
UN020746	153.223	216.218	58.73	0.271624	-1.88032	1.36759e-08	1.73063e-07	AT1G68710.1 | Symbols: | ATPase E1-E2 type family protein / haloacid dehalogenase-like hydrolase family protein | chr1:25793498-25797975 REVERSE LENGTH=1200	Medtr2g099690.1|PACid:23016252	Aquca_002_01047.2|PACid:22053214	PGSC0003DMP400043609|PACid:24388108	MDP0000602147|PACid:22671589	Potri.010G132700.1|PACid:26980569	Eucgr.B03071.2|PACid:23568316	Thecc1EG011901t1|PACid:27463614	Pp1s136_149V6.1|PACid:18036728	Si005715m|PACid:19705751	Cre03.g197400.t1.2|PACid:27577023	47138|PACid:27391155	195512|PACid:27342046	27845|PACid:27417275
UN020751	11.6073	15.7672	5.36736	0.340413	-1.55464	0.14758	0.23368	AT1G47240.1 | Symbols: NRAMP2	Medtr5g016270.1|PACid:23035285	Aquca_042_00040.1|PACid:22032880	PGSC0003DMP400037338|PACid:24385601	MDP0000238832|PACid:22633750	Potri.007G050600.1|PACid:27016357	Eucgr.H02266.1|PACid:23591569	Thecc1EG000729t1|PACid:27435801	Pp1s139_72V6.1|PACid:18036665	Si035177m|PACid:19682757	Cre06.g288750.t1.2|PACid:27569449	67908|PACid:27388244	187642|PACid:27341027
UN020756	49.9572	76.6659	9.89425	0.129057	-2.95392	1.23854e-07	1.25583e-06			Aquca_049_00036.2|PACid:22044611	PGSC0003DMP400026541|PACid:24400898		Potri.001G415900.2|PACid:27042542	Eucgr.G02714.1|PACid:23588409		Pp1s166_14V6.1|PACid:18052575	Si034378m|PACid:19685915	g11921.t1|PACid:27564937	54518|PACid:27394750	70746|PACid:27342999	29967|PACid:27414496
UN020769	116.555	159.097	52.7409	0.331501	-1.59291	0.000241041	0.00102412	AT5G39900.1 | Symbols: | Small GTP-binding protein | chr5:15976719-15978925 REVERSE LENGTH=663	Medtr7g009740.1|PACid:23019523	Aquca_002_00521.1|PACid:22053157	PGSC0003DMP400023356|PACid:24404675	MDP0000057960|PACid:22668106	Potri.017G079800.1|PACid:26984152	Eucgr.J01223.2|PACid:23599187	Thecc1EG045800t1|PACid:27441184	Pp1s45_94V6.1|PACid:18066409	Si006016m|PACid:19703632	Cre07.g320150.t1.2|PACid:27564508	53121|PACid:27387364	211942|PACid:27342698	38754|PACid:27416547
UN020778	65.6045	95.6588	20.5231	0.214544	-2.22065	1.92334e-06	1.47998e-05									Pp1s400_1V6.1|PACid:18058423
UN020804	46.8054	64.1858	20.7349	0.323045	-1.63019	0.0014247	0.00475711						Potri.013G008400.5|PACid:26994059			Pp1s407_30V6.1|PACid:18060742		Cre17.g713900.t1.2|PACid:27571676	46341|PACid:27390502	213837|PACid:27339481	32128|PACid:27418362
UN020807	94.3526	129.114	42.2112	0.32693	-1.61294	1.76124e-05	0.000104867	AT4G23160.1 | Symbols: CRK8 | cysteine-rich RLK (RECEPTOR-like protein kinase) 8 | chr4:12129485-12134086 FORWARD LENGTH=1262	Medtr2g094070.1|PACid:23016081		PGSC0003DMP400018174|PACid:24400256	MDP0000459932|PACid:22650923	Potri.010G014400.1|PACid:26981466		Thecc1EG026511t1|PACid:27421892	Pp1s54_283V6.1|PACid:18067735		Cre02.g074100.t1.2|PACid:27575195		126803|PACid:27346605	92580|PACid:27415586
UN020817	60.5263	90.844	15.0498	0.165666	-2.59365	2.03813e-07	1.97175e-06	AT1G03060.1 | Symbols: SPI | Beige/BEACH domain ;WD domain	Medtr1g071260.1|PACid:23043303	Aquca_017_00553.1|PACid:22031729		MDP0000163346|PACid:22631978	Potri.005G215400.3|PACid:27027818	Eucgr.K03323.1|PACid:23605048	Thecc1EG004263t1|PACid:27431821	Pp1s72_227V6.1|PACid:18040693	Si033826m|PACid:19681706
UN020825	21.9938	33.7795	4.31507	0.127742	-2.96869	0.000371307	0.00148926	AT1G48360.3 | Symbols: | zinc ion binding;nucleic acid binding;hydrolases	Medtr7g022220.1|PACid:23023844	Aquca_058_00189.1|PACid:22051184		MDP0000312054|PACid:22659240	Potri.002G233800.4|PACid:27024391	Eucgr.H00464.1|PACid:23589821	Thecc1EG020135t4|PACid:27452067	Pp1s72_198V6.1|PACid:18040691	Si005807m|PACid:19703642
UN020837	145.437	190.675	77.579	0.406864	-1.29738	4.24415e-05	0.000225694	AT1G45110.1 | Symbols: | Tetrapyrrole (Corrin/Porphyrin) Methylases | chr1:17052572-17054546 FORWARD LENGTH=343		Aquca_010_00582.1|PACid:22047450	PGSC0003DMP400006701|PACid:24384001	MDP0000174759|PACid:22682647	Potri.005G232200.2|PACid:27028101	Eucgr.F01602.1|PACid:23582312	Thecc1EG034119t1|PACid:27457819	Pp1s10_64V6.1|PACid:18071129	Si036510m|PACid:19680612	Cre08.g375450.t1.2|PACid:27563325	6661|PACid:27391275	10976|PACid:27340236	5468|PACid:27417920
UN020845	38.4203	58.1392	8.84196	0.152083	-2.71707	8.42857e-06	5.46096e-05	AT1G03160.2 | Symbols: FZL | FZO-like | chr1:761321-765091 FORWARD LENGTH=740	Medtr1g072270.1|PACid:23044290	Aquca_054_00111.3|PACid:22037004		MDP0000214838|PACid:22650295	Potri.005G209200.1|PACid:27027552	Eucgr.H01482.3|PACid:23590943	Thecc1EG004390t1|PACid:27435087	Pp1s288_36V6.1|PACid:18065400	Si021137m|PACid:19699151	Cre03.g164500.t1.2|PACid:27577079	33887|PACid:27387790	137311|PACid:27339502
UN020846	46.2444	70.0587	10.5229	0.150201	-2.73503	1.41215e-05	8.6174e-05									Pp1s78_226V6.1|PACid:18063421
UN020851	23.087	29.9189	12.8393	0.429137	-1.22049	0.0868008	0.151758	AT4G02110.1 | Symbols: | transcription coactivators | chr4:935191-940191 FORWARD LENGTH=1329	Medtr1g087290.1|PACid:23042551	Aquca_037_00213.1|PACid:22040651	PGSC0003DMP400015837|PACid:24422581	MDP0000182297|PACid:22647987	Potri.002G197400.1|PACid:27023446	Eucgr.K03537.1|PACid:23605298	Thecc1EG004783t1|PACid:27432999		Si033996m|PACid:19679022
UN020862	49.156	63.6824	27.3664	0.429731	-1.21849	0.0126905	0.0303689	AT1G15690.2 | Symbols: AVP1	Medtr4g115970.2|PACid:23050907	Aquca_020_00020.2|PACid:22025450	PGSC0003DMP400013953|PACid:24379795	MDP0000310686|PACid:22640490	Potri.006G063000.1|PACid:27006342	Eucgr.L03598.1|PACid:23607943	Thecc1EG038184t2|PACid:27427912	Pp1s445_19V6.1|PACid:18047255	Si016773m|PACid:19687314	Cre12.g537200.t1.2|PACid:27582262	47257|PACid:27386868	35900|PACid:27349142	49109|PACid:27413150
UN020869	71.6529	106.159	19.8944	0.187403	-2.41579	8.25175e-08	8.70682e-07	AT4G30720.1 | Symbols: | FAD/NAD(P)-binding oxidoreductase family protein | chr4:14972212-14975461 REVERSE LENGTH=707		Aquca_016_00287.2|PACid:22062767		MDP0000309775|PACid:22670556	Potri.018G103700.3|PACid:27010203	Eucgr.C02508.1|PACid:23571981	Thecc1EG038410t1|PACid:27426975	Pp1s379_22V6.1|PACid:18038523	Si021394m|PACid:19701466	Cre05.g239450.t1.3|PACid:27572804
UN020878	62.1791	90.8632	19.153	0.21079	-2.24612	2.8689e-06	2.1161e-05	AT5G10470.2 | Symbols: KAC1 | kinesin like protein for actin based chloroplast movement 1 | chr5:3290121-3297248 REVERSE LENGTH=1274	Medtr8g068810.1|PACid:23036499	Aquca_015_00179.5|PACid:22042011	PGSC0003DMP400037779|PACid:24379943	MDP0000197971|PACid:22656583	Potri.007G010700.2|PACid:27015649	Eucgr.I00545.2|PACid:23595076	Thecc1EG000993t2|PACid:27437387	Pp1s74_159V6.1|PACid:18056057	Si005702m|PACid:19704669	Cre01.g040350.t1.3|PACid:27578834	38365|PACid:27392905	203773|PACid:27347729	38770|PACid:27416829
UN020904	173.266	230.955	86.7319	0.375535	-1.41298	3.94851e-06	2.81364e-05	AT1G78930.1 | Symbols: | Mitochondrial transcription termination factor family protein | chr1:29678285-29680648 REVERSE LENGTH=591	Medtr4g070060.1|PACid:23048441	Aquca_018_00161.1|PACid:22041014	PGSC0003DMP400016222|PACid:24405524	MDP0000121410|PACid:22652889	Potri.007G001800.1|PACid:27014359	Eucgr.J03191.1|PACid:23601366	Thecc1EG027727t2|PACid:27438609	Pp1s33_375V6.1|PACid:18057088	Si014055m|PACid:19690744
UN020923	49.1833	73.4126	12.8393	0.174892	-2.51546	3.51275e-06	2.5395e-05	AT1G20130.2 | Symbols: | GDSL-like Lipase/Acylhydrolase superfamily protein | chr1:6977781-6980003 FORWARD LENGTH=514	Medtr4g035360.1|PACid:23046850	Aquca_033_00142.1|PACid:22024671	PGSC0003DMP400009200|PACid:24396498	MDP0000146939|PACid:22647508	Potri.008G104700.2|PACid:27036511	Eucgr.L00840.1|PACid:23605976	Thecc1EG007500t1|PACid:27460560	Pp1s213_25V6.1|PACid:18049330	Si019091m|PACid:19686076
UN020947	202.44	254.456	124.416	0.48895	-1.03224	0.000350857	0.00141681	AT3G06920.1 | Symbols: | Tetratricopeptide repeat (TPR)-like superfamily protein | chr3:2181717-2184449 FORWARD LENGTH=871	Medtr8g107050.1|PACid:23036822	Aquca_017_00197.1|PACid:22032181	PGSC0003DMP400025088|PACid:24406820	MDP0000231572|PACid:22680318	Potri.015G105400.1|PACid:27019618	Eucgr.B01739.1|PACid:23566857	Thecc1EG014744t2|PACid:27449887	Pp1s219_51V6.1|PACid:18039138	Si039582m|PACid:19684374	Cre14.g632950.t1.2|PACid:27565924	47765|PACid:27386024	47070|PACid:27346609	32751|PACid:27414372
UN020955	67.8595	99.4877	20.4171	0.205223	-2.28474	8.13955e-07	6.84879e-06	AT3G55480.2 | Symbols: PAT2 | protein affected traf&#64257;cking 2 | chr3:20566372-20571171 REVERSE LENGTH=1115	Medtr5g079920.1|PACid:23032117	Aquca_027_00385.1|PACid:22045795	PGSC0003DMP400021552|PACid:24393300	MDP0000284129|PACid:22681930	Potri.010G202800.1|PACid:26981615	Eucgr.D01829.1|PACid:23575600	Thecc1EG042748t2|PACid:27441847	Pp1s62_215V6.1|PACid:18047643	Si000124m|PACid:19674884	Cre08.g375850.t1.2|PACid:27563188		56699|PACid:27347298	14151|PACid:27414437
UN021019	245.847	327.017	124.092	0.379466	-1.39796	7.14762e-07	6.10826e-06	AT5G51540.1 | Symbols: | Zincin-like metalloproteases family protein | chr5:20932071-20936284 FORWARD LENGTH=706	Medtr3g009160.1|PACid:23008258	Aquca_035_00240.2|PACid:22060979	PGSC0003DMP400039872|PACid:24403889	MDP0000807952|PACid:22657787	Potri.015G129300.1|PACid:27017359	Eucgr.K00152.1|PACid:23601574	Thecc1EG014958t1|PACid:27451105	Pp1s106_190V6.1|PACid:18048198	Si005970m|PACid:19703379	Cre03.g156600.t1.2|PACid:27577062	55253|PACid:27389619
UN021022	137.217	175.719	79.4649	0.452227	-1.14488	0.000547749	0.00209401									Pp1s153_170V6.1|PACid:18056212
UN021024	207.188	299.701	68.4193	0.228292	-2.13105	2.28979e-12	5.59775e-11	AT5G57940.3 | Symbols: ATCNGC5	Medtr4g130820.1|PACid:23047065	Aquca_004_00026.1|PACid:22030561	PGSC0003DMP400047745|PACid:24417260	MDP0000249144|PACid:22660565	Potri.018G106100.3|PACid:27009959	Eucgr.B02515.1|PACid:23567681	Thecc1EG042082t1|PACid:27428283	Pp1s68_102V6.1|PACid:18072842	Si016502m|PACid:19686958
UN021026	41.583	53.9374	23.0513	0.427371	-1.22644	0.0204572	0.0455318				PGSC0003DMP400033685|PACid:24411356				Thecc1EG044157t1|PACid:27442989			g11451.t1|PACid:27565454
UN021051	55.4125	72.2878	30.0996	0.416385	-1.26401	0.00783506	0.0201784	AT1G69340.1 | Symbols: | appr-1-p processing enzyme family protein | chr1:26066298-26069644 FORWARD LENGTH=562	Medtr5g043560.1|PACid:23030147	Aquca_002_00758.4|PACid:22053643	PGSC0003DMP400049256|PACid:24388066	MDP0000009497|PACid:22680496	Potri.010G161500.8|PACid:26981360	Eucgr.B03179.6|PACid:23568453	Thecc1EG011601t2|PACid:27464064	Pp1s37_110V6.1|PACid:18040209	Si035604m|PACid:19682135	Cre07.g355250.t1.2|PACid:27564368	46694|PACid:27389846	54624|PACid:27343914	88482|PACid:27416130
UN021057	613.29	775.356	370.191	0.477446	-1.06659	3.90419e-06	2.78878e-05	AT5G06970.1 | Symbols: | Protein of unknown function (DUF810) | chr5:2158431-2166004 REVERSE LENGTH=1101	Medtr8g040190.1|PACid:23036978	Aquca_004_00782.1|PACid:22029967	PGSC0003DMP400029968|PACid:24399225	MDP0000293965|PACid:22638657	Potri.001G030100.1|PACid:27048108	Eucgr.J00067.1|PACid:23597724	Thecc1EG044838t1|PACid:27442403	Pp1s407_41V6.1|PACid:18060733	Si028753m|PACid:19710769	Cre08.g377550.t1.2|PACid:27563279	52104|PACid:27389296	183743|PACid:27345785
UN021070	60.3092	92.728	11.6811	0.125972	-2.98883	1.0278e-08	1.33581e-07	AT1G74250.1 | Symbols: | DNAJ heat shock N-terminal domain-containing protein | chr1:27920328-27922414 FORWARD LENGTH=630	Medtr2g014470.1|PACid:23016982	Aquca_002_00848.1|PACid:22053188	PGSC0003DMP400042460|PACid:24402184	MDP0000252789|PACid:22664106	Potri.009G018400.1|PACid:26986656	Eucgr.B00587.1|PACid:23565712	Thecc1EG014257t1|PACid:27449011	Pp1s72_296V6.1|PACid:18040622	Si021519m|PACid:19701039	Cre07.g318000.t1.2|PACid:27563697	10772|PACid:27388066	60977|PACid:27344093
UN021087	72.8374	94.4506	40.4175	0.427922	-1.22458	0.00313242	0.00930586	AT5G56900.2 | Symbols: | CwfJ-like family protein / zinc finger (CCCH-type) family protein | chr5:23019750-23022670 REVERSE LENGTH=596		Aquca_020_00462.1|PACid:22024900	PGSC0003DMP400000559|PACid:24378657	MDP0000251794|PACid:22623376	Potri.006G152100.3|PACid:27005371	Eucgr.C00887.2|PACid:23570440	Thecc1EG037653t2|PACid:27427582	Pp1s15_97V6.1|PACid:18050379	Si029379m|PACid:19709642	Cre12.g519300.t1.2|PACid:27582784	14062|PACid:27387123	56884|PACid:27346254	13920|PACid:27418104
UN021116	244.47	309.346	147.157	0.475702	-1.07187	9.15328e-05	0.000442669	AT5G03650.1 | Symbols: SBE2.2 | starch branching enzyme 2.2 | chr5:931924-937470 FORWARD LENGTH=805	Medtr7g104060.1|PACid:23021232	Aquca_015_00400.1|PACid:22042053	PGSC0003DMP400017627|PACid:24385023	MDP0000177786|PACid:22672033	Potri.005G251000.2|PACid:27029843	Eucgr.F01770.1|PACid:23582503	Thecc1EG034384t1|PACid:27459364	Pp1s15_181V6.2|PACid:18050466	Si005911m|PACid:19705434	g15249.t1|PACid:27565493	54535|PACid:27394423	180074|PACid:27344322	51525|PACid:27417316
UN021117	98.5002	130.207	50.9404	0.391227	-1.35392	0.000301967	0.0012447	AT1G22620.1 | Symbols: ATSAC1 | Phosphoinositide phosphatase family protein | chr1:7997889-8002787 REVERSE LENGTH=912	Medtr4g124630.1|PACid:23052084	Aquca_011_00235.1|PACid:22037747	PGSC0003DMP400016101|PACid:24403948	MDP0000131317|PACid:22640631	Potri.013G107900.5|PACid:26993896	Eucgr.F03001.1|PACid:23583958	Thecc1EG036442t3|PACid:27458389	Pp1s64_105V6.1|PACid:18044500	Si013231m|PACid:19692764	Cre06.g289850.t1.3|PACid:27569404	52862|PACid:27390119	19221|PACid:27338989	31320|PACid:27415594
UN021166	192.936	286.968	51.8867	0.18081	-2.46745	8.58487e-06	5.55325e-05	AT1G80070.1 | Symbols: SUS2	Medtr2g103960.1|PACid:23018610	Aquca_002_00986.1|PACid:22051903	PGSC0003DMP400050055|PACid:24414623	MDP0000215279|PACid:22666849	Potri.003G031900.2|PACid:26998170	Eucgr.F03879.1|PACid:23585078	Thecc1EG027212t4|PACid:27441152	Pp1s101_8V6.1|PACid:18037176	Si005661m|PACid:19704545		46955|PACid:27387100	57720|PACid:27341367	33024|PACid:27419594
UN021168	288.404	378.991	152.524	0.402447	-1.31313	6.91272e-07	5.93072e-06	AT3G02660.1 | Symbols: emb2768 | Tyrosyl-tRNA synthetase		Aquca_009_00900.1|PACid:22034073	PGSC0003DMP400039863|PACid:24415315	MDP0000244173|PACid:22677546	Potri.014G140400.1|PACid:27035535	Eucgr.I01565.1|PACid:23596194	Thecc1EG032159t4|PACid:27445858	Pp1s1_515V6.1|PACid:18069561	Si035365m|PACid:19680761	Cre01.g016050.t1.2|PACid:27578483	28085|PACid:27390002	210656|PACid:27340284	50795|PACid:27420348
UN021169	175.55	224.443	102.212	0.455404	-1.13478	0.000122706	0.000571907	AT3G07790.1 | Symbols: | DGCR14-related | chr3:2487491-2489017 FORWARD LENGTH=508	Medtr5g097510.1|PACid:23032340	Aquca_021_00202.2|PACid:22039749	PGSC0003DMP400010873|PACid:24414733	MDP0000261968|PACid:22634426	Potri.002G222100.1|PACid:27020731	Eucgr.K00656.1|PACid:23602121	Thecc1EG002312t1|PACid:27433117	Pp1s229_34V6.1|PACid:18062022	Si006155m|PACid:19703089	Cre13.g606050.t1.2|PACid:27573336	12961|PACid:27390871	157733|PACid:27340721	36202|PACid:27414560
UN021182	252.909	357.098	96.6261	0.270587	-1.88583	3.17372e-11	6.46336e-10	AT5G42700.1 | Symbols: | AP2/B3-like transcriptional factor family protein | chr5:17122171-17124177 FORWARD LENGTH=211		Aquca_016_00429.2|PACid:22062627	PGSC0003DMP400014111|PACid:24385191		Potri.009G103300.2|PACid:26987618	Eucgr.E01478.1|PACid:23578191	Thecc1EG007039t1|PACid:27460387	Pp1s7_383V6.1|PACid:18051983	Si022916m|PACid:19700127
UN021232	149.098	212.573	53.8854	0.253491	-1.97999	4.28867e-09	5.99192e-08	AT3G52115.1 | Symbols: ATGR1	Medtr8g036940.1|PACid:23038315	Aquca_014_00835.1|PACid:22027739	PGSC0003DMP400012072|PACid:24423999	MDP0000315497|PACid:22682160	Potri.009G064200.1|PACid:26986213	Eucgr.J01260.1|PACid:23599230	Thecc1EG005912t2|PACid:27437521	Pp1s242_87V6.1|PACid:18062116	Si008835m|PACid:19705492
UN021236	27.2014	34.8082	15.7912	0.453663	-1.14031	0.0643445	0.118288	AT5G66930.1 | Symbols: | unknown protein; CONTAINS InterPro DOMAIN/s: Protein of unknown function DUF1649 (InterPro:IPR012445); Has 236 Blast hits to 236 proteins in 105 species: Archae - 0; Bacteria - 0; Metazoa - 93; Fungi - 70; Plants - 56; Viruses - 0; Other Eukaryotes - 17 (source: NCBI BLink). | chr5:26725997-26727127 FORWARD LENGTH=157	Medtr8g079240.1|PACid:23038551	Aquca_010_00312.1|PACid:22046597	PGSC0003DMP400017837|PACid:24426459	MDP0000329348|PACid:22662547	Potri.007G037800.4|PACid:27014697	Eucgr.H01988.1|PACid:23591371	Thecc1EG000548t1|PACid:27435321	Pp1s232_86V6.1|PACid:18070868	Si023352m|PACid:19700011	Cre16.g662000.t1.2|PACid:27566412	31548|PACid:27387723	46671|PACid:27347307	46542|PACid:27413595
UN021268	119.364	155.219	65.5802	0.422501	-1.24297	0.00576947	0.015601	AT5G45560.1 | Symbols: | Pleckstrin homology (PH) domain-containing protein / lipid-binding START domain-containing protein | chr5:18465561-18470752 FORWARD LENGTH=719	Medtr5g027200.1|PACid:23034952	Aquca_052_00052.3|PACid:22061976	PGSC0003DMP400032174|PACid:24393272	MDP0000179930|PACid:22627941	Potri.001G132900.1|PACid:27048276	Eucgr.E01243.1|PACid:23577964	Thecc1EG016653t1|PACid:27447655	Pp1s85_74V6.1|PACid:18037733	Si034420m|PACid:19680592
UN021300	134.494	184.863	58.9419	0.318842	-1.64909	1.13773e-06	9.28379e-06	AT3G57380.1 | Symbols: | Glycosyltransferase family 61 protein | chr3:21230002-21231672 FORWARD LENGTH=504	Medtr7g091280.1|PACid:23023273	Aquca_009_00340.1|PACid:22034244	PGSC0003DMP400047471|PACid:24383814	MDP0000707429|PACid:22681095	Potri.015G042300.2|PACid:27018191	Eucgr.K02245.1|PACid:23603795	Thecc1EG011607t1|PACid:27462794	Pp1s330_20V6.1|PACid:18043291	Si001137m|PACid:19674062
UN021311	139.49	177.469	82.5227	0.464998	-1.1047	0.000624141	0.00234245								Thecc1EG015503t1|PACid:27450178
UN021338	39.1605	51.7266	20.3112	0.392665	-1.34863	0.0154682	0.0358904	AT5G55040.2 | Symbols: | DNA-binding bromodomain-containing protein | chr5:22327727-22331703 REVERSE LENGTH=916	Medtr5g093070.1|PACid:23029525	Aquca_005_00024.7|PACid:22023952	PGSC0003DMP400038458|PACid:24414005	MDP0000322590|PACid:22680415	Potri.009G167500.3|PACid:26986767	Eucgr.F00750.1|PACid:23581451	Thecc1EG019641t1|PACid:27455147	Pp1s214_29V6.1|PACid:18067438	Si028722m|PACid:19709427		54652|PACid:27388425
UN021348	149.009	202.109	69.3588	0.343176	-1.54298	5.24846e-06	3.60256e-05	AT2G07680.1 | Symbols: ATMRP11	AC233655_31.1|PACid:23046303	Aquca_003_00743.10|PACid:22049520	PGSC0003DMP400054454|PACid:24407650	MDP0000204225|PACid:22650369	Potri.011G091200.7|PACid:27001645	Eucgr.F03961.7|PACid:23585175	Thecc1EG029022t2|PACid:27437535	Pp1s402_25V6.1|PACid:18062221	Si009173m|PACid:19697442	Cre03.g207000.t1.2|PACid:27576632		127474|PACid:27340408	8856|PACid:27413141
UN021349	95.6306	126.055	49.994	0.396605	-1.33423	0.000368348	0.00147949			Aquca_010_00533.1|PACid:22047517	PGSC0003DMP400030327|PACid:24415328	MDP0000142827|PACid:22670121	Potri.007G054500.1|PACid:27014989		Thecc1EG001831t1|PACid:27432259	Pp1s152_136V6.1|PACid:18071346		g7575.t1|PACid:27564691	38242|PACid:27388386	55005|PACid:27342766	35503|PACid:27414052
UN021371	173.853	224.5	97.8834	0.436007	-1.19758	0.000105954	0.000504392	AT1G02120.1 | Symbols: VAD1 | GRAM domain family protein | chr1:395761-399720 FORWARD LENGTH=598		Aquca_013_00740.1|PACid:22058776		MDP0000155304|PACid:22672485	Potri.014G047600.3|PACid:27032572	Eucgr.E01549.2|PACid:23578257	Thecc1EG005713t1|PACid:27433765	Pp1s131_152V6.1|PACid:18045337	Si030113m|PACid:19710598	Cre03.g188250.t1.2|PACid:27577367	14582|PACid:27391257	49393|PACid:27345636	35780|PACid:27413995
UN021374	248.877	361.188	80.4113	0.22263	-2.16728	5.55722e-06	3.78745e-05	AT1G11950.1 | Symbols: | Transcription factor jumonji (jmjC) domain-containing protein | chr1:4034747-4038310 REVERSE LENGTH=875	Medtr1g114130.1|PACid:23043387	Aquca_091_00066.1|PACid:22057859	PGSC0003DMP400024146|PACid:24427025	MDP0000187382|PACid:22672310	Potri.T037200.2|PACid:26989064	Eucgr.H00420.1|PACid:23589773	Thecc1EG046989t1|PACid:27436805	Pp1s430_29V6.1|PACid:18056838	Si034182m|PACid:19683453		66232|PACid:27392432
UN021375	144.917	205.393	54.2031	0.2639	-1.92194	1.33802e-08	1.69678e-07	AT3G27785.1 | Symbols: MYB118	Medtr5g070020.1|PACid:23034292	Aquca_002_00119.1|PACid:22051644	PGSC0003DMP400015671|PACid:24401072	MDP0000219581|PACid:22626026	Potri.012G082000.1|PACid:27049662	Eucgr.B00301.1|PACid:23565368	Thecc1EG012087t1|PACid:27450258	Pp1s120_159V6.2|PACid:18069329	Si000842m|PACid:19677997	Cre10.g446850.t1.3|PACid:27579310	60531|PACid:27388133	67662|PACid:27346327
UN021386	77.3415	111.011	26.8368	0.241748	-2.04842	0.00109029	0.00378516	AT5G64270.1 | Symbols: | splicing factor	Medtr2g009110.1|PACid:23014503	Aquca_044_00070.1|PACid:22060397	PGSC0003DMP400048828|PACid:24412206	MDP0000310598|PACid:22624718	Potri.017G050800.1|PACid:26984687	Eucgr.I02637.2|PACid:23597412	Thecc1EG007427t1|PACid:27464337	Pp1s11_260V6.1|PACid:18048673	Si016116m|PACid:19689240	Cre17.g722500.t1.2|PACid:27571047	37522|PACid:27386119	18452|PACid:27341169
UN021403	36.5048	52.2113	12.9452	0.247939	-2.01194	0.000622191	0.0023366	AT5G44750.1 | Symbols: REV1		Aquca_083_00016.3|PACid:22058291		MDP0000245102|PACid:22638039	Potri.009G094400.1|PACid:26988821	Eucgr.I01096.1|PACid:23595612	Thecc1EG007158t1|PACid:27463709	Pp1s275_20V6.1|PACid:18064312	Si005762m|PACid:19705478	Cre12.g550800.t1.3|PACid:27582080	11964|PACid:27393282	16660|PACid:27346757	25113|PACid:27416285
UN021409	4.21993	6.33169	1.05229	0.166194	-2.58906	0.276442	0.388331	AT5G02860.1 | Symbols: | Pentatricopeptide repeat (PPR) superfamily protein | chr5:654102-656561 FORWARD LENGTH=819	Medtr2g030540.1|PACid:23018138	Aquca_033_00070.1|PACid:22024656	PGSC0003DMP400004472|PACid:24406656	MDP0000281934|PACid:22645140	Potri.006G264800.1|PACid:27007714	Eucgr.F03084.1|PACid:23584068	Thecc1EG025635t3|PACid:27421211	Pp1s266_45V6.1|PACid:18053478	Si029147m|PACid:19713157	Cre10.g437150.t1.2|PACid:27579980	17392|PACid:27391523	5717|PACid:27340799	29142|PACid:27417564
UN021410	69.6784	98.8704	25.8904	0.261862	-1.93312	1.24401e-05	7.69331e-05	AT4G08850.1 | Symbols: | Leucine-rich repeat receptor-like protein kinase family protein | chr4:5636693-5640496 REVERSE LENGTH=1045	AC233668_16.1|PACid:23041129	Aquca_057_00021.1|PACid:22057568	PGSC0003DMP400030955|PACid:24383206	MDP0000151060|PACid:22622936	Potri.002G008100.1|PACid:27020837	Eucgr.C03686.1|PACid:23573049	Thecc1EG034915t1|PACid:27458870	Pp1s125_96V6.1|PACid:18067496	Si009213m|PACid:19696504	g17926.t2|PACid:27571738	47876|PACid:27385978	164123|PACid:27348658	86229|PACid:27418111
UN021413	162.494	204.372	99.6771	0.487724	-1.03586	0.000838187	0.00301534	AT3G60510.2 | Symbols: | ATP-dependent caseinolytic (Clp) protease/crotonase family protein | chr3:22357584-22360003 REVERSE LENGTH=317	AC202568_15.1|PACid:23046403	Aquca_035_00161.1|PACid:22061442	PGSC0003DMP400044775|PACid:24423527	MDP0000184025|PACid:22682734		Eucgr.E01595.3|PACid:23578294	Thecc1EG002029t3|PACid:27436724	Pp1s83_160V6.1|PACid:18073456		g6357.t1|PACid:27568901	47992|PACid:27392084
UN021423	122.769	163.772	61.2651	0.374089	-1.41855	2.44029e-05	0.000139959	AT1G53023.1 | Symbols: | Ubiquitin-conjugating enzyme family protein | chr1:19754214-19755843 REVERSE LENGTH=316	Medtr1g092460.1|PACid:23044905	Aquca_084_00002.2|PACid:22058465	PGSC0003DMP400031900|PACid:24413987	MDP0000319546|PACid:22651890	Potri.013G130800.1|PACid:26993498	Eucgr.D00620.1|PACid:23574385	Thecc1EG008112t2|PACid:27461230	Pp1s460_7V6.1|PACid:18045795	Si000123m|PACid:19675407	Cre04.g212401.t1.2|PACid:27580437	19606|PACid:27388376	182711|PACid:27343841	43750|PACid:27420033
UN021429	24.1558	39.5581	1.05229	0.0266011	-5.23237	7.43504e-07	6.33587e-06	AT2G23530.1 | Symbols: | Zinc-finger domain of monoamine-oxidase A repressor R1 | chr2:10020652-10022804 REVERSE LENGTH=552	Medtr4g087240.1|PACid:23050931	Aquca_007_00468.2|PACid:22048201	PGSC0003DMP400017727|PACid:24425123	MDP0000185979|PACid:22654059	Potri.007G036200.1|PACid:27016024	Eucgr.H01969.1|PACid:23591353	Thecc1EG000524t1|PACid:27436549	Pp1s41_2V6.1|PACid:18058293	Si026905m|PACid:19708675	Cre12.g531350.t1.3|PACid:27582049	59910|PACid:27395156	58101|PACid:27341881	27252|PACid:27418696
UN021460	173.319	228.304	90.842	0.397899	-1.32953	1.07683e-05	6.77596e-05	AT5G19980.1 | Symbols: GONST4 | golgi nucleotide sugar transporter 4 | chr5:6749907-6750932 REVERSE LENGTH=341	Medtr1g100860.1|PACid:23044926	Aquca_014_00332.2|PACid:22028063	PGSC0003DMP400026662|PACid:24402749	MDP0000314407|PACid:22648215	Potri.018G073600.1|PACid:27009751	Eucgr.L03651.1|PACid:23607975	Thecc1EG037977t1|PACid:27426350	Pp1s16_36V6.1|PACid:18055596	Si030420m|PACid:19711948	g18096.t1|PACid:27573252	27890|PACid:27389749	23425|PACid:27344744	33750|PACid:27412927
UN021461	69.5079	102.235	20.4171	0.199708	-2.32404	5.5226e-06	3.7692e-05	AT1G50030.1 | Symbols: TOR | target of rapamycin | chr1:18522626-18539619 REVERSE LENGTH=2481	Medtr5g005380.1|PACid:23029685	Aquca_015_00238.1|PACid:22041987	PGSC0003DMP400044549|PACid:24421307	MDP0000177219|PACid:22671159	Potri.001G289200.3|PACid:27045914	Eucgr.I02503.1|PACid:23597284	Thecc1EG007272t3|PACid:27463199	Pp1s448_6V6.1|PACid:18054274	Si020944m|PACid:19698099	g9966.t1|PACid:27569957	30586|PACid:27394860	21889|PACid:27339900	19336|PACid:27417746
UN021468	40.469	62.467	7.47193	0.119614	-3.06354	1.08187e-06	8.87322e-06	AT5G41150.2 | Symbols: UVH1	Medtr5g013480.1|PACid:23028782	Aquca_013_00833.1|PACid:22058747	PGSC0003DMP400045495|PACid:24391403	MDP0000213790|PACid:22664440	Potri.001G150400.5|PACid:27042946	Eucgr.E00349.2|PACid:23577069	Thecc1EG015839t1|PACid:27451250	Pp1s3_646V6.1|PACid:18062683	Si034079m|PACid:19680416	Cre06.g311400.t1.2|PACid:27569084	34768|PACid:27389421	57886|PACid:27341439	42450|PACid:27419279
UN021473	42.2042	65.2178	7.68376	0.117817	-3.08538	4.9251e-07	4.37541e-06	AT2G15620.1 | Symbols: NIR1	Medtr4g086020.1|PACid:23050401	Aquca_015_00061.1|PACid:22042246	PGSC0003DMP400044761|PACid:24417829	MDP0000722117|PACid:22622640	Potri.004G140800.1|PACid:26991343	Eucgr.I01148.1|PACid:23595678	Thecc1EG007067t1|PACid:27461843	Pp1s214_53V6.1|PACid:18067417	Si016715m|PACid:19686452
UN021478	184.117	232.058	112.205	0.483523	-1.04834	0.000416571	0.00164675	AT3G55260.1 | Symbols: HEXO1	Medtr2g062560.1|PACid:23015172	Aquca_010_00682.1|PACid:22046498	PGSC0003DMP400028363|PACid:24407045	MDP0000798095|PACid:22660572	Potri.010G211000.1|PACid:26981573	Eucgr.G02896.1|PACid:23588660	Thecc1EG042957t1|PACid:27443362	Pp1s70_132V6.1|PACid:18060624	Si021738m|PACid:19701540	g11709.t1|PACid:27565240	36427|PACid:27386703
UN021482	185.226	238.187	105.786	0.44413	-1.17095	7.65808e-05	0.000380387	AT4G36720.1 | Symbols: HVA22K | HVA22-like protein K | chr4:17307769-17309668 FORWARD LENGTH=200	Medtr5g019720.1|PACid:23032425	Aquca_010_00430.1|PACid:22047433	PGSC0003DMP400056310|PACid:24413319	MDP0000264585|PACid:22638208	Potri.009G113400.1|PACid:26988473	Eucgr.I01252.1|PACid:23595795	Thecc1EG007295t1|PACid:27462079	Pp1s125_23V6.1|PACid:18067490	Si031171m|PACid:19713720	Cre17.g696850.t1.2|PACid:27571745
UN021495	133.947	189.703	50.3117	0.265212	-1.91478	2.47058e-08	2.96852e-07	AT3G17205.3 | Symbols: UPL6 | ubiquitin protein ligase 6 | chr3:5873528-5881132 FORWARD LENGTH=1029	Medtr2g033040.1|PACid:23016197	Aquca_003_00437.1|PACid:22050382	PGSC0003DMP400014847|PACid:24387398	MDP0000268085|PACid:22646044	Potri.008G101300.1|PACid:27038406	Eucgr.B03986.1|PACid:23569440	Thecc1EG021434t2|PACid:27455243	Pp1s173_137V6.1|PACid:18050964	Si009242m|PACid:19694684	Cre06.g280300.t1.3|PACid:27569037	29762|PACid:27385741	19835|PACid:27344219	41776|PACid:27418688
UN021507	52.5247	70.5588	25.4736	0.361027	-1.46982	0.00186979	0.00599106	AT5G01160.1 | Symbols: | RING/U-box superfamily protein | chr5:54280-55727 FORWARD LENGTH=360		Aquca_026_00308.1|PACid:22055891	PGSC0003DMP400035292|PACid:24401959	MDP0000303511|PACid:22658008	Potri.006G095600.2|PACid:27005983	Eucgr.B02762.1|PACid:23567979	Thecc1EG021776t1|PACid:27422688	Pp1s192_80V6.1|PACid:18062969	Si039656m|PACid:19682933
UN021535	184.54	231.718	113.774	0.491	-1.02621	0.00960632	0.0240118	AT2G31320.1 | Symbols: PARP2	Medtr4g053530.1|PACid:23047376	Aquca_017_00682.1|PACid:22032272	PGSC0003DMP400013102|PACid:24409749	MDP0000306656|PACid:22648295	Potri.002G041300.4|PACid:27023570	Eucgr.K03285.1|PACid:23605001	Thecc1EG004107t3|PACid:27436610	Pp1s114_181V6.1|PACid:18037255	Si016357m|PACid:19690556
UN021562	215.058	277.524	121.358	0.43729	-1.19334	3.53514e-05	0.000192245	AT1G60490.1 | Symbols: ATVPS34	Medtr5g034120.1|PACid:23029749	Aquca_002_00130.1|PACid:22052803		MDP0000178055|PACid:22672497	Potri.012G075100.1|PACid:27049128	Eucgr.H02571.1|PACid:23591876	Thecc1EG010393t2|PACid:27461002	Pp1s58_188V6.1|PACid:18052251	Si013268m|PACid:19690883	Cre01.g035500.t1.2|PACid:27577813	37386|PACid:27391678	42284|PACid:27349232
UN021569	149.776	209.701	59.8882	0.285589	-1.80799	3.9952e-08	4.5675e-07	AT3G44600.1 | Symbols: CYP71 | cyclophilin71 | chr3:16165368-16169201 REVERSE LENGTH=631		Aquca_027_00431.1|PACid:22045728	PGSC0003DMP400013139|PACid:24407689	MDP0000228271|PACid:22648039	Potri.009G146400.1|PACid:26987701	Eucgr.J00461.1|PACid:23598230	Thecc1EG041474t3|PACid:27429476	Pp1s131_23V6.1|PACid:18045368	Si013391m|PACid:19693461	g11146.t1|PACid:27580143	26420|PACid:27394185	36146|PACid:27339916	40159|PACid:27417817
UN021591	25.9594	35.1958	12.1047	0.343925	-1.53983	0.0207139	0.0460051	AT5G16630.2 | Symbols: ATRAD4	Medtr5g078360.1|PACid:23028760	Aquca_091_00006.2|PACid:22057829	PGSC0003DMP400027461|PACid:24407257	MDP0000202750|PACid:22663823	Potri.004G087400.1|PACid:26992717	Eucgr.F02852.1|PACid:23583755	Thecc1EG019127t2|PACid:27453841	Pp1s12_235V6.1|PACid:18048416	Si013263m|PACid:19690826
UN021607	113.89	146.379	65.1565	0.445121	-1.16773	0.000644839	0.00240773	AT1G22860.1 | Symbols: | Vacuolar sorting protein 39 | chr1:8083400-8088867 FORWARD LENGTH=961		Aquca_011_00338.2|PACid:22038292		MDP0000277240|PACid:22682111	Potri.003G148700.2|PACid:26999211	Eucgr.E02010.1|PACid:23578639	Thecc1EG029311t1|PACid:27440149	Pp1s53_164V6.1|PACid:18046312	Si021122m|PACid:19700222	Cre17.g709400.t1.3|PACid:27571800
UN021610	85.2867	110.92	46.8371	0.422262	-1.24379	0.00148549	0.004932									Pp1s145_142V6.1|PACid:18049894
UN021633	8.74711	12.4739	3.15687	0.253077	-1.98235	0.135386	0.217798	AT5G24630.1 | Symbols: BIN4 | double-stranded DNA binding | chr5:8432523-8435682 REVERSE LENGTH=451	Medtr3g093330.1|PACid:23008180	Aquca_018_00089.1|PACid:22041052	PGSC0003DMP400001101|PACid:24405780	MDP0000176078|PACid:22669094	Potri.012G004700.8|PACid:27049141	Eucgr.K00479.1|PACid:23601954	Thecc1EG015551t2|PACid:27451505	Pp1s136_12V6.1|PACid:18036726	Si017556m|PACid:19687864			62312|PACid:27347368
UN021638	95.578	130.807	42.7339	0.326693	-1.61399	2.00466e-05	0.000117612	AT2G41790.1 | Symbols: | Insulinase (Peptidase family M16) family protein | chr2:17429453-17436110 REVERSE LENGTH=970	Medtr5g095180.1|PACid:23028471	Aquca_009_00264.1|PACid:22033950	PGSC0003DMP400047363|PACid:24383650	MDP0000287192|PACid:22625244	Potri.006G050700.2|PACid:27005176	Eucgr.A02359.1|PACid:23564255	Thecc1EG024646t2|PACid:27423034	Pp1s51_14V6.1|PACid:18051620	Si028813m|PACid:19711487	g9086.t1|PACid:27569915	30601|PACid:27394975	16352|PACid:27346544	45399|PACid:27415548
UN021641	184.407	254.368	79.4649	0.312402	-1.67853	5.10968e-08	5.68475e-07	AT5G24020.1 | Symbols: MIND	Medtr4g066730.1|PACid:23047401	Aquca_013_00231.1|PACid:22059598	PGSC0003DMP400017932|PACid:24405751	MDP0000852477|PACid:22644145	Potri.004G080100.1|PACid:26990906	Eucgr.A02743.1|PACid:23564702	Thecc1EG015245t1|PACid:27448863	Pp1s30_291V6.1|PACid:18038722	Si006955m|PACid:19703224	Cre12.g522950.t1.2|PACid:27581575		151459|PACid:27347369	29906|PACid:27414542
UN021652	116.684	153.141	61.9997	0.404854	-1.30452	0.000131134	0.000605783	AT3G14910.1 | Symbols: | unknown protein; Has 158 Blast hits to 158 proteins in 77 species: Archae - 0; Bacteria - 0; Metazoa - 104; Fungi - 0; Plants - 33; Viruses - 0; Other Eukaryotes - 21 (source: NCBI BLink). | chr3:5015432-5017566 FORWARD LENGTH=455		Aquca_039_00136.2|PACid:22062226	PGSC0003DMP400012538|PACid:24416927	MDP0000157525|PACid:22669750	Potri.001G390700.1|PACid:27041930	Eucgr.K01884.1|PACid:23603387	Thecc1EG046020t2|PACid:27425559	Pp1s60_317V6.1|PACid:18049066	Si029759m|PACid:19712689
UN021663	109.18	141.83	60.206	0.424494	-1.23618	0.000454911	0.00178103	AT5G45760.1 | Symbols: | Transducin/WD40 repeat-like superfamily protein | chr5:18561121-18563005 FORWARD LENGTH=360	Medtr8g086600.1|PACid:23038743	Aquca_039_00061.1|PACid:22062106	PGSC0003DMP400049453|PACid:24427295	MDP0000299896|PACid:22682508	Potri.011G069700.2|PACid:27001186	Eucgr.E04353.1|PACid:23580638	Thecc1EG029660t1|PACid:27439067	Pp1s17_279V6.1|PACid:18058785	Si002469m|PACid:19676213	Cre16.g678400.t1.3|PACid:27566656		189478|PACid:27339483	15935|PACid:27418212
UN021693	17.0247	24.0241	6.52556	0.271625	-1.88031	0.0296633	0.0621427	AT1G08460.1 | Symbols: HDA08	Medtr2g087270.1|PACid:23015846	Aquca_009_00701.3|PACid:22034499	PGSC0003DMP400010442|PACid:24398080	MDP0000780720|PACid:22677954	Potri.009G020500.2|PACid:26986283	Eucgr.J00560.2|PACid:23598344	Thecc1EG041266t3|PACid:27430899	Pp1s142_41V6.1|PACid:18065445	Si022311m|PACid:19702122	Cre02.g116950.t1.2|PACid:27574660	53884|PACid:27392152	44810|PACid:27349247	87707|PACid:27414350
UN021694	141.487	189.568	69.3657	0.365915	-1.45042	9.8801e-06	6.27952e-05		Medtr3g117320.1|PACid:23012738
UN021704	66.7533	91.9567	28.9482	0.314803	-1.66748	9.93942e-05	0.00047685	AT3G56690.1 | Symbols: CIP111 | Cam interacting protein 111 | chr3:20993869-20998531 REVERSE LENGTH=1022	Medtr7g089040.1|PACid:23022067	Aquca_017_00496.2|PACid:22031359	PGSC0003DMP400012719|PACid:24413385	MDP0000503228|PACid:22649314	Potri.006G035000.2|PACid:27005111	Eucgr.K01669.3|PACid:23603186	Thecc1EG016559t1|PACid:27447160	Pp1s53_157V6.1|PACid:18046286	Si034114m|PACid:19680270	g9984.t1|PACid:27570887	37104|PACid:27392015	32537|PACid:27347656	36182|PACid:27414720
UN021712	77.9165	99.0552	46.2085	0.466492	-1.10007	0.00527478	0.0144813	AT2G25100.1 | Symbols: | Polynucleotidyl transferase		Aquca_072_00093.1|PACid:22041311	PGSC0003DMP400041430|PACid:24409172	MDP0000311908|PACid:22675021	Potri.008G019800.1|PACid:27037547	Eucgr.G02689.3|PACid:23588373	Thecc1EG044005t1|PACid:27443110	Pp1s52_162V6.1|PACid:18074403	Si010697m|PACid:19696715	Cre17.g701350.t3.1|PACid:27571227	52356|PACid:27393655
UN021736	44.7281	60.022	21.7872	0.362986	-1.46201	0.00461546	0.012918	AT3G63130.2 | Symbols: RANGAP1 | RAN GTPase activating protein 1 | chr3:23325108-23326715 FORWARD LENGTH=535	Medtr1g105040.1|PACid:23043750	Aquca_054_00103.1|PACid:22037233	PGSC0003DMP400015881|PACid:24420259	MDP0000893876|PACid:22650343	Potri.005G209600.1|PACid:27030802	Eucgr.H03559.1|PACid:23592856	Thecc1EG004385t2|PACid:27433858	Pp1s80_152V6.1|PACid:18053201	Si035026m|PACid:19679163	Cre11.g479250.t1.2|PACid:27565119	49257|PACid:27386532	2356|PACid:27348261	2293|PACid:27416848
UN021744	79.5425	102.956	44.4216	0.431461	-1.2127	0.00172406	0.00558067									Pp1s267_19V6.1|PACid:18072109
UN021783	121.161	176.746	37.7833	0.213772	-2.22585	0.000146566	0.000666691	AT1G09620.1 | Symbols: | ATP binding;leucine-tRNA ligases;aminoacyl-tRNA ligases;nucleotide binding;ATP binding;aminoacyl-tRNA ligases | chr1:3113077-3116455 REVERSE LENGTH=1091	Medtr7g006450.1|PACid:23023400	Aquca_003_00759.2|PACid:22049397	PGSC0003DMP400018259|PACid:24427298	MDP0000810744|PACid:22659278	Potri.004G226700.1|PACid:26989833	Eucgr.H01506.1|PACid:23590968	Thecc1EG025952t1|PACid:27421942	Pp1s38_176V6.1|PACid:18057921	Si021014m|PACid:19698542		54564|PACid:27394370	212543|PACid:27346545	31093|PACid:27415326
UN021795	199.138	277.521	81.5626	0.293897	-1.76662	8.47917e-08	8.90183e-07	AT1G50840.1 | Symbols: POLGAMMA2 | polymerase gamma 2 | chr1:18839277-18844313 FORWARD LENGTH=1050	Medtr3g050110.1|PACid:23008447	Aquca_002_01341.4|PACid:22053802	PGSC0003DMP400024544|PACid:24416296	MDP0000197366|PACid:22624007	Potri.011G136900.2|PACid:27001717	Eucgr.F00964.1|PACid:23581625	Thecc1EG030964t3|PACid:27445723	Pp1s67_76V6.1|PACid:18050884	Si009296m|PACid:19695740	g8521.t1|PACid:27563136	11538|PACid:27389215	46607|PACid:27347129	34610|PACid:27413786
UN021833	96.7535	138.732	33.786	0.243534	-2.0378	2.05428e-07	1.98577e-06	AT4G04850.2 | Symbols: KEA3 | K+ efflux antiporter 3 | chr4:2453174-2457490 FORWARD LENGTH=776	Medtr4g092790.1|PACid:23047654	Aquca_013_00080.1|PACid:22058781		MDP0000173207|PACid:22648544	Potri.009G080800.1|PACid:26987005	Eucgr.G01108.2|PACid:23586717	Thecc1EG046995t1|PACid:27460392	Pp1s114_83V6.1|PACid:18037337	Si021228m|PACid:19698987	Cre16.g687450.t1.2|PACid:27567059	52422|PACid:27393456	1552|PACid:27345565	51113|PACid:27417021
UN021841	105.341	142.305	49.8949	0.350618	-1.51203	2.49745e-05	0.000142421	AT1G21580.1 | Symbols: | Zinc finger C-x8-C-x5-C-x3-H type family protein | chr1:7557822-7565655 REVERSE LENGTH=2166		Aquca_014_00305.1|PACid:22028006		MDP0000156134|PACid:22631133	Potri.002G077700.1|PACid:27021392	Eucgr.E01003.1|PACid:23577707	Thecc1EG035217t1|PACid:27457480	Pp1s30_193V6.1|PACid:18038801	Si008399m|PACid:19705817		56431|PACid:27391891
UN021843	154.456	196.234	91.7883	0.467748	-1.0962	0.000372703	0.00149348	AT1G65260.1 | Symbols: PTAC4	Medtr4g068210.1|PACid:23048765	Aquca_058_00041.1|PACid:22051115	PGSC0003DMP400028350|PACid:24408926	MDP0000541588|PACid:22664903	Potri.016G099400.1|PACid:27013934	Eucgr.K00001.1|PACid:23601380	Thecc1EG019920t1|PACid:27453937	Pp1s22_267V6.2|PACid:18042548	Si001668m|PACid:19678567	Cre13.g583550.t1.2|PACid:27573448	34277|PACid:27388446	37369|PACid:27347398	5914|PACid:27419382
UN021881	238.468	303.618	140.744	0.463555	-1.10919	0.000290914	0.00120617	AT5G18580.1 | Symbols: FASS	Medtr4g119230.2|PACid:23047766	Aquca_003_00839.2|PACid:22050121		MDP0000230482|PACid:22670866	Potri.010G022300.1|PACid:26981349	Eucgr.H03866.1|PACid:23593126	Thecc1EG021159t2|PACid:27452080	Pp1s180_30V6.1|PACid:18059613	Si022429m|PACid:19701376	Cre01.g047900.t1.1|PACid:27578381	13997|PACid:27387114	148835|PACid:27345729	32696|PACid:27414083
UN021893	85.1187	113.022	43.2634	0.382787	-1.38539	0.000315597	0.00129422	AT2G18290.1 | Symbols: APC10 | anaphase promoting complex 10 | chr2:7948522-7950096 REVERSE LENGTH=192		Aquca_010_00515.2|PACid:22047269	PGSC0003DMP400027133|PACid:24425710	MDP0000256732|PACid:22650248	Potri.007G023500.1|PACid:27015509	Eucgr.I02428.2|PACid:23597197	Thecc1EG000360t2|PACid:27436463	Pp1s332_40V6.1|PACid:18039906	Si007311m|PACid:19705521	Cre13.g571850.t1.3|PACid:27573826	59175|PACid:27393213	38111|PACid:27345171	6074|PACid:27416209
UN021911	78.0254	113.625	24.6263	0.216734	-2.20601	3.87677e-07	3.53558e-06	AT5G12200.1 | Symbols: PYD2 | pyrimidine 2 | chr5:3941700-3944727 REVERSE LENGTH=531	Medtr5g089280.1|PACid:23029142	Aquca_004_00788.4|PACid:22030231		MDP0000248504|PACid:22621889	Potri.009G067700.1|PACid:26987729	Eucgr.J00682.1|PACid:23598507	Thecc1EG040900t2|PACid:27429122	Pp1s101_168V6.1|PACid:18037081	Si000990m|PACid:19674914	Cre02.g097000.t1.2|PACid:27574947	11195|PACid:27389588
UN021921	71.3826	95.3924	35.3679	0.370762	-1.43144	0.000550032	0.0021014	AT5G51150.1 | Symbols: | Mitochondrial import inner membrane translocase subunit Tim17/Tim22/Tim23 family protein | chr5:20789034-20791495 FORWARD LENGTH=531	Medtr1g072830.1|PACid:23045025	Aquca_053_00077.1|PACid:22026535	PGSC0003DMP400014632|PACid:24403291	MDP0000283129|PACid:22647892	Potri.015G111200.4|PACid:27017628	Eucgr.A02933.1|PACid:23564959	Thecc1EG014811t2|PACid:27447019	Pp1s139_13V6.2|PACid:18036637	Si029384m|PACid:19709682			15269|PACid:27347156	2634|PACid:27418791
UN021935	181.692	237.837	97.4734	0.409833	-1.28689	1.48919e-05	9.03708e-05	AT2G01750.1 | Symbols: ATMAP70-3	Medtr8g105350.1|PACid:23038921	Aquca_091_00068.2|PACid:22057983	PGSC0003DMP400037737|PACid:24389479	MDP0000150492|PACid:22633947	Potri.008G135100.4|PACid:27038264	Eucgr.A02239.1|PACid:23564110	Thecc1EG011057t1|PACid:27462503	Pp1s31_77V6.1|PACid:18071572	Si016702m|PACid:19686871
UN021960	275.285	364.644	141.246	0.387353	-1.36828	6.86775e-07	5.89846e-06	AT1G08520.1 | Symbols: ALB1	Medtr5g009070.1|PACid:23028653	Aquca_014_00687.1|PACid:22027494	PGSC0003DMP400046267|PACid:24410672	MDP0000089079|PACid:22638012	Potri.009G049400.3|PACid:26986109	Eucgr.J00729.4|PACid:23598559	Thecc1EG040801t1|PACid:27427381	Pp1s66_287V6.1|PACid:18038400	Si034376m|PACid:19680891	Cre05.g242000.t1.2|PACid:27572910	54337|PACid:27394918	18092|PACid:27347864	38488|PACid:27416510
UN021971	91.985	130.572	34.1037	0.261186	-1.93685	7.56715e-07	6.42794e-06	AT4G19190.1 | Symbols: | zinc knuckle (CCHC-type) family protein | chr4:10493323-10495969 FORWARD LENGTH=595	Medtr2g040410.1|PACid:23019004	Aquca_013_00875.1|PACid:22058857		MDP0000946733|PACid:22644031	Potri.004G236300.1|PACid:26989157	Eucgr.D02560.1|PACid:23576479	Thecc1EG016691t2|PACid:27446976	Pp1s55_269V6.1|PACid:18063117	Si006140m|PACid:19705248	Cre03.g158100.t1.2|PACid:27576718		70227|PACid:27346855	33584|PACid:27413748
UN021975	65.1585	83.7571	37.2606	0.444865	-1.16856	0.00643502	0.017127									Pp1s30_232V6.1|PACid:18038717		Cre03.g160000.t1.1|PACid:27576928	7782|PACid:27391265	44810|PACid:27349247	87707|PACid:27414350
UN021982	414.22	553.608	205.138	0.370548	-1.43227	1.0487e-08	1.35856e-07	AT3G18520.1 | Symbols: HDA15	Medtr8g093800.1|PACid:23036552	Aquca_026_00198.6|PACid:22055781	PGSC0003DMP400010082|PACid:24404157	MDP0000178669|PACid:22641704	Potri.012G060400.18|PACid:27049797	Eucgr.B00702.2|PACid:23565830	Thecc1EG012263t1|PACid:27451292	Pp1s312_11V6.1|PACid:18046185	Si029335m|PACid:19710425	Cre06.g283950.t1.2|PACid:27569128	35121|PACid:27393490	70906|PACid:27340949	29411|PACid:27420116
UN022001	279.728	357.458	163.132	0.456367	-1.13173	0.000945052	0.0033452	AT5G47690.2 | Symbols: | binding | chr5:19317899-19327014 FORWARD LENGTH=1606	Medtr2g027090.1|PACid:23017691	Aquca_014_00210.1|PACid:22027725	PGSC0003DMP400029782|PACid:24388432	MDP0000137969|PACid:22652346	Potri.002G084300.1|PACid:27022611	Eucgr.E03853.1|PACid:23580141	Thecc1EG030447t1|PACid:27438808	Pp1s241_48V6.1|PACid:18048247	Si005674m|PACid:19702894	Cre06.g258400.t1.2|PACid:27569144	49110|PACid:27395095		30544|PACid:27413459
UN022018	592.401	773.945	320.084	0.413574	-1.27378	5.21488e-08	5.79643e-07	AT3G11130.1 | Symbols: | Clathrin	Medtr5g082900.1|PACid:23032426	Aquca_004_00407.2|PACid:22030687			Potri.008G070600.1|PACid:27037442	Eucgr.G03075.1|PACid:23588866	Thecc1EG042478t2|PACid:27443559	Pp1s7_102V6.1|PACid:18051742	Si025817m|PACid:19708452	Cre06.g291650.t1.2|PACid:27568656		151603|PACid:27347517
UN022035	23.0004	29.5627	13.157	0.445056	-1.16794	0.0919436	0.159014	AT1G30480.1 | Symbols: DRT111 | D111/G-patch domain-containing protein | chr1:10790315-10792423 FORWARD LENGTH=387	Medtr4g083380.1|PACid:23049774	Aquca_118_00008.1|PACid:22042496	PGSC0003DMP400036740|PACid:24425971	MDP0000162585|PACid:22630647	Potri.003G008100.1|PACid:26999337	Eucgr.D00186.1|PACid:23573951	Thecc1EG026902t1|PACid:27438759	Pp1s281_8V6.1|PACid:18065827	Si006635m|PACid:19702760	Cre09.g416000.t1.2|PACid:27570146	52093|PACid:27389418	70182|PACid:27339682	2670|PACid:27418558
UN022047	71.7248	101.716	26.7377	0.262866	-1.9276	6.90055e-06	4.57833e-05	AT1G03370.1 | Symbols: | C2 calcium/lipid-binding and GRAM domain containing protein | chr1:830968-834996 FORWARD LENGTH=1020	Medtr2g027360.1|PACid:23014585	Aquca_093_00023.1|PACid:22058140	PGSC0003DMP400034316|PACid:24386239	MDP0000299403|PACid:22633885	Potri.016G003900.4|PACid:27012320	Eucgr.L01993.1|PACid:23606829	Thecc1EG030461t1|PACid:27440477	Pp1s288_2V6.1|PACid:18065362	Si013164m|PACid:19691742			36336|PACid:27342177
UN022055	464.685	622.26	228.323	0.366925	-1.44644	6.0572e-08	6.63449e-07	AT5G01520.1 | Symbols: | RING/U-box superfamily protein | chr5:206797-208399 FORWARD LENGTH=242	AC233659_21.1|PACid:23053138	Aquca_045_00056.1|PACid:22026989	PGSC0003DMP400038797|PACid:24426858	MDP0000281873|PACid:22629112	Potri.004G041200.1|PACid:26991481	Eucgr.D00636.1|PACid:23574402	Thecc1EG029900t1|PACid:27440412	Pp1s60_192V6.1|PACid:18049096	Si023061m|PACid:19698934
UN022059	26.397	36.6973	10.9465	0.298293	-1.7452	0.00901787	0.0227707	AT1G20050.1 | Symbols: HYD1 | C-8		Aquca_036_00002.1|PACid:22055244	PGSC0003DMP400048142|PACid:24395722	MDP0000131723|PACid:22642355	Potri.003G160500.2|PACid:26997822	Eucgr.J01653.3|PACid:23599654	Thecc1EG003533t1|PACid:27435813	Pp1s89_30V6.1|PACid:18045983	Si002887m|PACid:19677335	Cre16.g675350.t1.3|PACid:27567030	27430|PACid:27390359
UN022060	70.0877	99.4113	26.1022	0.262568	-1.92924	0.00171336	0.005552	AT4G28080.1 | Symbols: | Tetratricopeptide repeat (TPR)-like superfamily protein | chr4:13948993-13957840 REVERSE LENGTH=1819	Medtr4g009960.1|PACid:23046869	Aquca_037_00173.4|PACid:22040263	PGSC0003DMP400043838|PACid:24419295	MDP0000266692|PACid:22627074	Potri.014G098600.3|PACid:27034560	Eucgr.D02374.2|PACid:23576279	Thecc1EG005152t3|PACid:27431725	Pp1s73_28V6.1|PACid:18059001	Si016077m|PACid:19688945
UN022061	18.3353	27.0511	5.26144	0.1945	-2.36216	0.0163212	0.0375757	AT4G20850.1 | Symbols: TPP2 | tripeptidyl peptidase ii | chr4:11160935-11169889 REVERSE LENGTH=1380	Medtr1g101030.1|PACid:23041614	Aquca_009_00248.3|PACid:22034732		MDP0000121291|PACid:22666518	Potri.015G145300.2|PACid:27017844	Eucgr.A02778.2|PACid:23564755	Thecc1EG015183t1|PACid:27450270	Pp1s304_1V6.1|PACid:18057182	Si016106m|PACid:19686690	Cre16.g651500.t1.2|PACid:27567392
UN022126	94.8595	129.12	43.4684	0.336651	-1.57068	3.969e-05	0.000212947	AT3G04380.2 | Symbols: SUVR4	Medtr1g080340.1|PACid:23042341	Aquca_034_00271.7|PACid:22056760	PGSC0003DMP400029956|PACid:24398517	MDP0000153003|PACid:22624229	Potri.013G048100.4|PACid:26994437	Eucgr.H04221.1|PACid:23593516	Thecc1EG026148t1|PACid:27421075	Pp1s523_9V6.1|PACid:18037539	Si029068m|PACid:19711368	Cre12.g520650.t1.2|PACid:27581883	13074|PACid:27390526	51450|PACid:27340332
UN022134	210.884	277.023	111.676	0.403129	-1.31069	6.86867e-06	4.55844e-05	AT3G02850.1 | Symbols: SKOR | STELAR K+ outward rectifier | chr3:619701-623473 REVERSE LENGTH=828	Medtr3g108320.1|PACid:23014168	Aquca_125_00026.1|PACid:22032720	PGSC0003DMP400023417|PACid:24408262	MDP0000167308|PACid:22654397	Potri.017G135400.1|PACid:26983678	Eucgr.L01971.1|PACid:23606807	Thecc1EG029493t1|PACid:27438079	Pp1s2_170V6.1|PACid:18052657	Si016455m|PACid:19687529	g9711.t1|PACid:27570608	23864|PACid:27392357	200806|PACid:27343217	5724|PACid:27412979
UN022154	70.6757	93.7245	36.1024	0.385197	-1.37633	0.00102346	0.00358525	AT1G78995.1 | Symbols: | unknown protein; Has 30201 Blast hits to 17322 proteins in 780 species: Archae - 12; Bacteria - 1396; Metazoa - 17338; Fungi - 3422; Plants - 5037; Viruses - 0; Other Eukaryotes - 2996 (source: NCBI BLink). | chr1:29715433-29716079 REVERSE LENGTH=159		Aquca_031_00004.2|PACid:22050836	PGSC0003DMP400033360|PACid:24410564	MDP0000272113|PACid:22623490	Potri.007G003600.1|PACid:27015299	Eucgr.F04060.2|PACid:23585305	Thecc1EG027601t1|PACid:27438352	Pp1s66_49V6.1|PACid:18038454	Si008341m|PACid:19704792	Cre16.g658600.t1.1|PACid:27567461	64680|PACid:27393301	55607|PACid:27342684	28799|PACid:27417991
UN022157	127.191	164.055	71.8939	0.438229	-1.19024	0.000322711	0.00132001							Eucgr.K02817.2|PACid:23604457	Thecc1EG012214t1|PACid:27446705	Pp1s96_144V6.1|PACid:18068663		g2230.t1|PACid:27574364	58168|PACid:27394748	56121|PACid:27347052	8481|PACid:27417628
UN022202	118.576	171.524	39.1534	0.228268	-2.1312	5.79387e-09	7.92444e-08	AT1G11720.2 | Symbols: SS3 | starch synthase 3 | chr1:3951597-3956840 FORWARD LENGTH=1094		Aquca_005_00047.1|PACid:22024384		MDP0000191201|PACid:22646633	Potri.004G014100.1|PACid:26989420	Eucgr.D01324.4|PACid:23575086	Thecc1EG030230t2|PACid:27438435		Si009214m|PACid:19697579
UN022207	331.959	418.041	202.836	0.485205	-1.04333	4.57074e-05	0.000240665	AT5G15330.1 | Symbols: ATSPX4	Medtr1g012440.1|PACid:23045268	Aquca_035_00193.1|PACid:22061383	PGSC0003DMP400045130|PACid:24417751	MDP0000295241|PACid:22657258	Potri.006G069500.2|PACid:27006227	Eucgr.I01961.1|PACid:23596670	Thecc1EG005579t1|PACid:27434930	Pp1s10_130V6.1|PACid:18071170	Si018026m|PACid:19688853	Cre06.g303500.t1.2|PACid:27569466	66346|PACid:27388775	210904|PACid:27349074	34182|PACid:27413041
UN022232	127.549	167.533	67.572	0.403336	-1.30995	0.000120522	0.000563586									Pp1s211_148V6.1|PACid:18065104
UN022246	94.9358	137.877	30.5232	0.221379	-2.17541	4.74956e-08	5.33349e-07									Pp1s16_181V6.1|PACid:18055578		Cre16.g672500.t1.2|PACid:27567091	57381|PACid:27388056
UN022288	212.417	275.576	117.679	0.427028	-1.2276	1.86022e-05	0.000110106	AT4G17020.1 | Symbols: | transcription factor-related | chr4:9578152-9581082 REVERSE LENGTH=452	Medtr3g072660.1|PACid:23008668	Aquca_018_00227.3|PACid:22040816	PGSC0003DMP400038923|PACid:24426636	MDP0000288574|PACid:22628064	Potri.004G041600.1|PACid:26991814	Eucgr.E03323.2|PACid:23579678	Thecc1EG029896t1|PACid:27438203	Pp1s1_770V6.1|PACid:18069864	Si013723m|PACid:19691692	Cre01.g004300.t1.2|PACid:27578446	52244|PACid:27389365	21388|PACid:27349011	45116|PACid:27413446
UN022314	10.7895	17.2104	1.1582	0.0672966	-3.89332	0.00423519	0.0120189		Medtr3g013490.1|PACid:23013971	Aquca_045_00180.1|PACid:22026914	PGSC0003DMP400011109|PACid:24399442	MDP0000267891|PACid:22661181	Potri.016G121000.1|PACid:27013304	Eucgr.A00595.1|PACid:23562302	Thecc1EG021639t1|PACid:27422512
UN022321	521.21	770.579	147.157	0.190969	-2.38859	2.87314e-21	2.33258e-19	AT1G22150.1 | Symbols: SULTR1;3 | sulfate transporter 1;3 | chr1:7818361-7821344 FORWARD LENGTH=656	Medtr5g061880.1|PACid:23035348	Aquca_014_00563.3|PACid:22027664	PGSC0003DMP400014997|PACid:24379328	MDP0000311618|PACid:22674475	Potri.005G169300.1|PACid:27031294	Eucgr.I02687.1|PACid:23597465	Thecc1EG034964t3|PACid:27456480	Pp1s22_44V6.2|PACid:18042725	Si013382m|PACid:19692337	Cre10.g436650.t1.3|PACid:27579173	24474|PACid:27391872	56357|PACid:27347267	38071|PACid:27416249
UN022425	70.6774	91.1992	39.8948	0.437446	-1.19282	0.00379166	0.0109253	AT3G08640.1 | Symbols: | Protein of unknown function (DUF3411) | chr3:2622992-2624005 FORWARD LENGTH=337	Medtr7g074070.1|PACid:23023211	Aquca_011_00551.1|PACid:22038111	PGSC0003DMP400048187|PACid:24412041	MDP0000501474|PACid:22676293	Potri.006G111300.1|PACid:27005467	Eucgr.K01298.1|PACid:23602804	Thecc1EG019657t1|PACid:27454811	Pp1s110_16V6.1|PACid:18048097	Si010278m|PACid:19694682	Cre06.g273300.t1.2|PACid:27569417	28585|PACid:27391229	153629|PACid:27346790	24771|PACid:27413993
UN022439	97.7499	138.57	36.5192	0.263543	-1.92389	8.10343e-07	6.82334e-06	AT5G04590.1 | Symbols: SIR | sulfite reductase | chr5:1319404-1322298 FORWARD LENGTH=642		Aquca_009_00288.1|PACid:22034892		MDP0000248039|PACid:22680255	Potri.001G257000.3|PACid:27048248	Eucgr.B03691.1|PACid:23569072	Thecc1EG040722t3|PACid:27430952	Pp1s160_137V6.1|PACid:18068330	Si021125m|PACid:19700460	g16145.t1|PACid:27566805	5160|PACid:27393509	22559|PACid:27348702	2179|PACid:27420314
UN022453	138.095	175.491	82	0.46726	-1.0977	0.000605288	0.00228239	AT1G65280.1 | Symbols: | DNAJ heat shock N-terminal domain-containing protein | chr1:24245501-24248521 FORWARD LENGTH=588	Medtr2g087520.1|PACid:23016410	Aquca_026_00072.2|PACid:22056270	PGSC0003DMP400028637|PACid:24420524	MDP0000262910|PACid:22651096	Potri.019G083700.1|PACid:27026072	Eucgr.F04124.3|PACid:23585380	Thecc1EG036359t1|PACid:27458224	Pp1s79_273V6.1|PACid:18043737	Si000767m|PACid:19675286	Cre12.g538100.t1.2|PACid:27581585	35137|PACid:27393770	44340|PACid:27341521	15658|PACid:27418296
UN022469	804.209	1090.11	375.36	0.344332	-1.53813	6.07785e-10	1.00659e-08	AT1G74470.1 | Symbols: | Pyridine nucleotide-disulphide oxidoreductase family protein | chr1:27991248-27992845 FORWARD LENGTH=467	Medtr5g087700.1|PACid:23029344	Aquca_002_00619.1|PACid:22052184	PGSC0003DMP400033908|PACid:24404067	MDP0000261201|PACid:22657417	Potri.012G068800.1|PACid:27049324	Eucgr.B03789.1|PACid:23569201	Thecc1EG014019t1|PACid:27450985	Pp1s425_20V6.2|PACid:18068451	Si017037m|PACid:19689973	Cre11.g476150.t1.2|PACid:27565435	19275|PACid:27394393	156419|PACid:27348267	6083|PACid:27414407
UN022485	128.158	175.912	56.5264	0.321334	-1.63785	1.35156e-06	1.07941e-05	AT5G14540.1 | Symbols: | Protein of unknown function (DUF1421) | chr5:4687333-4689624 REVERSE LENGTH=547		Aquca_274_00001.1|PACid:22039792	PGSC0003DMP400023262|PACid:24414412	MDP0000267831|PACid:22629632	Potri.001G348500.2|PACid:27044872	Eucgr.J02234.1|PACid:23600326	Thecc1EG016944t1|PACid:27455808	Pp1s410_14V6.1|PACid:18054662	Si021616m|PACid:19700376	Cre06.g295400.t1.2|PACid:27569497	21687|PACid:27393433	52137|PACid:27349066	30578|PACid:27413172
UN022503	91.7994	118.545	51.6818	0.435969	-1.1977	0.00134264	0.00452142	AT5G54680.1 | Symbols: ILR3	Medtr2g082640.1|PACid:23016511	Aquca_005_00425.2|PACid:22023560	PGSC0003DMP400033472|PACid:24414835	MDP0000264803|PACid:22670597	Potri.011G031000.1|PACid:27000666	Eucgr.F03420.2|PACid:23584492	Thecc1EG031118t1|PACid:27445061	Pp1s31_147V6.2|PACid:18071616	Si023299m|PACid:19699168	Cre02.g110750.t1.2|PACid:27575720	52854|PACid:27389914	70906|PACid:27340949	88576|PACid:27420648
UN022519	125.561	192.638	24.944	0.129486	-2.94913	1.71731e-09	2.59552e-08	AT2G35920.1 | Symbols: | RNA helicase family protein | chr2:15075674-15080506 FORWARD LENGTH=995	Medtr1g056490.1|PACid:23045201	Aquca_009_00689.2|PACid:22034144	PGSC0003DMP400037032|PACid:24419114	MDP0000129770|PACid:22682942	Potri.016G068900.2|PACid:27012865	Eucgr.K01924.1|PACid:23603437	Thecc1EG022976t3|PACid:27425214	Pp1s36_206V6.1|PACid:18053640	Si034077m|PACid:19680020		48204|PACid:27391836
UN022532	447.232	560.977	276.615	0.493096	-1.02006	2.49117e-05	0.000142187	AT2G14720.2 | Symbols: VSR4	Medtr5g005100.1|PACid:23034350	Aquca_042_00165.1|PACid:22032949	PGSC0003DMP400052293|PACid:24401167	MDP0000298868|PACid:22632815	Potri.009G088900.3|PACid:26988683	Eucgr.G01233.1|PACid:23586848	Thecc1EG007221t1|PACid:27462758	Pp1s227_69V6.1|PACid:18066298	Si034675m|PACid:19682872	Cre12.g516400.t1.2|PACid:27581986
UN022534	9.94338	14.3971	3.26278	0.226627	-2.14161	0.0732216	0.131755			Aquca_003_00385.1|PACid:22050015						Pp1s214_58V6.1|PACid:18067409
UN022539	69.9033	88.8544	41.4766	0.466793	-1.09915	0.00652734	0.0173152	AT3G23920.1 | Symbols: BAM1	Medtr5g013640.1|PACid:23034204	Aquca_025_00081.1|PACid:22063278	PGSC0003DMP400002800|PACid:24399962	MDP0000397284|PACid:22666221	Potri.010G062900.1|PACid:26983000	Eucgr.E00330.1|PACid:23577037	Thecc1EG021054t1|PACid:27455707	Pp1s317_42V6.1|PACid:18039324	Si034983m|PACid:19679143	Cre10.g423950.t1.2|PACid:27579721	15813|PACid:27392531
UN022543	2.35693	3.2267	1.05229	0.326119	-1.61653	0.771333	0.84863	AT1G76590.1 | Symbols: | PLATZ transcription factor family protein | chr1:28740875-28741894 FORWARD LENGTH=245	Medtr1g062160.1|PACid:23042761	Aquca_019_00150.1|PACid:22055624	PGSC0003DMP400015115|PACid:24411154	MDP0000316069|PACid:22651601	Potri.009G003200.1|PACid:26988408	Eucgr.B03915.1|PACid:23569349	Thecc1EG041560t1|PACid:27428286	Pp1s66_99V6.1|PACid:18038327	Si035718m|PACid:19681749
UN022580	153.239	204.805	75.8912	0.370554	-1.43225	7.31415e-06	4.81025e-05				PGSC0003DMP400008727|PACid:24384052	MDP0000211222|PACid:22660653	Potri.007G006400.2|PACid:27014702	Eucgr.I00677.1|PACid:23595210		Pp1s11_78V6.1|PACid:18048640	Si035279m|PACid:19682059
UN022592	30.4981	43.6736	10.7347	0.245794	-2.02448	0.00191576	0.00611877	AT1G76140.2 | Symbols: | Prolyl oligopeptidase family protein | chr1:28571187-28574852 FORWARD LENGTH=792		Aquca_043_00075.4|PACid:22045082	PGSC0003DMP400017449|PACid:24386071	MDP0000289880|PACid:22678414	Potri.002G013900.1|PACid:27024004	Eucgr.F03531.2|PACid:23584656	Thecc1EG046889t1|PACid:27458268	Pp1s283_60V6.2|PACid:18043244	Si029052m|PACid:19713881	Cre12.g542100.t1.2|PACid:27582925	22018|PACid:27390599
UN022635	51.3603	71.0757	21.7872	0.306535	-1.70588	0.042402	0.0838653	AT1G59820.1 | Symbols: ALA3 | aminophospholipid ATPase 3 | chr1:22011599-22020023 FORWARD LENGTH=1213	Medtr8g018290.1|PACid:23040224	Aquca_020_00449.4|PACid:22025769	PGSC0003DMP400008608|PACid:24397208	MDP0000217795|PACid:22670697	Potri.008G111200.1|PACid:27035795	Eucgr.B03390.1|PACid:23568692	Thecc1EG010087t1|PACid:27460253	Pp1s87_152V6.1|PACid:18054320	Si033945m|PACid:19681448	Cre12.g528400.t1.1|PACid:27582074	46598|PACid:27389745	59609|PACid:27340714
UN022669	20.1407	27.8849	8.52422	0.305693	-1.70985	0.0314504	0.065351	AT3G04240.1 | Symbols: SEC | Tetratricopeptide repeat (TPR)-like superfamily protein | chr3:1114187-1120722 REVERSE LENGTH=977	Medtr1g079510.2|PACid:23043586	Aquca_042_00081.2|PACid:22032941	PGSC0003DMP400027626|PACid:24388952	MDP0000166922|PACid:22669757	Potri.019G025600.2|PACid:27026601	Eucgr.L00641.1|PACid:23605830	Thecc1EG000742t4|PACid:27435045	Pp1s263_4V6.1|PACid:18049816	Si016351m|PACid:19688735	Cre03.g202000.t1.2|PACid:27577595	14339|PACid:27387103	182567|PACid:27344630	32718|PACid:27414313
UN022677	37.2558	52.0599	15.0498	0.289086	-1.79043	0.00250957	0.00768737									Pp1s21_361V6.1|PACid:18039451
UN022700	37.0515	50.9473	16.208	0.318133	-1.6523	0.00371336	0.0107345	AT2G20410.1 | Symbols: | RNA-binding ASCH domain protein | chr2:8802561-8804194 FORWARD LENGTH=339	Medtr1g079930.1|PACid:23045197	Aquca_017_00727.1|PACid:22032504	PGSC0003DMP400029988|PACid:24400154	MDP0000144543|PACid:22649980	Potri.019G017900.4|PACid:27025344	Eucgr.H04279.1|PACid:23593575	Thecc1EG026212t3|PACid:27420685		Si036713m|PACid:19680163	g17363.t1|PACid:27571904	66023|PACid:27386581	8113|PACid:27339691	7942|PACid:27418425
UN022701	69.6226	94.8462	31.7873	0.335146	-1.57714	0.000201512	0.000876795	AT1G80460.1 | Symbols: NHO1	Medtr4g009920.1|PACid:23047526	Aquca_064_00030.2|PACid:22062099	PGSC0003DMP400024860|PACid:24402604	MDP0000178796|PACid:22673785	Potri.003G030900.1|PACid:26996773	Eucgr.F03908.1|PACid:23585104	Thecc1EG027288t3|PACid:27437544	Pp1s64_199V6.4|PACid:18044564	Si009829m|PACid:19696059	Cre16.g655100.t1.3|PACid:27566503	64833|PACid:27390873
UN022712	18.1781	28.1216	3.26278	0.116024	-3.10751	0.000882773	0.0031573	AT4G29910.1 | Symbols: ORC5	Medtr7g077840.1|PACid:23021447	Aquca_058_00176.1|PACid:22051197	PGSC0003DMP400000377|PACid:24423741	MDP0000271168|PACid:22653060	Potri.014G085900.1|PACid:27033083	Eucgr.D01236.1|PACid:23575009	Thecc1EG005313t1|PACid:27431508	Pp1s98_20V6.1|PACid:18070520
UN022715	151.784	202.874	75.1498	0.370427	-1.43274	8.20872e-06	5.33158e-05	AT3G05090.2 | Symbols: LRS1 | Transducin/WD40 repeat-like superfamily protein | chr3:1418573-1422723 REVERSE LENGTH=753	Medtr7g114370.1|PACid:23022126	Aquca_003_00858.3|PACid:22050099	PGSC0003DMP400043030|PACid:24385804	MDP0000026551|PACid:22634269	Potri.013G033800.2|PACid:26995476	Eucgr.H04403.1|PACid:23593691	Thecc1EG026436t3|PACid:27424208	Pp1s84_74V6.1|PACid:18054584	Si009446m|PACid:19695795	Cre16.g654500.t1.1|PACid:27566917	35682|PACid:27389908	214166|PACid:27348758	86356|PACid:27414499
UN022718	41.7594	52.8284	25.1559	0.47618	-1.07042	0.042735	0.0843781	AT5G60410.3 | Symbols: ATSIZ1	Medtr4g060510.1|PACid:23047696	Aquca_027_00085.3|PACid:22045645	PGSC0003DMP400014280|PACid:24407606	MDP0000125173|PACid:22677983	Potri.004G210200.6|PACid:26991092	Eucgr.B02478.3|PACid:23567627	Thecc1EG041076t6|PACid:27429212	Pp1s62_62V6.1|PACid:18047725	Si021195m|PACid:19699551	g14382.t1|PACid:27573983	16964|PACid:27392139
UN022721	25.7725	32.4974	15.6853	0.482663	-1.05091	0.10126	0.171944	AT1G61010.3 | Symbols: CPSF73-I | cleavage and polyadenylation specificity factor 73-I | chr1:22474954-22477660 REVERSE LENGTH=693	Medtr2g006620.1|PACid:23019001	Aquca_001_00026.3|PACid:22044265	PGSC0003DMP400001343|PACid:24417576	MDP0000293960|PACid:22670549	Potri.017G076000.4|PACid:26983940	Eucgr.G00400.1|PACid:23586073	Thecc1EG006944t1|PACid:27462189	Pp1s23_196V6.1|PACid:18065617	Si034495m|PACid:19682717	Cre13.g583250.t1.3|PACid:27574053		159789|PACid:27344451	51367|PACid:27419728
UN022731	34.8506	44.1198	20.9467	0.474769	-1.0747	0.054756	0.103455	AT1G30450.2 | Symbols: CCC1	Medtr2g048510.1|PACid:23015180	Aquca_041_00026.4|PACid:22029427	PGSC0003DMP400036569|PACid:24425729	MDP0000295912|PACid:22626960	Potri.001G357600.1|PACid:27043737	Eucgr.D00196.1|PACid:23573963	Thecc1EG006088t1|PACid:27460697	Pp1s14_51V6.1|PACid:18066783	Si004154m|PACid:19675748	Cre12.g498050.t1.2|PACid:27582056	35846|PACid:27390141	46690|PACid:27347791	33504|PACid:27413560
UN022732	74.0592	95.9222	41.2648	0.43019	-1.21695	0.00238724	0.00736428	AT5G19485.1 | Symbols: | transferases;nucleotidyltransferases | chr5:6573907-6576352 REVERSE LENGTH=456	Medtr8g085640.1|PACid:23038966	Aquca_009_00078.2|PACid:22035138	PGSC0003DMP400047690|PACid:24409471	MDP0000161380|PACid:22644434	Potri.009G066400.4|PACid:26988611	Eucgr.B03758.2|PACid:23569151	Thecc1EG040970t1|PACid:27427387	Pp1s144_52V6.1|PACid:18068009	Si006408m|PACid:19705908	g11430.t1|PACid:27579532	66347|PACid:27388826	181330|PACid:27349221	28923|PACid:27417573
UN022735	88.6231	123.778	35.8906	0.289959	-1.78608	0.000371993	0.00149089	AT1G11870.3 | Symbols: ATSRS	Medtr3g099470.2|PACid:23010048	Aquca_053_00117.2|PACid:22026515	PGSC0003DMP400053675|PACid:24384848	MDP0000267235|PACid:22659886	Potri.002G100300.1|PACid:27024495	Eucgr.F00372.1|PACid:23581051	Thecc1EG034858t1|PACid:27458639	Pp1s229_29V6.1|PACid:18062032	Si026235m|PACid:19707171	g4437.t2|PACid:27575943	16495|PACid:27385765
UN022745	226.445	293.899	125.263	0.426213	-1.23035	1.057e-05	6.67386e-05	AT2G43235.1 | Symbols: | unknown protein; FUNCTIONS IN: molecular_function unknown; INVOLVED IN: biological_process unknown; LOCATED IN: chloroplast; EXPRESSED IN: 22 plant structures; EXPRESSED DURING: 13 growth stages; Has 41 Blast hits to 41 proteins in 16 species: Archae - 0; Bacteria - 0; Metazoa - 0; Fungi - 0; Plants - 40; Viruses - 0; Other Eukaryotes - 1 (source: NCBI BLink). | chr2:1796…	Medtr1g116540.1|PACid:23044168	Aquca_058_00075.1|PACid:22051110	PGSC0003DMP400037476|PACid:24398395	MDP0000142665|PACid:22652964	Potri.007G124600.2|PACid:27015532	Eucgr.A00253.1|PACid:23561963	Thecc1EG021550t1|PACid:27425070	Pp1s246_126V6.1|PACid:18037857	Si022085m|PACid:19699761	g16135.t2|PACid:27567107	7682|PACid:27385729	192902|PACid:27347065	34891|PACid:27413604
UN022749	122.836	164.872	59.7823	0.362598	-1.46356	0.000427011	0.00168359	AT1G48410.1 | Symbols: AGO1 | Stabilizer of iron transporter SufD / Polynucleotidyl transferase | chr1:17886285-17891892 REVERSE LENGTH=1048	Medtr4g113200.1|PACid:23051868	Aquca_091_00081.3|PACid:22058010	PGSC0003DMP400054073|PACid:24406813	MDP0000071268|PACid:22655153	Potri.015G029000.2|PACid:27017761	Eucgr.K02304.1|PACid:23603864	Thecc1EG013468t3|PACid:27448214	Pp1s28_182V6.1|PACid:18048896	Si009227m|PACid:19695091	Cre17.g733300.t1.3|PACid:27571481	65429|PACid:27387386	17505|PACid:27341808	41728|PACid:27418788
UN022759	61.1816	82.6	29.0541	0.351745	-1.5074	0.000648899	0.00242063	AT3G06470.1 | Symbols: | GNS1/SUR4 membrane protein family | chr3:1984206-1985042 FORWARD LENGTH=278	Medtr7g113780.1|PACid:23021924	Aquca_014_00170.1|PACid:22028422	PGSC0003DMP400041166|PACid:24424183	MDP0000441757|PACid:22661767	Potri.003G019800.1|PACid:26998069	Eucgr.I02718.1|PACid:23597508	Thecc1EG006401t1|PACid:27463539	Pp1s341_37V6.1|PACid:18042406	Si039267m|PACid:19685762			60343|PACid:27338981
UN022785	52.3916	72.9358	21.5753	0.295813	-1.75724	0.000384752	0.00153588	AT1G29630.2 | Symbols: | 5'-3' exonuclease family protein | chr1:10349587-10353538 FORWARD LENGTH=735	Medtr8g087940.1|PACid:23037765	Aquca_055_00130.1|PACid:22054243	PGSC0003DMP400012859|PACid:24424719	MDP0000248100|PACid:22633390	Potri.011G077000.1|PACid:27001527	Eucgr.D00356.3|PACid:23574140	Thecc1EG029587t4|PACid:27440508	Pp1s10_231V6.2|PACid:18071209	Si000350m|PACid:19673944	Cre06.g263850.t1.3|PACid:27568333	33617|PACid:27391912	3748|PACid:27343046	4751|PACid:27413472
UN022838	7.6301	11.3138	2.10458	0.186019	-2.42648	0.0974547	0.16665	AT4G19610.1 | Symbols: | nucleotide binding;nucleic acid binding;RNA binding | chr4:10677482-10681623 FORWARD LENGTH=816		Aquca_017_00353.1|PACid:22032420	PGSC0003DMP400012960|PACid:24429098	MDP0000289531|PACid:22645988	Potri.003G149600.1|PACid:26999032		Thecc1EG029320t1|PACid:27438253	Pp1s42_20V6.1|PACid:18047397	Si009329m|PACid:19693837	Cre10.g434900.t1.3|PACid:27580161	46474|PACid:27390639	70871|PACid:27339313	46355|PACid:27419560
UN022841	26.676	35.9711	12.7334	0.353989	-1.49823	0.0274328	0.0581851	AT2G43210.2 | Symbols: | Ubiquitin-like superfamily protein | chr2:17960942-17963560 FORWARD LENGTH=531					Potri.007G123800.6|PACid:27016215	Eucgr.A00245.1|PACid:23561954	Thecc1EG020101t1|PACid:27453202	Pp1s152_109V6.1|PACid:18071271
UN022843	37.6459	52.6393	15.1557	0.287916	-1.79628	0.00167036	0.00543762									Pp1s370_56V6.1|PACid:18041994
UN022941	58.5958	73.9444	35.5728	0.481075	-1.05567	0.0857607	0.1503	AT1G74260.1 | Symbols: PUR4 | purine biosynthesis 4 | chr1:27923005-27927764 REVERSE LENGTH=1407		Aquca_024_00031.1|PACid:22051477	PGSC0003DMP400018093|PACid:24429006	MDP0000434539|PACid:22650019	Potri.008G058600.1|PACid:27039825	Eucgr.I00206.1|PACid:23594726	Thecc1EG022107t1|PACid:27422271	Pp1s386_21V6.1|PACid:18057195	Si000061m|PACid:19675575	Cre16.g675550.t1.2|PACid:27567403	53436|PACid:27386567	127411|PACid:27344244	41512|PACid:27418764
UN022944	75.9692	115.038	17.3662	0.150961	-2.72776	4.24652e-06	2.99701e-05	AT1G29940.1 | Symbols: NRPA2 | nuclear RNA polymerase A2 | chr1:10479322-10486670 REVERSE LENGTH=1178	Medtr4g124030.1|PACid:23051955	Aquca_004_00784.1|PACid:22030211	PGSC0003DMP400051774|PACid:24429256	MDP0000200682|PACid:22644879	Potri.001G030800.1|PACid:27043775	Eucgr.G03213.2|PACid:23589050	Thecc1EG044784t2|PACid:27443291	Pp1s169_131V6.2|PACid:18069042	Si039634m|PACid:19681224	Cre08.g364800.t1.2|PACid:27562841	53438|PACid:27386949	21029|PACid:27339655	41441|PACid:27418604
UN022949	28.7687	39.2471	13.0511	0.332537	-1.58841	0.0129069	0.0308256	AT5G08110.1 | Symbols: | nucleic acid binding;ATP-dependent helicases;ATP binding;helicases;ATP-dependent helicases | chr5:2594854-2600114 REVERSE LENGTH=1141		Aquca_006_00395.3|PACid:22036271			Potri.012G063500.1|PACid:27051015	Eucgr.K02548.1|PACid:23604151	Thecc1EG014362t1|PACid:27450527	Pp1s153_114V6.1|PACid:18056188		Cre09.g389750.t1.3|PACid:27570372	18171|PACid:27387853
UN023023	77.8801	110.012	29.6828	0.269815	-1.88996	5.76783e-06	3.91102e-05	AT5G06830.1 | Symbols: | unknown protein; CONTAINS InterPro DOMAIN/s: Protein of unknown function DUF773 (InterPro:IPR008491); Has 365 Blast hits to 359 proteins in 109 species: Archae - 9; Bacteria - 13; Metazoa - 209; Fungi - 7; Plants - 47; Viruses - 0; Other Eukaryotes - 80 (source: NCBI BLink). | chr5:2116882-2119559 REVERSE LENGTH=549		Aquca_009_00193.1|PACid:22034401		MDP0000201936|PACid:22662384	Potri.006G059500.4|PACid:27006650	Eucgr.K01826.1|PACid:23603320	Thecc1EG024870t1|PACid:27424257	Pp1s335_46V6.1|PACid:18050131	Si006031m|PACid:19704578	Cre10.g465550.t1.3|PACid:27579642	55366|PACid:27389040	44966|PACid:27348502	29402|PACid:27420223
UN023076	43.9412	58.7106	21.7872	0.371094	-1.43014	0.00590575	0.015914	AT1G10130.1 | Symbols: ECA3	Medtr7g100330.1|PACid:23022973	Aquca_060_00052.3|PACid:22039096	PGSC0003DMP400027253|PACid:24408773	MDP0000230529|PACid:22636129	Potri.014G014700.3|PACid:27035292	Eucgr.F02237.1|PACid:23583040	Thecc1EG034677t2|PACid:27459430	Pp1s239_19V6.1|PACid:18071867	Si034067m|PACid:19679108	Cre01.g047229.t1.2|PACid:27578751	56877|PACid:27391616
UN023167	182.426	258.29	68.6311	0.265714	-1.91206	6.57088e-10	1.07785e-08	AT3G09230.1 | Symbols: AtMYB1	Medtr5g016510.1|PACid:23031755	Aquca_009_00809.1|PACid:22034923	PGSC0003DMP400035326|PACid:24402145	MDP0000807341|PACid:22631245	Potri.008G070900.1|PACid:27035860	Eucgr.K03010.1|PACid:23604695	Thecc1EG007138t1|PACid:27461093	Pp1s53_216V6.1|PACid:18046328	Si001686m|PACid:19674030	Cre03.g189650.t1.3|PACid:27576175	23618|PACid:27386757	60218|PACid:27338807	24443|PACid:27415699
UN023181	175.3	253.856	57.4659	0.226372	-2.14323	3.13961e-11	6.39932e-10	AT1G69060.1 | Symbols: | Chaperone DnaJ-domain superfamily protein | chr1:25965055-25967273 FORWARD LENGTH=630	Medtr5g047140.1|PACid:23029204	Aquca_002_00931.1|PACid:22051887	PGSC0003DMP400049203|PACid:24389702	MDP0000510763|PACid:22636779	Potri.T170800.1|PACid:26989092	Eucgr.G02425.2|PACid:23588039	Thecc1EG011455t2|PACid:27462113	Pp1s22_153V6.3|PACid:18042514	Si034953m|PACid:19682944	g9909.t1|PACid:27570278	12896|PACid:27390487	39026|PACid:27347507	9404|PACid:27418839
UN023190	94.1509	124.29	48.9417	0.393769	-1.34458	0.000382194	0.00152693	AT5G48470.1 | Symbols: | unknown protein; FUNCTIONS IN: molecular_function unknown; INVOLVED IN: biological_process unknown; LOCATED IN: chloroplast; EXPRESSED IN: 22 plant structures; EXPRESSED DURING: 13 growth stages; Has 30201 Blast hits to 17322 proteins in 780 species: Archae - 12; Bacteria - 1396; Metazoa - 17338; Fungi - 3422; Plants - 5037; Viruses - 0; Other Eukaryotes - 2996 (source: N…	Medtr1g007490.1|PACid:23045212	Aquca_034_00032.4|PACid:22056638	PGSC0003DMP400024576|PACid:24399439	MDP0000118774|PACid:22670217	Potri.002G251400.1|PACid:27020431	Eucgr.H00725.2|PACid:23590104	Thecc1EG002674t1|PACid:27434811	Pp1s254_50V6.1|PACid:18038051	Si022353m|PACid:19698200
UN023369	331.05	449.164	153.88	0.342593	-1.54543	0.000323377	0.00132183	AT1G10680.1 | Symbols: PGP10 | P-glycoprotein 10 | chr1:3538470-3543782 REVERSE LENGTH=1227	Medtr7g102070.1|PACid:23022334	Aquca_002_00550.3|PACid:22053932	PGSC0003DMP400002562|PACid:24428878	MDP0000286528|PACid:22623834	Potri.017G081100.2|PACid:26985236	Eucgr.J01214.2|PACid:23599175	Thecc1EG016555t2|PACid:27447801	Pp1s28_282V6.1|PACid:18049032	Si009196m|PACid:19697025	g10637.t1|PACid:27580333	12315|PACid:27393062	68546|PACid:27349046	8087|PACid:27413354
UN023384	71.8139	101.657	27.0486	0.266076	-1.91009	1.18993e-05	7.40808e-05	AT5G43560.2 | Symbols: | TRAF-like superfamily protein | chr5:17501043-17505526 FORWARD LENGTH=1055	Medtr1g044450.1|PACid:23041445	Aquca_017_00668.1|PACid:22031232	PGSC0003DMP400028535|PACid:24396590	MDP0000478394|PACid:22679130	Potri.010G075000.1|PACid:26980257	Eucgr.H03150.1|PACid:23592465	Thecc1EG020807t1|PACid:27455918	Pp1s148_92V6.1|PACid:18043671	Si021034m|PACid:19702230	Cre12.g485800.t1.2|PACid:27581393	1880|PACid:27393722	203299|PACid:27342775	44098|PACid:27420538
UN023403	251.27	355.213	95.3551	0.268445	-1.8973	3.94606e-11	7.95536e-10	AT1G32490.1 | Symbols: EMB2733	Medtr6g061840.1|PACid:23025666	Aquca_002_00792.2|PACid:22054106	PGSC0003DMP400042667|PACid:24406557	MDP0000176097|PACid:22621569	Potri.015G008700.3|PACid:27019214	Eucgr.K02505.1|PACid:23604096	Thecc1EG014166t1|PACid:27450718	Pp1s43_55V6.1|PACid:18070401	Si021302m|PACid:19699604	Cre12.g494000.t1.2|PACid:27582644	35656|PACid:27390278	135068|PACid:27347612	4022|PACid:27416378
UN023415	61.376	80.9606	31.9992	0.395244	-1.33919	0.00238927	0.0073696									Pp1s27_121V6.1|PACid:18070748
UN023455	115.546	151.107	62.2046	0.411658	-1.28048	0.000267948	0.00112374	AT1G17690.1 | Symbols: NOF1 | FUNCTIONS IN: molecular_function unknown; INVOLVED IN: biological_process unknown; LOCATED IN: nucleus; EXPRESSED IN: 24 plant structures; EXPRESSED DURING: 13 growth stages; CONTAINS InterPro DOMAIN/s: Digestive organ expansion factor	Medtr2g012650.2|PACid:23014805	Aquca_029_00105.1|PACid:22026144		MDP0000222814|PACid:22662333	Potri.003G010000.2|PACid:26998183	Eucgr.A01411.1|PACid:23563170	Thecc1EG039316t4|PACid:27429554	Pp1s181_40V6.1|PACid:18040018	Si029022m|PACid:19711303	g15094.t1|PACid:27565915	25236|PACid:27394819	30100|PACid:27343562	37765|PACid:27415993
UN023470	112.69	152.731	52.6281	0.344581	-1.53709	1.50344e-05	9.11204e-05	AT5G07810.1 | Symbols: | SNF2 domain-containing protein / helicase domain-containing protein / HNH endonuclease domain-containing protein | chr5:2491412-2498484 REVERSE LENGTH=1190		Aquca_026_00129.2|PACid:22056128			Potri.012G067000.2|PACid:27051110	Eucgr.B00565.1|PACid:23565685	Thecc1EG014152t1|PACid:27449947	Pp1s86_142V6.1|PACid:18072032	Si032832m|PACid:19711037	Cre04.g218300.t1.2|PACid:27580381	18398|PACid:27394935	20101|PACid:27344168	40506|PACid:27417457
UN023526	51.1788	70.5614	22.1049	0.313272	-1.67451	0.000868448	0.00311302	AT1G76460.1 | Symbols: | RNA-binding (RRM/RBD/RNP motifs) family protein | chr1:28686932-28688506 REVERSE LENGTH=285	Medtr4g035310.1|PACid:23052228	Aquca_109_00007.5|PACid:22045256	PGSC0003DMP400017669|PACid:24383073	MDP0000744398|PACid:22678654	Potri.005G256700.4|PACid:27029383	Eucgr.F03603.1|PACid:23584727	Thecc1EG034819t2|PACid:27456926	Pp1s51_262V6.1|PACid:18051561	Si002594m|PACid:19677623	Cre10.g463300.t1.2|PACid:27580155		145105|PACid:27345367
UN023527	88.6542	125.511	33.3692	0.265867	-1.91122	4.85613e-06	3.36887e-05	AT1G65440.1 | Symbols: GTB1 | global transcription factor group B1 | chr1:24306945-24314327 REVERSE LENGTH=1647		Aquca_009_00055.1|PACid:22034216	PGSC0003DMP400049011|PACid:24413729	MDP0000161797|PACid:22645093	Potri.016G029200.4|PACid:27011636	Eucgr.K01682.1|PACid:23603198	Thecc1EG044643t2|PACid:27443516	Pp1s23_197V6.1|PACid:18065628	Si020956m|PACid:19699377
UN023573	740.806	1052.86	272.731	0.259039	-1.94876	3.1711e-17	1.59759e-15	AT3G52980.1 | Symbols: | Zinc finger (CCCH-type) family protein / RNA recognition motif (RRM)-containing protein | chr3:19645660-19646962 FORWARD LENGTH=381	Medtr3g056160.1|PACid:23009501	Aquca_005_00237.5|PACid:22023816	PGSC0003DMP400038395|PACid:24416481	MDP0000906147|PACid:22662072	Potri.002G221100.1|PACid:27020458	Eucgr.K00655.4|PACid:23602120	Thecc1EG030730t3|PACid:27446222	Pp1s31_251V6.1|PACid:18071571	Si009651m|PACid:19695984
UN023642	137.783	194.133	53.2568	0.274331	-1.86601	4.84196e-08	5.417e-07	AT3G49601.1 | Symbols: | FUNCTIONS IN: molecular_function unknown; INVOLVED IN: biological_process unknown; LOCATED IN: cellular_component unknown; CONTAINS InterPro DOMAIN/s: mRNA splicing factor		Aquca_018_00246.1|PACid:22041191	PGSC0003DMP400051491|PACid:24392975	MDP0000123462|PACid:22626359	Potri.006G233000.1|PACid:27005016	Eucgr.H02470.2|PACid:23591765	Thecc1EG044552t1|PACid:27441343	Pp1s74_45V6.1|PACid:18056142	Si004715m|PACid:19674537	Cre13.g588150.t1.2|PACid:27573523	13851|PACid:27389843	63706|PACid:27342328	3702|PACid:27417080
UN023657	32.5864	50.803	5.26144	0.103566	-3.27138	4.52055e-06	3.169e-05	AT1G79890.1 | Symbols: | RAD3-like DNA-binding helicase protein | chr1:30048655-30052203 FORWARD LENGTH=882	Medtr4g012900.1|PACid:23048782	Aquca_020_00269.1|PACid:22025305	PGSC0003DMP400028863|PACid:24395105		Potri.001G182600.2|PACid:27042888	Eucgr.J02976.1|PACid:23601095	Thecc1EG028743t1|PACid:27438245	Pp1s370_33V6.1|PACid:18041996	Si024123m|PACid:19698974	Cre01.g033700.t1.2|PACid:27577987	48145|PACid:27391733	139507|PACid:27346437	2933|PACid:27416144
UN023668	205.843	264.694	117.566	0.444158	-1.17086	6.37759e-05	0.000323265	AT5G62810.1 | Symbols: PEX14	Medtr8g091090.1|PACid:23038221	Aquca_002_00169.3|PACid:22051838	PGSC0003DMP400047062|PACid:24395770	MDP0000145531|PACid:22635240	Potri.012G080800.4|PACid:27050789	Eucgr.B00317.1|PACid:23565383	Thecc1EG012069t4|PACid:27449124	Pp1s271_46V6.1|PACid:18060904	Si025351m|PACid:19699750
UN023742	96.0224	134.284	38.6306	0.287679	-1.79747	2.36513e-06	1.78216e-05	AT3G06200.1 | Symbols: | P-loop containing nucleoside triphosphate hydrolases superfamily protein | chr3:1877678-1878526 FORWARD LENGTH=282	Medtr7g092020.2|PACid:23020367	Aquca_013_00160.1|PACid:22059843	PGSC0003DMP400057842|PACid:24406887	MDP0000139551|PACid:22647756	Potri.008G200600.1|PACid:27039296	Eucgr.B01158.3|PACid:23566293	Thecc1EG020482t2|PACid:27451891	Pp1s2_503V6.1|PACid:18052647	Si036901m|PACid:19684958	Cre06.g310200.t1.2|PACid:27568911
UN023831	79.8777	110.186	34.4146	0.312331	-1.67885	4.6348e-05	0.000243664	AT5G18700.1 | Symbols: RUK	Medtr2g020380.1|PACid:23017074	Aquca_017_00301.1|PACid:22031957		MDP0000299430|PACid:22681528	Potri.008G195800.1|PACid:27039529	Eucgr.H03714.1|PACid:23593010	Thecc1EG021120t2|PACid:27453613	Pp1s126_91V6.1|PACid:18061113	Si000060m|PACid:19676601	g1276.t1|PACid:27577733	58975|PACid:27393083	45265|PACid:27342843	29411|PACid:27420116
UN023832	133.157	179.478	63.6737	0.354771	-1.49504	2.91963e-05	0.000163356	AT5G51290.1 | Symbols: | Diacylglycerol kinase family protein | chr5:20844252-20848157 REVERSE LENGTH=608	Medtr3g008260.1|PACid:23008386	Aquca_002_00007.1|PACid:22053012		MDP0000258821|PACid:22661907	Potri.004G233300.4|PACid:26991043	Eucgr.K00133.1|PACid:23601541	Thecc1EG014869t6|PACid:27450044	Pp1s48_58V6.2|PACid:18063637	Si016674m|PACid:19688741	Cre12.g534350.t1.2|PACid:27581264	37630|PACid:27387858	45151|PACid:27345214	49128|PACid:27413324
UN023849	102.877	153.918	26.3141	0.170961	-2.54826	1.60951e-10	2.90159e-09	AT5G46280.1 | Symbols: MCM3 | Minichromosome maintenance (MCM2/3/5) family protein | chr5:18769902-18773606 REVERSE LENGTH=776	Medtr4g096700.1|PACid:23047366	Aquca_022_00162.2|PACid:22054745	PGSC0003DMP400014576|PACid:24425700	MDP0000247378|PACid:22673100	Potri.004G131600.1|PACid:26990457	Eucgr.E02391.1|PACid:23578907	Thecc1EG029512t1|PACid:27439495	Pp1s9_156V6.1|PACid:18047979	Si021313m|PACid:19701427	Cre12.g537800.t1.2|PACid:27581188	20022|PACid:27392874	175872|PACid:27343056	30488|PACid:27413065
UN023854	192.749	256.765	96.7252	0.376707	-1.40849	0.00011313	0.000533483	AT4G14570.1 | Symbols: | acylaminoacyl-peptidase-related | chr4:8362586-8366525 FORWARD LENGTH=764	Medtr5g042410.1|PACid:23030141	Aquca_017_00583.2|PACid:22031410	PGSC0003DMP400023790|PACid:24402558	MDP0000170433|PACid:22643883	Potri.008G160400.3|PACid:27037871	Eucgr.H00222.2|PACid:23589570	Thecc1EG020761t4|PACid:27454116	Pp1s97_68V6.1|PACid:18062294	Si034356m|PACid:19679307	Cre06.g295700.t1.3|PACid:27568345	911|PACid:27394983	176021|PACid:27342516	814|PACid:27414928
UN023866	42.4792	53.7456	25.5795	0.475937	-1.07116	0.0682311	0.124179									Pp1s164_50V6.1|PACid:18038282		g10587.t1|PACid:27580282	38432|PACid:27395244	45597|PACid:27347924	40972|PACid:27418167
UN023894	90.3821	121.234	44.1039	0.363791	-1.45882	0.000127588	0.000591585	AT1G03140.1 | Symbols: | splicing factor Prp18 family protein | chr1:754471-756223 REVERSE LENGTH=420		Aquca_054_00071.1|PACid:22036992	PGSC0003DMP400033643|PACid:24401867	MDP0000129779|PACid:22646428	Potri.005G210600.1|PACid:27031295	Eucgr.K03365.2|PACid:23605096	Thecc1EG004356t1|PACid:27434513	Pp1s342_21V6.1|PACid:18046118	Si036219m|PACid:19684336
UN023915	10.2175	14.9246	3.15687	0.211521	-2.24113	0.0642723	0.118165	AT5G04670.1 | Symbols: | Enhancer of polycomb-like transcription factor protein | chr5:1337998-1340884 REVERSE LENGTH=766		Aquca_027_00424.1|PACid:22045389		MDP0000137948|PACid:22668090		Eucgr.C01819.1|PACid:23571357	Thecc1EG038296t5|PACid:27430238	Pp1s75_4V6.1|PACid:18068287
UN023930	147.006	218.418	39.8879	0.182622	-2.45307	2.7509e-12	6.63059e-11	AT2G17970.3 | Symbols: | 2-oxoglutarate (2OG) and Fe(II)-dependent oxygenase superfamily protein | chr2:7819116-7820787 REVERSE LENGTH=433	Medtr2g007120.1|PACid:23017968	Aquca_015_00284.1|PACid:22041694	PGSC0003DMP400041174|PACid:24423839	MDP0000394162|PACid:22650497	Potri.005G114800.1|PACid:27031352	Eucgr.J02428.1|PACid:23600546	Thecc1EG006385t1|PACid:27461529		Si025142m|PACid:19700740	Cre17.g741000.t1.2|PACid:27571862	53555|PACid:27392534	55464|PACid:27342717	31596|PACid:27416585
UN023932	150.74	193.275	86.9368	0.44981	-1.15261	0.000340411	0.00138194	AT5G08530.1 | Symbols: CI51 | 51 kDa subunit of complex I | chr5:2759848-2761726 REVERSE LENGTH=486	Medtr1g042300.1|PACid:23042622	Aquca_040_00034.4|PACid:22044491	PGSC0003DMP400002319|PACid:24428363	MDP0000191266|PACid:22630926	Potri.010G057400.1|PACid:26980079	Eucgr.H04659.1|PACid:23593992	Thecc1EG010782t1|PACid:27464475	Pp1s246_112V6.2|PACid:18037824	Si029406m|PACid:19710272		57820|PACid:27393956
UN023934	171.111	227.928	85.8846	0.376806	-1.40811	5.94085e-06	4.01855e-05	AT3G04260.1 | Symbols: PTAC3 | plastid transcriptionally active 3 | chr3:1123231-1127515 REVERSE LENGTH=910	Medtr1g079520.1|PACid:23042998	Aquca_034_00203.3|PACid:22056621		MDP0000662195|PACid:22642101	Potri.019G025100.1|PACid:27025016	Eucgr.B02168.1|PACid:23567257	Thecc1EG026112t1|PACid:27424964	Pp1s38_211V6.1|PACid:18058007	Si040158m|PACid:19682561
UN024064	107.426	147.536	47.2608	0.320334	-1.64235	6.27734e-06	4.20666e-05	AT1G66510.3 | Symbols: | AAR2 protein family | chr1:24813322-24815804 FORWARD LENGTH=355	Medtr5g079770.1|PACid:23033821	Aquca_002_01211.1|PACid:22053396	PGSC0003DMP400053381|PACid:24427387	MDP0000319976|PACid:22669523	Potri.017G123900.1|PACid:26985611	Eucgr.F02817.1|PACid:23583715	Thecc1EG019270t2|PACid:27454435	Pp1s124_3V6.2|PACid:18064991	Si012373m|PACid:19696341	Cre04.g212650.t1.2|PACid:27580899	28525|PACid:27391030	25383|PACid:27343059	12510|PACid:27416794
UN024092	1.87833	2.42902	1.05229	0.433215	-1.20684	0.956536	0.990617	AT4G39880.1 | Symbols: | Ribosomal protein L23/L15e family protein | chr4:18504601-18505137 FORWARD LENGTH=178	Medtr3g087190.1|PACid:23012975	Aquca_010_00214.1|PACid:22046577	PGSC0003DMP400027511|PACid:24407345	MDP0000306669|PACid:22664059	Potri.005G075500.1|PACid:27028754	Eucgr.I00432.1|PACid:23594981	Thecc1EG001114t1|PACid:27434518	Pp1s86_146V6.1|PACid:18071983	Si037330m|PACid:19685015
UN024133	18.7131	31.1884	0	0	#NAME?	2.59424e-06	1.93609e-05	AT3G05250.1 | Symbols: | RING/U-box superfamily protein | chr3:1495635-1497387 FORWARD LENGTH=278					Potri.005G035600.1|PACid:27027819			Pp1s376_4V6.1|PACid:18064454
UN024165	99.3674	137.895	41.5757	0.301502	-1.72976	4.17195e-06	2.94958e-05	AT5G19400.2 | Symbols: SMG7 | Telomerase activating protein Est1 | chr5:6540603-6544262 FORWARD LENGTH=1059	Medtr5g089510.1|PACid:23034566	Aquca_004_00810.3|PACid:22030503	PGSC0003DMP400041006|PACid:24410611	MDP0000270330|PACid:22667090	Potri.006G038500.3|PACid:27005691	Eucgr.C04149.2|PACid:23573534	Thecc1EG040914t3|PACid:27429000	Pp1s80_14V6.1|PACid:18053177	Si028789m|PACid:19713369	Cre05.g244800.t1.2|PACid:27572526	63368|PACid:27392267	56155|PACid:27347462	7335|PACid:27419352
UN024232	66.3097	97.3944	19.6826	0.202092	-2.30692	7.91703e-07	6.69437e-06	AT3G46220.1 | Symbols: | unknown protein; CONTAINS InterPro DOMAIN/s: Protein of unknown function DUF2042 (InterPro:IPR018611); Has 559 Blast hits to 533 proteins in 154 species: Archae - 3; Bacteria - 32; Metazoa - 305; Fungi - 42; Plants - 50; Viruses - 3; Other Eukaryotes - 124 (source: NCBI BLink). | chr3:16979174-16983970 FORWARD LENGTH=804	Medtr4g062090.1|PACid:23047715	Aquca_010_00661.3|PACid:22046397	PGSC0003DMP400027258|PACid:24408980	MDP0000312297|PACid:22628168	Potri.001G234300.5|PACid:27043572	Eucgr.J02099.3|PACid:23600155	Thecc1EG041927t5|PACid:27427764	Pp1s285_41V6.1|PACid:18039963	Si021229m|PACid:19697920	Cre08.g372100.t1.2|PACid:27563434	26106|PACid:27395091	30210|PACid:27343622	28169|PACid:27415803
UN024333	27.4015	39.1436	9.78834	0.250062	-1.99964	0.0029966	0.00897002	AT5G48090.1 | Symbols: ELP1 | EDM2-like protein1 | chr5:19484724-19488383 FORWARD LENGTH=677	Medtr3g055370.1|PACid:23011778	Aquca_076_00056.1|PACid:22030959		MDP0000188637|PACid:22642410	Potri.001G359900.1|PACid:27042523	Eucgr.F03513.1|PACid:23584627	Thecc1EG030759t1|PACid:27444685	Pp1s114_145V6.1|PACid:18037371	Si015193m|PACid:19690655	Cre03.g149250.t1.2|PACid:27577152	15769|PACid:27392451	190469|PACid:27339719	40267|PACid:27418139
UN024419	21.7385	29.8464	9.57651	0.320859	-1.63999	0.0314855	0.0654071	AT3G59970.2 | Symbols: MTHFR1 | methylenetetrahydrofolate reductase 1 | chr3:22151303-22153989 FORWARD LENGTH=407	Medtr1g039970.1|PACid:23042347	Aquca_004_00570.5|PACid:22030746	PGSC0003DMP400040392|PACid:24389969	MDP0000280298|PACid:22673219	Potri.007G147300.1|PACid:27014467	Eucgr.A00394.3|PACid:23562092	Thecc1EG020235t4|PACid:27452594	Pp1s32_109V6.1|PACid:18043006	Si040282m|PACid:19682580	Cre03.g156150.t1.3|PACid:27577061	1410|PACid:27395238	41358|PACid:27344390	42318|PACid:27419428
UN024612	258.924	333.299	147.361	0.44213	-1.17746	1.45899e-05	8.88068e-05	AT1G31410.1 | Symbols: | putrescine-binding periplasmic protein-related | chr1:11247094-11249345 REVERSE LENGTH=524	Medtr8g071820.1|PACid:23037961	Aquca_020_00556.1|PACid:22025100	PGSC0003DMP400041749|PACid:24392212	MDP0000319569|PACid:22675062	Potri.003G105100.1|PACid:26996596	Eucgr.E01202.1|PACid:23577922	Thecc1EG016736t1|PACid:27449442	Pp1s43_124V6.1|PACid:18070406	Si009817m|PACid:19696339	Cre09.g410000.t1.3|PACid:27570170	47085|PACid:27391046	162279|PACid:27349058	26160|PACid:27416373
UN024620	6.74079	9.76099	2.21049	0.226462	-2.14266	0.159812	0.249444	AT1G20370.1 | Symbols: | Pseudouridine synthase family protein | chr1:7051846-7053588 REVERSE LENGTH=549	Medtr4g131220.1|PACid:23049899	Aquca_043_00063.1|PACid:22044962	PGSC0003DMP400017587|PACid:24383029	MDP0000271764|PACid:22638342	Potri.005G247000.1|PACid:27029941	Eucgr.F01708.1|PACid:23582443	Thecc1EG043318t1|PACid:27442839	Pp1s297_57V6.1|PACid:18046507	Si016854m|PACid:19688808	Cre10.g433600.t1.2|PACid:27579715	30887|PACid:27394751
UN024641	60.0029	86.0404	20.9467	0.243452	-2.03829	1.44848e-05	8.82791e-05	AT3G50050.1 | Symbols: | Eukaryotic aspartyl protease family protein | chr3:18554138-18557115 REVERSE LENGTH=632	Medtr5g016260.1|PACid:23029940	Aquca_042_00049.1|PACid:22032915	PGSC0003DMP400049830|PACid:24417848		Potri.005G144600.2|PACid:27029578	Eucgr.F02270.2|PACid:23583080	Thecc1EG000732t1|PACid:27432200		Si029204m|PACid:19711387	Cre01.g005150.t1.1|PACid:27577927	53254|PACid:27391165
UN024642	100.445	139.131	42.4161	0.304865	-1.71376	3.14971e-05	0.000174346	AT1G14650.2 | Symbols: | SWAP (Suppressor-of-White-APricot)/surp domain-containing protein / ubiquitin family protein | chr1:5028077-5030520 FORWARD LENGTH=785	Medtr8g106170.1|PACid:23039107	Aquca_020_00028.1|PACid:22025873	PGSC0003DMP400005117|PACid:24381985	MDP0000942453|PACid:22651783	Potri.007G070700.2|PACid:27016633	Eucgr.J00854.6|PACid:23598718	Thecc1EG011316t1|PACid:27462494	Pp1s156_89V6.1|PACid:18041864	Si000356m|PACid:19676294	Cre05.g240500.t1.3|PACid:27572719	20152|PACid:27395192
UN024651	88.5205	122.976	36.8369	0.299546	-1.73915	1.27662e-05	7.85823e-05		Medtr2g020720.1|PACid:23018512									Cre06.g307450.t1.2|PACid:27569180	20422|PACid:27387693	42493|PACid:27339694	86131|PACid:27417890
UN024656	131.003	164.656	80.524	0.489043	-1.03197	0.001472	0.00489076							Eucgr.H03293.1|PACid:23592597		Pp1s125_24V6.1|PACid:18067481
UN024659	103.17	151.673	30.4173	0.200546	-2.318	3.70733e-09	5.23141e-08	AT2G17510.1 | Symbols: EMB2763 | ribonuclease II family protein | chr2:7609395-7615881 REVERSE LENGTH=933	Medtr8g073170.1|PACid:23035957	Aquca_015_00303.4|PACid:22042086		MDP0000036388|PACid:22661530	Potri.007G059100.1|PACid:27015799	Eucgr.J00205.1|PACid:23597916	Thecc1EG000043t2|PACid:27431640	Pp1s81_43V6.1|PACid:18068771	Si034117m|PACid:19682527	Cre10.g452800.t1.2|PACid:27579917	21111|PACid:27390899	125052|PACid:27342731	33242|PACid:27419512
UN024663	260.628	331.653	154.092	0.464619	-1.10588	4.90205e-05	0.000256145	AT3G02260.1 | Symbols: BIG	Medtr7g017100.1|PACid:23024052	Aquca_002_00948.1|PACid:22051850			Potri.017G101100.1|PACid:26983345	Eucgr.I02068.1|PACid:23596790	Thecc1EG019010t2|PACid:27453464	Pp1s42_203V6.1|PACid:18047528	Si028635m|PACid:19713234	Cre08.g365900.t1.2|PACid:27563114
UN024669	218.519	337.673	39.7888	0.117833	-3.08519	2.15829e-21	1.78233e-19			Aquca_034_00030.3|PACid:22056733			Potri.002G249400.1|PACid:27023633			Pp1s42_138V6.1|PACid:18047470		g7563.t1|PACid:27563633	11457|PACid:27388996	51932|PACid:27339280	12616|PACid:27418372
UN024678	50.4686	68.9586	22.7335	0.32967	-1.60091	0.00121562	0.00414952	AT1G22970.1 | Symbols: | unknown protein; BEST Arabidopsis thaliana protein match is: unknown protein (TAIR:AT1G71150.1); Has 134 Blast hits to 132 proteins in 48 species: Archae - 0; Bacteria - 0; Metazoa - 66; Fungi - 10; Plants - 48; Viruses - 0; Other Eukaryotes - 10 (source: NCBI BLink). | chr1:8130840-8132199 REVERSE LENGTH=357		Aquca_035_00181.1|PACid:22061125	PGSC0003DMP400053094|PACid:24387059	MDP0000174412|PACid:22666187	Potri.008G126400.1|PACid:27037778	Eucgr.K00649.1|PACid:23602111	Thecc1EG009036t3|PACid:27464413	Pp1s83_243V6.1|PACid:18073559	Si022385m|PACid:19700115
UN024692	38.0548	54.7945	12.9452	0.23625	-2.08161	0.000371766	0.00149022	AT1G03530.1 | Symbols: ATNAF1	AC229695_2.1|PACid:23046582	Aquca_015_00017.1|PACid:22041707	PGSC0003DMP400032004|PACid:24415675	MDP0000237587|PACid:22643087	Potri.013G145300.1|PACid:26994707	Eucgr.B03848.1|PACid:23569268	Thecc1EG007972t2|PACid:27463579	Pp1s36_41V6.1|PACid:18053691	Si021355m|PACid:19700191	Cre09.g417150.t1.2|PACid:27569864	25301|PACid:27394839
UN024705	165.697	233.853	63.4619	0.271375	-1.88164	7.39734e-07	6.30821e-06	AT3G60580.1 | Symbols: | C2H2-like zinc finger protein | chr3:22394007-22394873 FORWARD LENGTH=288		Aquca_002_00869.6|PACid:22053545	PGSC0003DMP400042636|PACid:24403727	MDP0000285731|PACid:22669644	Potri.003G131600.1|PACid:26998233	Eucgr.J01387.2|PACid:23599358	Thecc1EG011514t1|PACid:27464843
UN024708	78.3922	124.83	8.73605	0.0699838	-3.83684	1.65294e-10	2.97096e-09	AT5G44790.1 | Symbols: RAN1	Medtr2g035840.1|PACid:23018658	Aquca_030_00329.1|PACid:22035864	PGSC0003DMP400016690|PACid:24429207	MDP0000148645|PACid:22647969	Potri.003G075700.1|PACid:27000001	Eucgr.D00027.2|PACid:23573824	Thecc1EG006015t2|PACid:27460015	Pp1s94_96V6.1|PACid:18058934	Si005768m|PACid:19704622	Cre10.g433400.t1.2|PACid:27580107	15738|PACid:27392615	124143|PACid:27342244	39013|PACid:27416486
UN024755	65.0816	85.6628	34.2097	0.399352	-1.32427	0.00201663	0.00639419	AT2G28320.1 | Symbols: | Pleckstrin homology (PH) and lipid-binding START domains-containing protein | chr2:12095161-12099424 FORWARD LENGTH=737	Medtr1g094890.1|PACid:23044674				Potri.009G011200.2|PACid:26988836	Eucgr.G02842.1|PACid:23588592	Thecc1EG042071t3|PACid:27425753		Si034357m|PACid:19680882
UN024758	59.3453	74.4876	36.632	0.491786	-1.0239	0.0191034	0.0429202	AT2G41630.1 | Symbols: TFIIB | transcription factor IIB | chr2:17355555-17357400 REVERSE LENGTH=312	Medtr7g091230.1|PACid:23019608	Aquca_040_00020.2|PACid:22044394	PGSC0003DMP400040991|PACid:24412161	MDP0000154549|PACid:22645825	Potri.015G067500.1|PACid:27018480	Eucgr.A02331.2|PACid:23564214	Thecc1EG040769t1|PACid:27427804	Pp1s147_86V6.2|PACid:18053972	Si030598m|PACid:19711388	Cre13.g580650.t1.2|PACid:27573424	23893|PACid:27388835	14321|PACid:27342703	119598|PACid:27414982
UN024791	121.356	182.684	29.365	0.160742	-2.63718	3.35797e-12	7.98173e-11									Pp1s36_128V6.1|PACid:18053683
UN024806	154.404	199.241	87.1487	0.437403	-1.19297	0.000192015	0.000841721	AT3G49050.1 | Symbols: | alpha/beta-Hydrolases superfamily protein | chr3:18181498-18183613 FORWARD LENGTH=477	Medtr1g100950.1|PACid:23044377	Aquca_013_00316.1|PACid:22059164	PGSC0003DMP400000096|PACid:24419792	MDP0000193145|PACid:22633652	Potri.004G086900.1|PACid:26992887	Eucgr.F02854.1|PACid:23583758	Thecc1EG015194t1|PACid:27447182	Pp1s16_88V6.5|PACid:18055688	Si029848m|PACid:19713115	Cre13.g607450.t1.3|PACid:27573319	35377|PACid:27390633	44699|PACid:27340342	44124|PACid:27420465
UN024809	41.5523	58.5191	16.1021	0.275159	-1.86166	0.000736695	0.00270085	AT2G19385.1 | Symbols: | zinc ion binding | chr2:8387149-8388581 FORWARD LENGTH=275		Aquca_001_00013.2|PACid:22043921	PGSC0003DMP400024803|PACid:24417652	MDP0000645154|PACid:22679724	Potri.006G146200.1|PACid:27005363	Eucgr.C00847.1|PACid:23570386	Thecc1EG037591t1|PACid:27429665	Pp1s1_202V6.1|PACid:18069648	Si002352m|PACid:19673760	Cre10.g417700.t1.2|PACid:27579378	66538|PACid:27385695	150025|PACid:27342507	23838|PACid:27417640
UN024828	114.256	157.869	48.8358	0.309344	-1.69272	2.79441e-06	2.06623e-05									Pp1s24_145V6.1|PACid:18052489
UN024856	90.015	113.254	55.1564	0.487014	-1.03796	0.00559672	0.0152178	AT5G12430.1 | Symbols: TPR16 | Heat shock protein DnaJ with tetratricopeptide repeat | chr5:4028475-4034086 REVERSE LENGTH=1165	Medtr4g076240.1|PACid:23047974	Aquca_014_00734.1|PACid:22028243	PGSC0003DMP400022528|PACid:24385000	MDP0000275564|PACid:22662345	Potri.009G050200.2|PACid:26987871	Eucgr.K01572.1|PACid:23603088	Thecc1EG040792t2|PACid:27426324	Pp1s29_56V6.1|PACid:18065959	Si020964m|PACid:19700484	Cre01.g014350.t1.2|PACid:27578798	29496|PACid:27385932	188165|PACid:27339023	17484|PACid:27417054
UN024867	122.048	169.1	51.4699	0.304375	-1.71608	9.59595e-07	7.94626e-06	AT3G55730.1 | Symbols: MYB109	Medtr3g101290.1|PACid:23010496	Aquca_009_00809.1|PACid:22034923	PGSC0003DMP400035326|PACid:24402145	MDP0000478512|PACid:22649183	Potri.010G195000.1|PACid:26980571	Eucgr.K03010.1|PACid:23604695	Thecc1EG021796t1|PACid:27420768	Pp1s53_216V6.1|PACid:18046328	Si001686m|PACid:19674030		45160|PACid:27387676
UN024898	5.1485	7.17779	2.10458	0.293207	-1.77001	0.371462	0.489665	AT1G55670.1 | Symbols: PSAG | photosystem I subunit G | chr1:20802874-20803356 REVERSE LENGTH=160	Medtr3g010000.1|PACid:23012758	Aquca_005_00299.1|PACid:22023529	PGSC0003DMP400038531|PACid:24416626	MDP0000481097|PACid:22668686	Potri.001G471900.1|PACid:27047250	Eucgr.F03646.1|PACid:23584782		Pp1s83_246V6.1|PACid:18073404	Si031456m|PACid:19711047	Cre02.g078100.t1.3|PACid:27574979	22793|PACid:27389789	37808|PACid:27345125
UN025007	31.1351	42.4895	14.1034	0.331927	-1.59106	0.00956205	0.023926	AT1G29120.4 | Symbols: | Hydrolase-like protein family | chr1:10174481-10177869 FORWARD LENGTH=391	Medtr8g086260.1|PACid:23038997	Aquca_039_00185.3|PACid:22062306	PGSC0003DMP400018046|PACid:24424578	MDP0000156392|PACid:22620254	Potri.011G065700.5|PACid:27001158	Eucgr.E02746.3|PACid:23579212	Thecc1EG029704t4|PACid:27440226	Pp1s59_53V6.2|PACid:18060032	Si006814m|PACid:19703135	Cre12.g560300.t2.1|PACid:27582379	8654|PACid:27386615	140088|PACid:27340564	12693|PACid:27413965
UN025011	78.1289	100.323	44.8385	0.446943	-1.16184	0.00387566	0.0111287	AT5G27650.1 | Symbols: | Tudor/PWWP/MBT superfamily protein | chr5:9785511-9789094 FORWARD LENGTH=1072		Aquca_003_00797.1|PACid:22049348		MDP0000160076|PACid:22673993	Potri.005G026800.2|PACid:27030097	Eucgr.H04503.1|PACid:23593825	Thecc1EG036631t1|PACid:27459073		Si021379m|PACid:19699224
UN025015	541.422	746.887	233.225	0.312263	-1.67916	1.50801e-06	1.1938e-05	AT1G55350.4 | Symbols: DEK1	Medtr8g088520.1|PACid:23039928	Aquca_009_00510.7|PACid:22033547		MDP0000077683|PACid:22621899	Potri.003G221100.3|PACid:26997929	Eucgr.J01766.2|PACid:23599770	Thecc1EG038725t4|PACid:27431194	Pp1s173_19V6.1|PACid:18050933	Si033839m|PACid:19683368
[truncated: 1,442 more rows]
